# Supplementary material for: Crystal structures of 6-nitro­quinazolin-4(3H)-one, 6-amino­quinazolin-4(3H)-one and 4-amino­quinazoline hemi­hydro­chloride dihydrate
Source: Acta Crystallogr E Crystallogr Commun. 2021 Sep 3;77(Pt 10):989–93. doi: 10.1107/S2056989021008823 (PMC8491522; doi:10.1107/S2056989021008823)
Supplement: Supplementary file 1 [file e-77-00989-sup1.cif]

##############################################################################
#                                                                            #
# This CIF contains the data in a paper accepted for publication in          #
# Acta Crystallographica Section E. It conforms to the requirements of       #
# Notes for Authors for Acta Crystallographica Section E, and has been       #
# peer reviewed under the auspices of the IUCr Commission on Journals.       #
#                                                                            #
# Full details of the Crystallographic Information File format               #
# are given in the paper "The Crystallographic Information File (CIF):       #
# a New Standard Archive File for Crystallography" by S. R. Hall, F. H.      #
# Allen and I. D. Brown [Acta Cryst. (1991), A47, 655-685].                  #
#                                                                            #
# The current version of the core CIF dictionary is obtainable from          #
# ftp://ftp.iucr.org/pub/cif_core.dic.                                       #
#                                                                            #
# Software is freely available for graphical display of the structure(s)     #
# in this CIF. For information consult the CIF software page                 #
# http://www.iucr.org/resources/cif/software.                                #
#                                                                            #
# This file may be used for bona fide research purposes within the           #
# scientific community so long as proper attribution is given to the journal # 
# article from which it was obtained.                                        #
#                                                                            #
##############################################################################
data_I
_audit_creation_method     'SHELXL-2014/7'
_chemical_name_systematic
;
6-Nitroquinazolin-4(3<i>H</i>)-one
;
_chemical_name_common     ?
_chemical_formula_moiety     'C8 H5 N3 O3'
_chemical_formula_sum     'C8 H5 N3 O3'
_chemical_formula_iupac     'C8 H5 N3 O3'
_chemical_formula_weight     191.15
_chemical_melting_point     560(2)
_space_group_crystal_system     triclinic
_space_group_name_H-M_alt     'P -1'
_space_group_name_Hall     '-P 1'
loop_
    _space_group_symop_operation_xyz
    'x, y, z'
    '-x, -y, -z'
_cell_length_a     5.5587(9)
_cell_length_b     8.6673(13)
_cell_length_c     8.7649(12)
_cell_angle_alpha     105.654(12)
_cell_angle_beta     98.560(13)
_cell_angle_gamma     90.784(13)
_cell_volume     401.45(11)
_cell_formula_units_Z     2
_cell_measurement_reflns_used     950
_cell_measurement_theta_min     5.2610
_cell_measurement_theta_max     74.4730
_cell_measurement_temperature     293(2)
_exptl_crystal_description     prism
_exptl_crystal_colour     colourless
_exptl_crystal_size_max     0.45
_exptl_crystal_size_mid     0.30
_exptl_crystal_size_min     0.25
_exptl_crystal_density_diffrn     1.581
_exptl_crystal_density_meas     ?
_exptl_crystal_density_method     ?
_exptl_crystal_F_000     196
_exptl_absorpt_coefficient_mu     1.073
_exptl_absorpt_correction_type     multi-scan
_exptl_absorpt_process_details
;
(CrysAlisPro; Rigaku OD, 2018)
;
_exptl_absorpt_correction_T_min     0.74240
_exptl_absorpt_correction_T_max     1.00000
_diffrn_ambient_temperature     293(2)
_diffrn_source     'Enhance (Cu) X-ray Source'
_diffrn_radiation_type     CuK\a
_diffrn_radiation_wavelength     1.54184
_diffrn_radiation_monochromator     'graphite'
_diffrn_measurement_device_type     'Rigaku Xcalibur, Ruby'
_diffrn_measurement_device     'four-circle diffractometer'
_diffrn_measurement_method     '\w scans'
_diffrn_detector     'CCD plate'
_diffrn_detector_area_resol_mean     10.2576
_diffrn_reflns_number     2652
_diffrn_reflns_av_R_equivalents     0.0237
_diffrn_reflns_av_unetI/netI     0.0458
_diffrn_reflns_theta_min     5.308
_diffrn_reflns_theta_max     76.251
_diffrn_reflns_theta_full     67.684
_diffrn_measured_fraction_theta_max     0.960
_diffrn_measured_fraction_theta_full     0.999
_diffrn_reflns_limit_h_min     -6
_diffrn_reflns_limit_h_max     7
_diffrn_reflns_limit_k_min     -7
_diffrn_reflns_limit_k_max     10
_diffrn_reflns_limit_l_min     -10
_diffrn_reflns_limit_l_max     9
_diffrn_radiation_probe     x-ray
_refine_special_details     ?
_reflns_number_total     1598
_reflns_number_gt     1124
_reflns_threshold_expression     'I > 2\s(I)'
_refine_ls_structure_factor_coef     Fsqd
_refine_ls_matrix_type     full
_refine_ls_R_factor_all     0.0645
_refine_ls_R_factor_gt     0.0469
_refine_ls_wR_factor_gt     0.1250
_refine_ls_wR_factor_ref     0.1453
_refine_ls_goodness_of_fit_ref     1.022
_refine_ls_restrained_S_all     1.022
_refine_ls_number_reflns     1598
_refine_ls_number_parameters     132
_refine_ls_number_restraints     0
_refine_ls_hydrogen_treatment     mixed
_refine_ls_weighting_scheme     calc
_refine_ls_weighting_details
                      'w=1/[\s^2^(Fo^2^)+(0.0615P)^2^] where P=(Fo^2^+2Fc^2^)/3'
_atom_sites_solution_hydrogens     mixed
_atom_sites_solution_primary     direct
_atom_sites_solution_secondary     ?
_refine_ls_shift/su_max     0.000
_refine_ls_shift/su_mean     0.000
_refine_diff_density_max     0.181
_refine_diff_density_min     -0.173
_refine_ls_extinction_method
;
SHELXL2014/7 (Sheldrick, 2015b)
;
_refine_ls_extinction_coef     0.012(3)
_refine_ls_extinction_expression
                                  'Fc^*^=kFc[1+0.001xFc^2^\l^3^/sin(2\q)]^-1/4^'
loop_
    _atom_type_symbol
    _atom_type_description
    _atom_type_scat_dispersion_real
    _atom_type_scat_dispersion_imag
    _atom_type_scat_source
    'C' 'C' 0.0181 0.0091
                         'International Tables Vol C Tables 4.2.6.8 and 6.1.1.4'
    'H' 'H' 0.0000 0.0000
                         'International Tables Vol C Tables 4.2.6.8 and 6.1.1.4'
    'N' 'N' 0.0311 0.0180
                         'International Tables Vol C Tables 4.2.6.8 and 6.1.1.4'
    'O' 'O' 0.0492 0.0322
                         'International Tables Vol C Tables 4.2.6.8 and 6.1.1.4'
_computing_data_collection
;
CrysAlisPro (Rigaku OD, 2018)
;
_computing_cell_refinement
;
CrysAlisPro (Rigaku OD, 2018)
;
_computing_data_reduction
;
CrysAlisPro (Rigaku OD, 2018)
;
_computing_structure_solution
;
<i>SHELXT2018/2</i> (Sheldrick, 2015a)
;
_computing_structure_refinement
;
<i>SHELXL2014/7</i> (Sheldrick, 2015b)
;
_computing_molecular_graphics
;
XP in SHELXTL (Sheldrick, 2008)
;
_computing_publication_material
;
publCIF (Westrip, 2010)
;
loop_
    _atom_site_type_symbol
    _atom_site_label
    _atom_site_fract_x
    _atom_site_fract_y
    _atom_site_fract_z
    _atom_site_U_iso_or_equiv
    _atom_site_adp_type
    _atom_site_calc_flag
    _atom_site_occupancy
    _atom_site_disorder_assembly
    _atom_site_disorder_group
    O O1 0.6353(3) 0.19086(17) 0.52777(19) 0.0644(5) Uani d 1 . .
    O O2 0.7328(5) 0.9420(2) 0.8525(3) 0.0988(8) Uani d 1 . .
    O O3 0.8935(3) 0.7763(2) 0.6717(2) 0.0739(5) Uani d 1 . .
    N N1 0.1305(3) 0.3183(2) 0.8279(2) 0.0587(5) Uani d 1 . .
    C C2 0.1601(4) 0.1736(3) 0.7482(3) 0.0585(5) Uani d 1 . .
    H H2 0.0576 0.0929 0.7592 0.070 Uiso calc 1 . .
    N N3 0.3277(4) 0.1287(2) 0.6497(2) 0.0566(5) Uani d 1 . .
    C C4 0.4881(4) 0.2343(2) 0.6209(2) 0.0517(5) Uani d 1 . .
    C C4A 0.4645(4) 0.4012(2) 0.7094(2) 0.0476(5) Uani d 1 . .
    C C5 0.6197(4) 0.5228(2) 0.6955(3) 0.0519(5) Uani d 1 . .
    H H5 0.7399 0.4998 0.6306 0.062 Uiso calc 1 . .
    C C6 0.5897(4) 0.6775(2) 0.7807(3) 0.0529(5) Uani d 1 . .
    C C7 0.4120(4) 0.7162(2) 0.8796(3) 0.0569(5) Uani d 1 . .
    H H7 0.3956 0.8224 0.9349 0.068 Uiso calc 1 . .
    C C8 0.2626(4) 0.5968(2) 0.8944(3) 0.0567(5) Uani d 1 . .
    H H8 0.1446 0.6214 0.9607 0.068 Uiso calc 1 . .
    C C8A 0.2866(4) 0.4359(2) 0.8092(2) 0.0507(5) Uani d 1 . .
    N N9 0.7504(4) 0.8071(2) 0.7678(3) 0.0635(5) Uani d 1 . .
    H H3 0.334(5) 0.038(3) 0.598(3) 0.057(6) Uiso d 1 . .
loop_
    _atom_site_aniso_label
    _atom_site_aniso_U_11
    _atom_site_aniso_U_22
    _atom_site_aniso_U_33
    _atom_site_aniso_U_12
    _atom_site_aniso_U_13
    _atom_site_aniso_U_23
    O1 0.0731(10) 0.0452(8) 0.0736(11) 0.0019(7) 0.0352(9) 0.0014(7)
    O2 0.1272(18) 0.0417(9) 0.1230(17) -0.0165(10) 0.0525(15) -0.0014(9)
    O3 0.0730(11) 0.0618(10) 0.0918(13) -0.0050(8) 0.0287(10) 0.0215(9)
    N1 0.0605(10) 0.0490(9) 0.0681(11) -0.0004(7) 0.0260(9) 0.0102(8)
    C2 0.0621(12) 0.0457(11) 0.0690(14) -0.0031(9) 0.0213(11) 0.0126(9)
    N3 0.0674(11) 0.0368(8) 0.0646(11) 0.0004(7) 0.0226(9) 0.0058(8)
    C4 0.0553(11) 0.0431(10) 0.0557(11) 0.0035(8) 0.0169(9) 0.0073(8)
    C4A 0.0534(10) 0.0398(9) 0.0486(10) 0.0030(8) 0.0129(8) 0.0082(8)
    C5 0.0549(11) 0.0478(11) 0.0542(11) 0.0042(8) 0.0154(9) 0.0122(8)
    C6 0.0571(11) 0.0430(10) 0.0579(11) -0.0013(8) 0.0111(9) 0.0118(8)
    C7 0.0674(13) 0.0396(10) 0.0600(12) 0.0067(9) 0.0143(10) 0.0052(8)
    C8 0.0617(12) 0.0464(11) 0.0606(12) 0.0070(9) 0.0211(10) 0.0061(9)
    C8A 0.0535(11) 0.0436(10) 0.0542(11) 0.0027(8) 0.0135(9) 0.0092(8)
    N9 0.0694(12) 0.0453(10) 0.0744(12) -0.0043(8) 0.0133(10) 0.0138(8)
_geom_special_details
;
 All esds (except the esd in the dihedral angle between two l.s. planes)
 are estimated using the full covariance matrix.  The cell esds are taken
 into account individually in the estimation of esds in distances, angles
 and torsion angles; correlations between esds in cell parameters are only
 used when they are defined by crystal symmetry.  An approximate (isotropic)
 treatment of cell esds is used for estimating esds involving l.s. planes.
;
loop_
    _geom_bond_atom_site_label_1
    _geom_bond_atom_site_label_2
    _geom_bond_site_symmetry_2
    _geom_bond_distance
    _geom_bond_publ_flag
    O1 C4 . 1.233(2) ?
    O2 N9 . 1.218(2) ?
    O3 N9 . 1.223(2) ?
    N1 C2 . 1.287(3) y
    N1 C8A . 1.388(3) ?
    C2 N3 . 1.354(3) y
    C2 H2 . 0.9300 ?
    N3 C4 . 1.366(3) y
    N3 H3 . 0.80(3) ?
    C4 C4A . 1.463(3) ?
    C4A C5 . 1.395(3) ?
    C4A C8A . 1.399(3) ?
    C5 C6 . 1.374(3) ?
    C5 H5 . 0.9300 ?
    C6 C7 . 1.395(3) ?
    C6 N9 . 1.464(3) y
    C7 C8 . 1.363(3) ?
    C7 H7 . 0.9300 ?
    C8 C8A . 1.412(3) ?
    C8 H8 . 0.9300 ?
loop_
    _geom_angle_atom_site_label_1
    _geom_angle_atom_site_label_2
    _geom_angle_atom_site_label_3
    _geom_angle_site_symmetry_1
    _geom_angle_site_symmetry_3
    _geom_angle
    _geom_angle_publ_flag
    C2 N1 C8A . . 115.80(17) ?
    N1 C2 N3 . . 125.57(19) ?
    N1 C2 H2 . . 117.2 ?
    N3 C2 H2 . . 117.2 ?
    C2 N3 C4 . . 123.57(17) ?
    C2 N3 H3 . . 122.0(18) ?
    C4 N3 H3 . . 114.3(18) ?
    O1 C4 N3 . . 122.34(17) ?
    O1 C4 C4A . . 124.23(18) ?
    N3 C4 C4A . . 113.43(16) ?
    C5 C4A C8A . . 120.89(18) ?
    C5 C4A C4 . . 120.21(17) ?
    C8A C4A C4 . . 118.90(18) ?
    C6 C5 C4A . . 117.95(18) ?
    C6 C5 H5 . . 121.0 ?
    C4A C5 H5 . . 121.0 ?
    C5 C6 C7 . . 122.54(19) ?
    C5 C6 N9 . . 118.89(18) ?
    C7 C6 N9 . . 118.57(18) ?
    C8 C7 C6 . . 119.31(18) ?
    C8 C7 H7 . . 120.3 ?
    C6 C7 H7 . . 120.3 ?
    C7 C8 C8A . . 120.21(19) ?
    C7 C8 H8 . . 119.9 ?
    C8A C8 H8 . . 119.9 ?
    N1 C8A C4A . . 122.73(18) ?
    N1 C8A C8 . . 118.18(18) ?
    C4A C8A C8 . . 119.09(19) ?
    O2 N9 O3 . . 122.9(2) ?
    O2 N9 C6 . . 118.0(2) ?
    O3 N9 C6 . . 119.03(18) ?
loop_
    _geom_torsion_atom_site_label_1
    _geom_torsion_atom_site_label_2
    _geom_torsion_atom_site_label_3
    _geom_torsion_atom_site_label_4
    _geom_torsion_site_symmetry_1
    _geom_torsion_site_symmetry_2
    _geom_torsion_site_symmetry_3
    _geom_torsion_site_symmetry_4
    _geom_torsion
    _geom_torsion_publ_flag
    C8A N1 C2 N3 . . . . -0.1(4) ?
    N1 C2 N3 C4 . . . . -0.7(4) ?
    C2 N3 C4 O1 . . . . -178.3(2) ?
    C2 N3 C4 C4A . . . . 1.0(3) ?
    O1 C4 C4A C5 . . . . -2.2(3) ?
    N3 C4 C4A C5 . . . . 178.5(2) ?
    O1 C4 C4A C8A . . . . 178.6(2) ?
    N3 C4 C4A C8A . . . . -0.7(3) ?
    C8A C4A C5 C6 . . . . -1.0(3) ?
    C4 C4A C5 C6 . . . . 179.8(2) ?
    C4A C5 C6 C7 . . . . 0.3(3) ?
    C4A C5 C6 N9 . . . . -179.9(2) ?
    C5 C6 C7 C8 . . . . 0.5(4) ?
    N9 C6 C7 C8 . . . . -179.3(2) ?
    C6 C7 C8 C8A . . . . -0.5(4) ?
    C2 N1 C8A C4A . . . . 0.5(3) ?
    C2 N1 C8A C8 . . . . -179.8(2) ?
    C5 C4A C8A N1 . . . . -179.2(2) ?
    C4 C4A C8A N1 . . . . 0.0(3) ?
    C5 C4A C8A C8 . . . . 1.1(3) ?
    C4 C4A C8A C8 . . . . -179.8(2) ?
    C7 C8 C8A N1 . . . . 180.0(2) ?
    C7 C8 C8A C4A . . . . -0.2(3) ?
    C5 C6 N9 O2 . . . . -175.0(2) ?
    C7 C6 N9 O2 . . . . 4.9(4) ?
    C5 C6 N9 O3 . . . . 6.0(3) ?
    C7 C6 N9 O3 . . . . -174.2(2) ?
loop_
    _geom_hbond_atom_site_label_D
    _geom_hbond_atom_site_label_H
    _geom_hbond_atom_site_label_A
    _geom_hbond_site_symmetry_A
    _geom_hbond_distance_DH
    _geom_hbond_distance_HA
    _geom_hbond_distance_DA
    _geom_hbond_angle_DHA
    _geom_hbond_publ_flag
    N3 H3 O1 2_656 0.80(3) 2.02(3) 2.814(2) 178(4) y
    C8 H8 N1 2_567 0.93 2.53 3.450(3) 172 y
    C2 H2 O2 1_445 0.93 2.57 3.466(4) 163 y
    C7 H7 O2 2_677 0.93 2.56 3.437(3) 158 y
_shelx_space_group_comment
;
The symmetry employed for this shelxl refinement is uniquely defined
by the following loop, which should always be used as a source of
symmetry information in preference to the above space-group names.
They are only intended as comments.
;
_shelx_estimated_absorpt_T_min     ?
_shelx_estimated_absorpt_T_max     ?
_shelx_hkl_file
;
  -1   1   0 859713. 8365.54   1
   1  -1   0 865048. 8292.51  22
   2  -2   0 8195.31 1205.96  22
   3  -3   0 14659.0 2074.38  22
  -4   4   0 394.697 256.181   4
  -4   4   0 287.902 210.016   6
   4  -4   0 114.079 238.730  22
  -5   5   0 901.600 333.445   4
  -6   5   0 17.1361 93.5731   4
  -5   4   0 271.356 196.200   4
  -4   3   0 1652.64 467.152   5
   4  -3   0 1377.09 405.587  13
   4  -3   0 2400.00 934.107  22
   3  -2   0 2887.13 864.228  22
  -2   1   0 73538.1 3192.13   1
  -1   0   0 558646. 5451.67   1
   0  -1   0 33038.0 1157.73  20
   0   1   0 32871.3 977.804   3
   0  -1   0 32666.4 1079.86  22
   1  -2   0 95979.3 3268.51  22
   2  -3   0 69163.7 3827.95  22
   3  -4   0-112.080 206.219  22
  -4   5   0 26671.6 1962.32   4
  -4   5   0 28037.7 1925.89   6
  -5   6   0 16979.1 1311.34   4
  -5   6   0 16465.7 1081.28   6
  -6   4   0 41.1034 88.8648   4
  -5   3   0 97.5650 139.336   5
   5  -3   0 72.9171 144.785  13
  -4   2   0 39693.3 2106.83   5
   4  -2   0 38858.9 3753.61  22
   3  -1   0 13668.0 1797.28  22
  -3   1   0 13705.6 1725.58   1
  -2   0   0 125859. 3830.71   1
  -1  -1   0 207586. 3350.72   1
   0  -2   0 402292. 5473.04  22
   0  -2   0 399127. 5716.94  20
   0   2   0 398144. 4812.63   3
   1  -3   0 81675.1 2098.23  21
  -1   3   0 79994.0 2223.70   3
   1  -3   0 76435.9 3346.85  22
   2  -4   0 2771.08 844.113  22
  -3   5   0 8637.04 1056.75   6
   3  -5   0 9001.66 1840.61  22
  -3   5   0 9574.55 1137.29   4
  -4   6   0 40402.4 2272.29   6
  -4   6   0 40195.9 2345.46   4
  -5   7   0-66.8469 90.4370  11
   6  -3   0 1106.87 287.341  13
  -6   3   0 1087.19 336.514   4
  -5   2   0 262.141 168.816   5
   5  -2   0 174.366 169.056  13
   4  -1   0 273.691 315.109  22
  -3   0   0 747.952 382.246   1
  -2  -1   0 402718. 6570.94   1
  -1  -2   0 132141. 3771.03  20
   0   3   0 137629. 3508.24   3
   0  -3   0 137395. 4252.69  20
   1  -4   0 753.910 407.827  22
   2  -5   0 10154.2 1741.58  22
  -3   6   0 761.638 344.447   4
  -3   6   0 584.932 312.859   6
  -4   7   0 270.008 191.381  11
  -4   7   0 81.3766 123.903   6
   6  -2   0 158.667 146.427  13
  -5   1   0-20.5496 95.0560   5
   4   0   0 8054.63 1612.38  22
  -3  -1   0-65.2871 115.085   1
  -2  -2   0 199916. 4718.99   1
   1   3   0 18625.2 1667.03   3
  -1  -3   0 17630.5 1648.86  20
   0   4   0 516.785 238.340   3
   0  -4   0 784.611 413.285  20
   1  -5   0 4565.03 1059.01  20
  -2   6   0 8067.12 1039.29   6
   2  -6   0 8750.53 1709.51  20
  -2   6   0 8463.24 1025.05  11
   2  -6   0 6849.43 1565.91  22
  -2   6   0 8106.84 1040.08   4
  -3   7   0 337.309 230.802   6
  -3   7   0 117.146 145.982  11
  -4   8   0 545.377 219.450   6
  -4   8   0 613.057 236.241  11
   6  -1   0 919.070 289.205  13
  -6   1   0 592.280 259.941   5
   5   0   0 3072.12 643.907  12
  -5   0   0 3665.28 657.484   5
   4   1   0-3.04438 350.221   3
   4   1   0-73.9733 115.320  12
   3   2   0 229271. 8364.05   3
   2   3   0 413932. 10049.1   3
  -2  -3   0 433148. 7510.89   1
  -1  -4   0 1889.27 664.805  20
   1   4   0 2830.43 739.339   3
   0   5   0 43240.6 2610.09   3
   0  -5   0 36281.4 3026.35  20
   1  -6   0 220.837 283.572  20
  -2   7   0 1722.01 513.055   6
  -2   7   0 1657.60 475.627  11
  -3   8   0 1734.59 464.541   6
  -3   8   0 1716.93 434.683  11
   6   0   0 578.046 291.640  13
  -6   0   0 424.000 174.027   5
   5   1   0 180.349 206.847  12
   5   1   0 206.051 192.293   9
   4   2   0 3500.50 665.597  12
   4   2   0 3762.92 749.087   8
   4   2   0 3142.35 1197.88   3
   3   3   0 21560.4 2781.89   3
   2   4   0 47167.2 3498.19   3
  -1  -5   0 4182.28 1094.77  20
   1   5   0 5398.66 1088.16   3
   0  -6   0-185.043 266.206  20
  -1   7   0 9909.79 1146.83  11
  -1   7   0 8245.33 1072.15   6
   1  -7   0 10003.6 1981.93  20
  -2   8   0 11109.0 1180.95  11
  -2   8   0 11567.6 1236.66  15
  -2   8   0 10508.7 1133.40  10
  -2   8   0 10951.2 1183.22   6
  -3   9   0 535.751 188.565  10
  -6  -1   0 9833.67 857.321   5
   6   1   0 10178.8 1065.97  13
   5   2   0-1.25013 91.6943  12
   4   3   0 354.338 425.869   3
   4   3   0 153.031 166.825  12
   4   3   0-123.676 238.689   8
   3   4   0 4410.99 1319.06   3
   3   4   0 5217.85 842.706  14
   2   5   0 2705.77 838.404   3
   1   6   0 3312.30 633.367  10
  -1  -6   0 2177.40 860.482  20
   1   6   0 2566.45 583.007  14
   0   7   0 1920.20 478.271   6
   0   7   0 1810.29 500.614  14
   0  -7   0 1446.20 747.506  20
   0   7   0 1643.20 446.627  10
  -1   8   0 5635.01 865.195  10
  -1   8   0 5103.97 827.434   6
  -2   9   0 3012.39 540.593  15
  -2   9   0 3004.21 539.341  10
   6   2   0 79.8083 103.600   9
   6   2   0-63.9880 119.344  13
   5   3   0 659.715 317.633   8
   5   3   0 78.4322 127.210  12
   4   4   0 3284.16 730.204   8
   4   4   0 3394.26 640.796  12
   3   5   0 129.899 180.540  14
   3   5   0 928.219 604.571   3
   2   6   0 19352.1 1664.43  14
   2   6   0 19318.5 2557.05   3
   1   7   0 32588.1 2243.19  14
   0   8   0 19137.8 1599.24  10
  -1   9   0 653.848 268.083  10
  -1   9   0 1288.53 369.785  15
   6   3   0 1233.46 314.806  13
   6   3   0 1472.88 363.846   9
   5   4   0 2011.96 440.967  12
   5   4   0 2048.78 529.209   8
   4   5   0 1631.63 527.838   8
   3   6   0 1142.30 424.094  14
   2   7   0 2557.40 650.489  14
   1   8   0 2479.75 624.631  14
   0   9   0 333.990 162.774  15
  -1  10   0 118.558 112.057  15
   6   4   0 918.230 182.398  13
   6   4   0 938.894 255.499   9
   5   5   0 6563.36 858.796   8
   4   6   0 5160.37 847.835   8
   3   7   0 5034.85 842.065  14
   2   8   0 6309.09 835.174  15
   2   8   0 5830.15 903.249  14
   1   9   0 358.020 203.310  14
   1   9   0 170.622 133.890  15
   0  10   0 4142.33 561.666  15
   5   6   0 31.5470 70.1800  19
   4   7   0 437.337 215.279   8
   3   8   0 1457.40 402.304   8
   2   9   0 11589.0 1043.14   8
   1  10   0 3901.78 459.764  15
   4   8   0 84.1014 88.4148   8
   3   9   0 97.2264 124.998   8
   2   9   1 4008.70 563.058   8
   3   8   1 548.061 237.923   8
   4   7   1 1649.41 384.979   8
   0  10   1 2491.13 374.923  15
   1   9   1 3090.09 526.357  14
   1   9   1 3061.43 542.496  15
   2   8   1 4676.48 692.878  15
   2   8   1 5208.55 800.823  14
   3   7   1 2580.70 588.123  14
   4   6   1 612.387 289.005   8
   5   5   1 96.6863 112.777   8
  -1  10   1 1724.56 314.183  15
   0   9   1 1374.74 389.317  15
   1   8   1 5268.31 859.494  14
   2   7   1 332.877 284.771  14
   3   6   1 15068.6 1504.34  14
   4   5   1 1698.70 429.366  12
   4   5   1 1856.32 477.318   8
   5   4   1 191.586 150.079  12
   5   4   1 352.094 219.085   8
   6   3   1 70.1317 119.207  13
  -1   9   1 1731.55 410.737  10
  -1   9   1 1998.07 470.727  15
   0   8   1-318.611 226.420  14
   0   8   1 71.8162 128.698  10
   1   7   1 38857.1 2406.85  14
   2   6   1 275846. 6378.48  14
   3   5   1 13855.1 1453.66  14
   4   4   1 3486.73 739.117   8
   4   4   1 3800.21 700.015  12
   5   3   1 599.570 317.301  12
   5   3   1 411.481 237.789   8
  -6  -2  -1-75.2016 59.4406   5
  -2   9   1 313.483 185.838  15
  -2   9   1 396.985 212.504  10
  -1   8   1 3476.64 689.813  10
   0   7   1 67.5407 283.610  14
   0   7   1-25.8043 105.246  10
  -1  -6  -1 38654.6 3731.13  20
   1   6   1 38573.9 2209.26  10
   1   6   1 37529.3 2247.64  14
   2   5   1 11441.2 1233.80  14
   2   5   1 10513.5 1821.16   3
   3   4   1 2207.73 950.249   3
   3   4   1 2207.48 564.674  14
   4   3   1 5221.05 1476.20   3
   4   3   1 5532.36 877.481  12
   4   3   1 5391.36 892.711   8
   5   2   1 1604.37 460.460  12
  -6  -1  -1 13236.5 999.514   5
  -3   9   1 1914.05 346.375  10
  -2   8   1 17371.6 1485.48   6
  -2   8   1 16919.6 1423.64  10
  -2   8   1 17115.4 1467.31  11
  -1   7   1 1646.91 486.528  11
  -1   7   1 2497.36 578.658   6
  -1   7   1 1669.46 493.310  10
   0   6   1 33167.6 2041.43  10
   0  -6  -1 31997.7 3349.70  20
   0   6   1 33330.5 2082.60  14
   0   6   1 34907.1 2011.88   6
  -1  -5  -1 6980.70 1472.49  20
   1   5   1 7002.99 1274.36   3
   2   4   1 37208.0 3299.45   3
  -2  -4  -1 36837.2 2949.97   1
   3   3   1 9854.20 1894.97   3
   4   2   1 499.085 271.068  12
   4   2   1 1314.47 758.632   3
   4   2   1 620.491 202.274   8
   5   1   1 6638.92 948.557   9
   5   1   1 5644.87 887.147  12
   6   0   1 13527.4 1180.56  13
  -6   0  -1 13340.0 1058.49   5
  -3   8   1 264.245 139.337  11
  -3   8   1 765.962 270.944   6
  -2   7   1-182.599 155.488   6
  -2   7   1 49.5454 93.0257  11
   1  -6  -1-793.021 518.810  20
  -1   6   1-34.8622 106.296   6
  -1   6   1-486.815 255.778  11
   0  -5  -1 118575. 5894.06  20
   1   4   1 6698.05 1144.37   3
  -1  -4  -1 5017.64 1100.35  20
  -2  -3  -1 963.029 468.312   1
  -3  -2  -1 7572.24 1308.45   1
   4   1   1 546.247 276.542  12
   5   0   1 36.5699 168.079  12
   6  -1   1 162.407 205.926  13
  -6   1  -1 222.312 121.312   5
  -4   8   1 1260.53 296.342  10
  -4   8   1 1311.04 304.764  11
  -3   7   1 1041.12 386.317  11
  -3   7   1 576.158 281.967   6
   2  -6  -1 1618.36 763.462  20
  -2   6   1 2194.78 582.113   6
  -2   6   1 1745.95 479.105  11
   1  -5  -1 1480.28 685.505  20
   0  -4  -1 69583.3 3905.22  20
   0   4   1 76525.5 2967.59   3
  -1  -3  -1 3741.08 856.647  20
   1   3   1 3482.27 773.588   3
  -2  -2  -1 20764.2 1824.72   1
  -3  -1  -1 1088.47 513.748   1
  -4   0  -1 3798.66 1062.82   1
   4   0   1 2820.24 596.863  12
  -5   1  -1 1272.15 424.806   5
   5  -1   1 1019.48 374.421  12
  -6   2  -1 61.3616 112.995   5
   6  -2   1 32.2613 122.250  13
  -4   7   1 3484.84 594.115   6
  -4   7   1 2601.25 546.789  11
  -3   6   1 11467.3 1245.17   6
  -3   6   1 10886.7 1223.76  11
  -3   6   1 10594.4 1248.78   4
   2  -5  -1 4462.22 1205.64  22
   2  -5  -1 5022.56 1266.69  20
   1  -4  -1 320175. 8290.68  20
   0  -3  -1 610083. 9765.67  20
   0   3   1 611519. 7363.05   3
  -1  -2  -1 80868.9 3280.66  20
  -2  -1  -1 7632.55 1056.25   1
  -3   0  -1 5504.10 1128.42   1
   4  -1   1 202.059 168.105  12
   4  -1   1 316.911 345.715  22
  -4   1  -1-535.429 417.802   1
  -5   2  -1 719.442 334.225   5
  -6   3  -1 189.614 134.939   4
   6  -3   1 362.681 171.971  13
  -5   7   1 77.1264 85.5157  11
  -4   6   1 1629.01 447.224   6
  -4   6   1 1121.79 410.585   4
  -3   5   1 4647.67 806.841   4
   3  -5  -1 4798.99 1349.14  22
  -3   5   1 4721.87 764.381   6
   2  -4  -1 14966.9 1999.33  22
   1  -3  -1 92316.2 2670.39  21
   1  -3  -1 88665.3 3766.69  22
   0  -2  -1 60565.1 1913.56   2
   0  -2  -1 60556.4 2536.51  20
  -1  -1  -1 64512.7 2479.62   1
  -2   0  -1 27334.3 2010.60   1
  -3   1  -1 35396.7 2910.78   1
  -4   2  -1 27749.0 1807.23   5
   4  -2   1 25836.3 3080.23  22
   4  -2   1 30381.1 1870.22  12
   5  -3   1 3736.39 705.097  13
  -5   3  -1 2987.61 640.557   5
  -6   4  -1 161.833 137.819   4
  -5   6   1 6626.39 790.294  11
  -4   5   1 68542.9 3117.35   4
  -4   5   1 71717.2 3003.91   6
   3  -4  -1 515.872 414.302  22
   2  -3  -1 357.226 242.253  21
   2  -3  -1 733.857 436.321  22
   1  -2  -1 2813.26 477.667  21
   1  -2  -1 2400.97 543.871  22
   0  -1  -1 114647. 2409.42   2
   0  -1  -1 114910. 2611.31  20
  -1   0  -1 100371. 2854.00   1
  -2   1  -1 37744.7 2447.57   1
   3  -2   1 35702.8 3091.27  22
  -3   2  -1 39331.7 3222.09   1
  -4   3  -1 7676.19 967.091   5
   4  -3   1 7875.17 1773.65  22
  -5   4  -1 4189.25 746.333   4
  -6   5  -1 85.1418 86.1160   4
  -5   5   1 3594.99 647.286   4
  -4   4   1 129.214 155.001   4
   4  -4  -1 471.593 436.510  22
  -4   4   1 154.512 159.031   6
   3  -3  -1 6384.43 1381.66  22
   2  -2  -1 51460.9 3052.43  22
   1  -1  -1 90722.1 2749.75  22
   0   0  -1 8526.41 405.307  20
   0   0  -1 8158.47 532.123   3
  -1   1  -1 44887.2 2023.42   1
  -2   2  -1 21225.9 1972.97   1
   3  -3   1 13342.5 1985.21  22
  -4   4  -1 2134.83 532.775   5
  -4   4  -1 2039.60 518.643   6
   4  -4   1 2331.83 944.098  22
  -5   5  -1 825.809 315.577   4
  -6   5   1 268.575 139.531  11
  -5   4   1 199.017 198.993   4
   5  -4  -1 8.04293 181.136  13
   4  -3  -1 22333.9 2897.31  22
   4  -3  -1 22493.9 1686.53  13
   3  -2  -1 34907.3 3003.88  22
   2  -1  -1 65684.3 3067.69  22
   1   0  -1 49760.2 1620.20  22
   1   0  -1 49083.8 1536.64   3
   0   1  -1 42078.9 1277.49   1
   0   1  -1 43702.2 1448.25   3
  -1   2  -1 91248.4 2793.27   3
   1  -2   1 88210.1 3071.97  22
  -1   2  -1 93128.5 3344.18   1
   2  -3   1 5681.46 1078.99  22
   3  -4   1 258.010 307.672  22
  -4   5  -1 2182.88 570.850   4
  -4   5  -1 1448.43 479.783   6
  -5   6  -1 25426.5 1381.08   6
  -5   6  -1 25771.4 1590.15   4
  -6   4   1 2807.64 485.167   4
   5  -3  -1 27.4103 93.9125  13
  -5   3   1-70.9543 142.912   4
   4  -2  -1 25678.0 2989.25  22
   4  -2  -1 27016.8 1854.54  13
  -4   2   1 26837.5 1743.43   5
   3  -1  -1 169963. 6252.34  22
   3  -1  -1 174309. 5149.87   3
   2   0  -1 110291. 3708.65  22
  -2   0   1 119840. 3295.80   1
   1   1  -1 89784.6 2622.69   3
   0  -2   1 112918. 2755.49  20
   0   2  -1 114235. 2947.35   3
   0   2  -1 114236. 1372.43   2
   0  -2   1 116975. 2459.62  22
  -1   3  -1 6980.69 856.305   3
   1  -3   1 7046.86 994.202  22
   2  -4   1 36485.8 3005.50  22
   3  -5   1 2719.35 972.868  22
  -3   5  -1 2329.01 560.673   6
  -3   5  -1 2583.04 578.989   4
  -4   6  -1 3237.87 650.783   6
  -4   6  -1 2997.61 637.479   4
  -5   7  -1 520.598 168.931   6
  -5   7  -1 435.048 185.491  11
  -6   3   1 937.415 299.516   4
   6  -3  -1 946.970 303.890  13
  -5   2   1 275.330 212.755   5
   5  -2  -1 256.531 194.332  13
   4  -1  -1 4088.46 1166.46  22
   3   0  -1 6544.80 1114.17   3
   3   0  -1 5641.69 1067.50  22
   2   1  -1 19187.9 1640.54   3
  -2  -1   1 19611.3 1108.72   1
   1   2  -1 2658.56 567.668   3
   0   3  -1 108108. 3406.49   3
   0  -3   1 110183. 3516.95  20
   0  -3   1 109659. 3055.51  22
  -1   4  -1 395108. 7068.91   3
   1  -4   1 390632. 8221.48  22
   2  -5   1 106457. 5482.27  22
  -3   6  -1 455.728 274.344   6
  -3   6  -1-30.7621 108.404   4
  -4   7  -1 2233.44 499.256  11
  -4   7  -1 2329.99 528.792   6
   6  -2  -1 4968.26 727.428  13
  -6   2   1 5493.15 750.625   4
   5  -1  -1 76.4437 110.227  13
  -5   1   1 11.2172 96.1336   5
   4   0  -1 14790.5 2135.20  22
   4   0  -1 13187.9 1927.51   3
   3   1  -1 13083.2 1729.42   3
   2   2  -1 1729.19 576.438   3
  -2  -2   1 1911.98 343.358   1
   1   3  -1 33852.4 2225.84   3
  -1  -3   1 31508.8 1989.67  20
   0  -4   1 2502.40 667.791  20
   0   4  -1 1779.32 595.319   3
   1  -5   1 31921.8 2621.73  22
   1  -5   1 31522.8 2708.84  20
  -2   6  -1 669.272 256.034   4
   2  -6   1 602.407 558.224  22
  -2   6  -1 123.439 162.060   6
   2  -6   1 397.749 363.955  20
  -3   7  -1 964.970 359.041  11
  -3   7  -1 1022.38 398.239   6
  -4   8  -1 457.933 195.768   6
  -4   8  -1-2.66825 75.3861  11
   6  -1  -1 3962.29 662.593  13
   5   0  -1 2198.29 556.830   9
  -5   0   1 2076.74 486.888   5
   4   1  -1 3514.45 995.702  22
   4   1  -1 3026.26 1016.48   3
   3   2  -1-111.653 255.325   3
   2   3  -1 100610. 4608.81   3
  -1  -4   1 12645.0 1525.08  20
   1   4  -1 12498.1 1526.52   3
   0  -5   1 1989.64 670.005  20
   0   5  -1 2437.60 647.399   3
   1  -6   1 50287.3 3885.59  20
  -2   7  -1-125.029 164.694  15
  -2   7  -1-360.525 244.845   6
  -2   7  -1 149.624 160.870  11
  -3   8  -1 169.168 111.613   6
  -3   8  -1 510.324 233.507  11
   6   0  -1 636.867 276.030  13
   5   1  -1 54223.9 2850.42   9
  -5  -1   1 53791.9 2405.92   5
   4   2  -1 10080.0 1112.57  12
   4   2  -1 10383.0 1891.44   3
   4   2  -1 10963.2 1254.55   8
   3   3  -1 1464.80 716.215   3
   2   4  -1 23400.8 2428.22   3
   1   5  -1 42981.7 3177.26   3
  -1  -5   1 39719.9 3159.10  20
   0  -6   1 6991.22 1473.57  20
  -1   7  -1 15229.8 1376.98  11
  -1   7  -1 13918.4 1371.89   6
   1  -7   1 15794.7 2406.63  20
  -2   8  -1 2872.21 619.852   6
  -2   8  -1 3270.51 670.049  15
  -2   8  -1 3106.17 605.682  11
  -2   8  -1 2890.50 613.562  10
  -3   9  -1 6565.61 726.204   6
   6   1  -1 37659.7 2004.55   9
   6   1  -1 36357.9 2060.89  13
   5   2  -1 46264.8 2624.39   9
   5   2  -1 45221.7 2470.37  12
   4   3  -1 2437.05 618.682   8
   4   3  -1 2268.19 520.100  12
   4   3  -1 1627.05 782.860   3
   3   4  -1 26785.5 3077.29   3
   2   5  -1 2673.87 915.936   3
   1   6  -1 18136.3 2259.12   3
  -1  -6   1 16980.1 2326.39  20
   0  -7   1 31496.7 3399.83  20
   0   7  -1 29191.3 1902.88  10
  -1   8  -1-84.8823 136.446  10
  -1   8  -1 190.982 143.574  15
  -2   9  -1 2617.85 508.315  15
  -2   9  -1 2227.83 450.708  10
  -2   9  -1 2329.88 498.288   6
   6   2  -1-227.361 168.911   9
   6   2  -1-236.389 168.642  13
   5   3  -1 286.816 201.994  12
   4   4  -1 3735.47 769.831   8
   4   4  -1 4886.04 772.223  12
   4   4  -1 5490.96 1479.46   3
   3   5  -1 18766.9 2642.51   3
   3   5  -1 18636.1 1664.96  14
   2   6  -1 24708.7 1866.88  14
   2   6  -1 25973.4 2977.92   3
   1   7  -1 366358. 7398.11  14
   0   8  -1 21903.2 1898.90  15
   0   8  -1 20698.5 1632.73  10
  -1   9  -1-2.36636 138.408  15
  -1   9  -1 132.539 139.433  10
  -1   9  -1 174.843 158.549   6
  -2  10  -1 463.074 151.211  15
   6   3  -1 1020.96 294.767  13
   6   3  -1 887.304 315.564   9
   5   4  -1 9.23500 105.938   8
   4   5  -1-23.6686 114.958   8
   3   6  -1 2208.84 565.201  14
   2   7  -1 30335.2 2027.07  15
   2   7  -1 25941.3 1983.61  14
   1   8  -1-85.7073 158.445  15
   1   8  -1-66.5839 139.820  14
   0   9  -1 5297.16 862.698  15
  -1  10  -1 1147.15 322.344  15
   6   4  -1 656.179 183.728  13
   6   4  -1 881.152 302.232   9
   5   5  -1 1307.97 401.758   8
   5   5  -1 1019.06 350.977  19
   4   6  -1 46.0737 159.453   8
   3   7  -1 1528.22 524.208   8
   2   8  -1 4246.50 712.375  15
   2   8  -1 4882.49 845.196  14
   1   9  -1 5912.91 879.078  15
   0  10  -1 3854.22 585.459  15
   6   5  -1 94.1773 60.2247   9
   5   6  -1-38.2350 84.3662  19
   4   7  -1 258.812 176.467   8
   3   8  -1 3079.53 594.370   8
   2   9  -1 947.220 301.762  15
   2   9  -1 1203.59 360.354   8
   1  10  -1 5192.78 625.527  15
   5   7  -1-28.6347 54.3989   9
   4   8  -1-86.6861 83.8315   8
   4   8  -1-2.61680 99.7815  19
   3   9  -1 6025.79 648.467   8
   2   9   2 2430.24 361.941   8
   3   8   2 4448.61 558.260   8
   4   7   2 344.699 167.340   8
   1   9   2 2888.97 436.825  15
   1   9   2 3721.14 511.263  14
   2   8   2-38.9551 188.308  14
   3   7   2 1980.71 487.360  14
   4   6   2 1673.56 405.927   8
   0   9   2 108.569 114.934  15
   0   9   2 193.146 122.142  14
   1   8   2-527.525 265.958  14
   2   7   2 770.582 319.735  14
   3   6   2 3521.26 713.607  14
   4   5   2 783.921 296.261  12
   4   5   2 644.944 314.961   8
   5   4   2 1639.49 369.360  12
   6   3   2 435.535 141.267  13
  -1   9   2 982.131 311.376  15
   0   8   2 1708.91 464.470  14
   0   8   2 1586.57 468.513  10
   1   7   2 19579.2 1704.79  14
   2   6   2 9149.41 1199.83  14
   3   5   2 3578.96 743.636  14
   3   5   2 3447.76 657.709  12
   4   4   2 426.394 241.340  12
   4   4   2 430.528 261.180   8
   5   3   2 727.079 267.099  12
  -6  -2  -2 54.6317 82.3320   5
  -2   9   2 3660.78 528.540  10
  -2   9   2 1641.71 337.800  15
  -1   8   2 5650.38 772.664  14
  -1   8   2 4629.88 764.772  10
   0   7   2 4477.13 807.136  14
   0   7   2 3910.57 732.133  10
   1   6   2 809.413 373.395  10
  -1  -6  -2 959.533 618.014   1
   1   6   2 444.868 267.397  14
   2   5   2 547.012 280.044  14
   3   4   2 2441.87 609.834  14
  -3  -4  -2 2573.92 598.761  18
   3   4   2 873.844 611.672   3
   4   3   2 2441.69 576.504   8
   4   3   2 1913.07 518.348  12
   5   2   2-17.2402 100.259  12
  -6  -1  -2 148.057 107.636   5
  -3   9   2 143.696 79.4881  10
  -2   8   2 1806.96 466.062  10
  -1   7   2 22600.2 1735.38  14
  -1   7   2 21464.9 1730.47  10
   0   6   2 9185.19 1121.10  10
   0  -6  -2 10860.4 2075.33  20
   0   6   2 10506.3 1194.07  14
   1   5   2-236.100 188.273  14
   1   5   2-623.688 280.493  10
  -2  -4  -2 2738.43 886.504   1
   2   4   2 2776.44 971.800   3
  -3  -3  -2 7679.90 1489.08   1
  -3  -3  -2 6703.80 900.987  18
   3   3   2 7341.08 964.148  14
   4   2   2 4786.36 1509.02   3
   4   2   2 5724.28 915.066  12
   5   1   2 372.676 238.976  12
  -6   0  -2 299.491 166.215   5
  -3   8   2 285.359 231.455  10
  -2   7   2 4241.81 791.095   6
  -2   7   2 3524.55 694.371  11
   1  -6  -2 5595.80 1522.59  20
  -1   6   2 5020.36 834.195   6
  -1   6   2 5100.88 827.462  14
  -1   6   2 4770.78 785.344  11
   0  -5  -2-32.8850 134.219  20
   1   4   2 27056.2 2426.32   3
  -1  -4  -2 23093.1 2554.18  20
  -2  -3  -2-527.749 363.220   1
  -3  -2  -2 137700. 6198.24   1
   4   1   2 36088.9 2231.80  12
   5   0   2 59.6504 182.262  12
  -6   1  -2 472.979 229.264   5
   6  -1   2 406.387 177.447  13
  -4   8   2 6765.97 616.632  10
  -3   7   2 875.716 311.368   6
  -3   7   2 868.338 364.524  11
   2  -6  -2 3619.67 1182.76  20
  -2   6   2 4323.98 811.245   6
  -2   6   2 3576.26 689.280  11
   1  -5  -2 14199.5 2099.67  20
   0  -4  -2 2386.90 773.452  20
  -1  -3  -2 1203.73 538.465  20
  -2  -2  -2 2583.34 741.578   1
  -3  -1  -2 34295.8 3055.36   1
  -4   0  -2-22.4831 105.490   1
   4   0   2 391.278 238.780  12
   5  -1   2 1316.07 415.345  12
  -5   1  -2 815.474 372.788   5
   6  -2   2-32.5137 79.0319  13
  -6   2  -2 3.66828 79.7313   5
  -4   7   2 2616.16 518.424  11
  -3   6   2 694.365 296.726   6
  -3   6   2 1270.85 430.019  11
   2  -5  -2 526.275 417.858  20
  -2   5   2 68.0843 118.769   6
  -2   5   2 104.706 97.2709  11
   1  -4  -2 13222.6 1796.63  20
   0  -3  -2 27342.3 1821.97   2
   0   3   2 30828.7 1791.11   3
   0  -3  -2 27121.3 2280.78  20
  -1  -2  -2 64364.2 3380.74   1
  -2  -1  -2 29657.4 2380.84   1
  -3   0  -2 59169.3 4025.99   1
   4  -1   2 72.7694 130.829  12
  -4   1  -2 90.9248 228.581   1
  -5   2  -2 592.854 305.099   5
  -6   3  -2-48.2094 92.9419   4
  -5   7   2 363.980 148.652  11
  -4   6   2 112.247 143.195   6
  -4   6   2 22.2897 197.747  11
  -3   5   2 100082. 3782.67   4
  -3   5   2 101300. 3518.03   6
   3  -5  -2 105457. 6362.29  20
   2  -4  -2 9686.02 1631.22  20
   2  -4  -2 10338.1 1717.13  22
   1  -3  -2 2829.65 715.852  20
   0  -2  -2 57187.9 2502.91   2
   0  -2  -2 58786.2 2825.67  20
  -1  -1  -2 216058. 5384.27   1
  -2   0  -2 68062.2 3590.71   1
  -3   1  -2 18164.5 2291.20   1
  -4   2  -2 3335.97 1157.77   1
   4  -2   2 3936.08 693.638  12
   4  -2   2 4127.41 1234.48  22
  -5   3  -2 5004.40 804.014   5
  -6   4  -2 100.684 142.587   4
  -5   6   2 77.5050 71.8381  11
  -4   5   2 85339.0 3144.87   6
  -4   5   2 78625.1 3333.71   4
   3  -4  -2 65748.8 4792.50  22
  -3   4   2 72479.6 2818.94   6
  -3   4   2 74089.0 3097.22   4
   2  -3  -2 4115.43 835.469  21
   2  -3  -2 3595.16 921.005  22
   1  -2  -2 142242. 4010.55  21
   1  -2  -2 135595. 4451.01  22
   0  -1  -2 54697.6 2288.21   2
   0  -1  -2 52729.2 2116.13  20
  -1   0  -2 52225.2 2482.43   1
  -2   1  -2 119135. 4798.94   1
  -3   2  -2 10735.5 1770.86   1
  -4   3  -2 1127.17 384.611   6
   4  -3   2 391.428 403.412  22
  -4   3  -2 595.873 268.893   5
  -5   4  -2 110.274 151.411   4
  -5   4  -2 86.6324 88.9808   5
  -6   5  -2 4.28434 91.1692   4
  -5   5   2 405.656 256.632   4
  -4   4   2 2537.12 590.755   4
   4  -4  -2 2393.74 578.910  13
   3  -3  -2 608.134 401.507  21
   3  -3  -2 122.845 216.233  22
   2  -2  -2 69872.8 3436.33  21
   2  -2  -2 67330.9 3529.57  22
   1  -1  -2 36263.6 1971.12  21
   1  -1  -2 36398.6 1943.97  22
   0   0  -2 999999. 9164.08   2
   0   0  -2 993824. 9154.59   1
  -2   2  -2 165781. 5850.67   1
  -3   3  -2 259.928 232.321   1
   3  -3   2 74.3980 172.889  22
  -4   4  -2 744.191 336.416   5
  -4   4  -2 510.377 282.832   6
  -5   5  -2 523.659 253.798   6
  -5   5  -2 293.912 197.801   4
  -6   5   2 90.3559 91.3163  11
  -5   4   2-166.651 169.232   4
   5  -4  -2 262.310 180.183  13
   4  -3  -2 3620.02 1143.10  22
   4  -3  -2 2920.62 621.396  13
   4  -3  -2 4255.57 1213.88  21
  -4   3   2 3196.86 665.207   4
   3  -2  -2 6814.63 1346.16  21
   3  -2  -2 7438.23 1407.37  22
   2  -1  -2 4553.68 453.506   3
   2  -1  -2 4189.96 800.646  22
   1   0  -2 103540. 3269.65  21
   1   0  -2 103606. 2440.94   3
   1   0  -2 105934. 2615.58  22
   0   1  -2 568547. 6372.15   2
   0   1  -2 572911. 6754.67   3
   0   1  -2 574303. 6040.67   1
  -1   2  -2 1379.34 451.283   1
   2  -3   2 27499.7 2445.94  22
  -2   3  -2 30184.4 2671.97   1
   3  -4   2 8814.63 1704.15  22
  -4   5  -2 207.445 139.964   4
  -4   5  -2 195.606 265.413   6
  -5   6  -2 6180.97 689.575   6
  -5   6  -2 7300.62 808.240   4
  -6   4   2 1233.73 298.521   4
  -5   3   2 97.3849 175.331   4
   5  -3  -2 73.0854 188.225  13
   4  -2  -2-374.019 377.515  22
   4  -2  -2 4.87546 66.8915  13
   3  -1  -2 150246. 5869.28  22
   2   0  -2 14648.8 1186.73   3
   2   0  -2 14539.9 1300.29  22
   1   1  -2 167188. 3920.68   3
   1   1  -2 171490. 3982.86  21
   1   1  -2 165910. 1617.75   1
   0   2  -2 116650. 2650.71   2
   0   2  -2 112762. 3479.01   3
   0  -2   2 118701. 2405.04  22
   0   2  -2 116325. 3007.28   1
  -1   3  -2 175730. 4997.67   3
  -1   3  -2 172608. 5414.99   1
   1  -3   2 178060. 4973.10  22
   2  -4   2 20064.1 2252.44  22
  -3   5  -2 1648.66 458.409   4
  -3   5  -2 1773.37 518.066   6
   3  -5   2 2030.52 838.915  22
  -4   6  -2 4694.82 776.289   6
  -4   6  -2 5189.54 806.953   4
  -5   7  -2 7233.12 600.358   6
   6  -3  -2 4049.43 581.964  13
  -6   3   2 4518.60 615.901   4
   5  -2  -2 1908.99 481.270  16
  -5   2   2 2562.24 579.965   4
   5  -2  -2 1839.91 516.800  13
   4  -1  -2 2434.35 569.917  13
   4  -1  -2 2554.86 875.011  22
   3   0  -2 1237.60 487.920  22
   3   0  -2 571.119 306.417   3
   2   1  -2 7910.00 999.981   3
   2   1  -2 7527.43 810.247  22
   1   2  -2 493080. 7664.92   3
   1   2  -2 497376. 6604.88  21
   0   3  -2 94044.6 2058.75   2
   0   3  -2 92394.2 3497.79   3
   0  -3   2 90871.1 2512.98  22
   0  -3   2 95136.3 3013.46  20
  -1   4  -2 88916.5 3874.68   3
   1  -4   2 87580.7 3814.80  22
   2  -5   2 8756.99 1580.69  22
  -3   6  -2 3824.63 718.517   4
  -3   6  -2 3829.57 738.520   6
  -4   7  -2 1099.79 310.554  11
  -4   7  -2 684.322 247.842   6
  -4   7  -2 744.155 285.757   4
   6  -2  -2 11176.8 1065.18  13
  -6   2   2 13186.2 1100.65   4
   5  -1  -2 189.743 208.766  13
   5  -1  -2 115.174 145.322   9
   4   0  -2-447.713 361.792  22
   3   1  -2 22189.3 2107.10   3
   3   1  -2 25165.2 2041.11  22
   2   2  -2 1538.67 309.763  22
   2   2  -2 1050.44 466.630   3
   1   3  -2 251683. 6384.05   3
   1   3  -2 259654. 4600.27  21
  -1  -3   2 260722. 5111.19  20
   0  -4   2 16939.4 1322.19  22
   0   4  -2 16656.3 1670.13   3
   0  -4   2 16880.4 1593.69  20
   1  -5   2 590.503 335.772  22
   1  -5   2 371.022 278.378  20
  -1   5  -2 572.915 338.534   3
  -2   6  -2 1134.52 434.077   6
   2  -6   2 1616.19 714.411  22
   2  -6   2 1858.03 795.629  20
  -2   6  -2 877.452 344.955  15
  -2   6  -2 1521.62 433.585   4
  -3   7  -2 1456.02 463.134   6
  -3   7  -2 2058.57 505.546   4
  -3   7  -2 1736.64 453.796  11
  -4   8  -2 49.6646 120.798   6
  -4   8  -2 363.151 148.913  11
  -6   1   2-108.780 123.894   4
   6  -1  -2 68.3590 122.130  13
   5   0  -2 4513.49 809.646  13
   5   0  -2 4591.19 806.400   9
   4   1  -2 19624.7 2346.73   3
   4   1  -2 18121.9 1533.16   9
   3   2  -2 387.549 319.450   3
   2   3  -2 448665. 9451.29   3
  -1  -4   2 395860. 7768.79  20
   1   4  -2 388470. 8679.17   3
   0   5  -2 1080.21 472.995   3
   0  -5   2 1922.47 625.526  20
   1  -6   2 21080.1 2505.61  20
  -2   7  -2 124.901 126.454  15
  -2   7  -2-85.8808 146.859   6
  -2   7  -2 349.794 214.497  11
  -3   8  -2-113.803 122.337  11
  -3   8  -2-198.218 176.506   6
  -4   9  -2 249.478 110.997   6
  -6   0   2 963.240 309.524   4
   6   0  -2 625.915 265.909  13
   5   1  -2 51.0264 121.981   9
   5   1  -2 659.461 299.400  13
   4   2  -2 312.085 199.120  12
   4   2  -2 310.886 222.460   8
   3   3  -2 5669.28 1262.98   3
   2   4  -2 28105.4 2741.67   3
   1   5  -2 75566.4 4312.97   3
  -1  -5   2 83307.0 4259.29  20
   0   6  -2 338.452 289.730   3
   0  -6   2 283.560 297.035  20
  -1   7  -2 198.369 192.790  15
  -1   7  -2 496.509 202.424   6
  -1   7  -2 605.885 273.208  11
  -2   8  -2 5304.53 843.994  15
  -2   8  -2 5559.85 812.704  11
  -2   8  -2 3985.00 718.344   6
  -3   9  -2 2960.75 488.230   6
   7   0  -2 179.099 96.4748  13
   6   1  -2 1077.10 354.024   9
   6   1  -2 770.302 304.141  13
   5   2  -2 18425.3 1625.27  13
   5   2  -2 18641.2 1662.06   9
   4   3  -2 5385.53 887.950   8
   4   3  -2 4292.40 1235.38   3
   4   3  -2 3980.22 674.616  12
   3   4  -2 430.197 407.527   3
   2   5  -2 3844.38 1065.65   3
  -1  -6   2 479.667 479.477  20
   1   6  -2 89.1835 170.440   3
   0   7  -2 9733.77 1224.10  15
   0  -7   2 6636.55 1503.07  20
   0   7  -2 10418.5 1085.35  10
  -1   8  -2-69.3840 126.560  15
  -1   8  -2 177.405 179.320   6
  -1   8  -2 423.214 241.880  10
  -2   9  -2 4164.77 664.977   6
  -2   9  -2 4380.53 686.459  15
   6   2  -2 1725.93 445.792  13
   6   2  -2 1522.73 427.802   9
   5   3  -2 112.234 113.987  13
   5   3  -2-96.6588 143.412   9
   4   4  -2 523.191 323.086   8
   4   4  -2 268.777 334.243   3
   3   5  -2 4763.66 852.590   8
   3   5  -2 5645.62 1503.16   3
   2   6  -2-865.311 546.671   3
   2   6  -2 80.7025 137.555  14
   1   7  -2 42163.8 2560.26  15
   1   7  -2 44594.8 3816.48   3
   0   8  -2 36378.4 2444.21  15
   0   8  -2 36960.3 2114.59  10
  -1   9  -2 7890.99 911.077   6
  -1   9  -2 7713.80 996.024  15
  -2  10  -2 433.751 152.254  15
   6   3  -2 87.4996 118.666   9
   6   3  -2 127.842 116.996  13
   5   4  -2 3282.68 598.415  13
   5   4  -2 3357.27 708.783   9
   4   5  -2 3829.59 795.752   8
   3   6  -2 179.906 188.357   8
   2   7  -2 879.842 367.683  14
   2   7  -2 907.947 307.548  15
   1   8  -2 1402.85 508.447  15
   0   9  -2 878.139 375.323  15
  -1  10  -2 149.180 86.1887  15
   6   4  -2 173.297 116.922   9
   5   5  -2 4308.65 754.295   9
   5   5  -2 5055.18 735.265  19
   4   6  -2 12119.4 1352.49   8
   3   7  -2 7996.38 1094.14   8
   2   8  -2 6871.20 940.387  15
   2   8  -2 7495.76 1025.03   8
   1   9  -2 5626.86 913.071  15
   0  10  -2 306.099 213.634  15
   6   5  -2 59.0855 86.0830   9
   5   6  -2 183.798 80.3006  19
   5   6  -2 250.256 189.598   9
   4   7  -2 29.8379 113.333   8
   3   8  -2 714.969 284.997   8
   2   9  -2 2070.09 457.569   8
   2   9  -2 2375.15 458.441  15
   1  10  -2 10370.7 952.075  15
   5   7  -2 1479.54 306.779   9
   5   7  -2 1948.29 320.313  19
   4   8  -2 11.7446 108.841  19
   4   8  -2-30.1292 91.0980   8
   4   8  -2-159.293 115.818   9
   3   9  -2 555.857 203.949   8
   3   9  -2 121.818 138.653  19
   2   8   3 829.078 249.234  14
   3   7   3 2475.84 461.430   8
   3   7   3 2611.43 459.302  14
   4   6   3 797.802 214.971   8
   0   9   3 3003.04 429.317  15
   1   8   3 865.765 305.088  14
   2   7   3 1032.90 322.585  14
   3   6   3 1299.66 412.924  14
   4   5   3 4111.48 630.951   8
   4   5   3 3824.69 568.950  12
   5   4   3 427.207 178.136  12
  -1   9   3-1.76732 64.1624  15
   0   8   3 3003.31 551.917  14
   1   7   3 177.029 150.633  14
   2   6   3 32729.8 2168.38  14
   3   5   3 121279. 4088.64  14
   4   4   3 4658.66 727.350   8
   4   4   3 3708.43 666.002  12
   5   3   3 254.078 148.270  12
   6   2   3 38.1379 57.4623  13
  -1   8   3 624.552 228.051  14
  -1   8   3 388.500 251.582  10
   0   7   3 2123.95 517.284  14
   0   7   3 2262.82 553.129  10
   1   6   3-35.4282 246.533  14
   2   5   3 25009.2 1925.89  14
  -2  -5  -3 28387.9 1844.83  18
   3   4   3 4045.90 756.386  14
  -3  -4  -3 4344.27 744.471  18
   4   3   3 732.234 316.254  12
   5   2   3 362.837 238.728  12
  -6  -1  -3 555.068 181.010   5
  -2   8   3 3422.47 571.201  10
  -1   7   3 21990.5 1679.68  14
  -1   7   3 20168.0 1629.13  10
   0   6   3 755.826 365.959  14
   0   6   3 893.018 350.826  10
  -1  -5  -3 17215.8 2611.99   1
   1   5   3 13751.3 1388.45  14
   1   5   3 14738.1 1388.75  10
  -2  -4  -3 1793.33 483.979  18
  -2  -4  -3 1147.11 633.282   1
   2   4   3 1400.87 418.565  14
   2   4   3 622.149 487.454   3
   3   3   3 14403.6 1366.30  14
  -3  -3  -3 11449.6 1247.66  18
  -3  -3  -3 13252.8 2228.05   1
   4   2   3 1036.39 411.334  12
   5   1   3 136.659 149.296  12
  -6   0  -3 1759.36 352.844   5
  -3   8   3 3860.60 530.605  10
  -2   7   3 2593.40 574.114  10
  -2   7   3 2908.90 573.366  14
  -1   6   3 178.892 177.541  14
  -1   6   3 194.124 180.999  10
   0   5   3-64.7834 118.351  14
   0   5   3 438.922 243.936  10
  -1  -4  -3 62289.9 4722.31   1
  -2  -3  -3 2034.21 790.664   1
  -3  -2  -3 1278.70 662.816   1
  -3  -2  -3 672.933 265.583  18
   4   1   3 794.947 338.569  12
   5   0   3-177.017 168.744  12
   6  -1   3 276.064 150.228  13
  -6   1  -3 239.478 141.989   5
  -3   7   3 4653.07 733.739  11
  -2   6   3 1115.43 393.910  14
  -2   6   3 1308.89 412.032  11
  -1   5   3 1599.38 442.979  14
   1  -5  -3 1850.40 788.269  20
  -1   5   3 1552.12 431.344  11
   0  -4  -3 304.423 297.465  20
  -1  -3  -3 37537.7 3287.69   1
  -2  -2  -3 1415.71 581.869   1
  -3  -1  -3 3840.01 1121.26   1
  -3  -1  -3 3602.97 638.451  18
  -4   0  -3-796.561 560.580   1
   4   0   3 168.002 147.267  12
   5  -1   3 238.593 192.131  12
  -6   2  -3 117.041 104.301   5
  -4   7   3 8.38853 125.649  11
  -3   6   3 8210.45 1059.99  11
  -2   5   3 30323.4 1987.34  11
  -2   5   3 26968.3 1858.05  14
   2  -5  -3 27616.0 3181.32  20
  -2   5   3 24771.7 1797.31   6
   1  -4  -3 10704.3 1741.09  20
   0  -3  -3 311861. 7349.64   2
   0  -3  -3 301445. 8233.37  20
  -1  -2  -3 235544. 7322.84   1
  -2  -1  -3 10436.2 1603.03   1
  -3   0  -3 4082.58 1148.12   1
  -4   1  -3 956.428 622.234   1
   4  -1   3 699.429 267.568  12
   5  -2   3 231.118 178.655  12
  -5   2  -3-31.0782 142.938   5
  -6   3  -3 197.886 124.314   4
  -4   6   3 1425.26 393.612  11
  -3   5   3 925.614 328.441   6
  -3   5   3 1447.68 457.765  11
   2  -4  -3 5756.89 1298.42  20
   1  -3  -3 15251.6 1616.34   2
   1  -3  -3 15204.2 1806.41  20
   0  -2  -3 70259.6 3347.24   2
   0  -2  -3 74601.5 3455.22  20
  -1  -1  -3 50294.6 3022.43   1
  -2   0  -3 4779.73 1059.32   1
  -3   1  -3 1029.39 442.488   1
  -4   2  -3 7547.94 976.964   6
   4  -2   3 6721.72 924.639  12
   4  -2   3 6132.82 1616.77  22
  -4   2  -3 7535.34 1749.62   1
  -5   3  -3 3364.07 633.852   5
  -6   4  -3 181.056 112.393   4
  -5   6   3-12.0695 116.715  11
  -4   5   3 15581.3 1414.58  11
  -3   4   3 104327. 3559.70   6
   3  -4  -3 105650. 3584.45  13
  -3   4   3 100965. 3711.52   4
   3  -4  -3 99621.0 5959.29  20
   2  -3  -3 1241.23 510.786  21
   2  -3  -3 1321.59 559.340  20
   1  -2  -3 5320.84 902.691  20
   0  -1  -3 1205.52 398.599   2
   0  -1  -3 1663.91 427.084  20
  -1   0  -3 19966.7 1790.71   1
  -2   1  -3 46928.3 3328.49   1
  -3   2  -3 4082.49 1200.81   1
  -4   3  -3 9990.96 1171.27   6
  -4   3  -3 9644.05 1106.99   5
  -5   4  -3 1253.88 382.782   4
  -5   4  -3 1099.52 358.423   5
  -5   5   3 6440.92 762.265  11
  -4   4   3 5146.37 852.024   4
   4  -4  -3 4430.97 739.828  13
   3  -3  -3 199.835 294.155  22
   3  -3  -3-285.601 307.354  21
   2  -2  -3 9299.00 1391.77  21
   2  -2  -3 8317.99 1351.27  22
   1  -1  -3 56300.1 2379.39  20
   1  -1  -3 54523.3 2826.10  21
   0   0  -3 42674.5 2369.27   2
   0   0  -3 42300.2 2273.55   1
  -1   1  -3 80275.8 3587.70   1
  -2   2  -3 35426.2 2977.05   1
   3  -3   3 1439.80 626.669  22
  -3   3  -3 1403.41 708.894   1
  -4   4  -3 1474.97 455.193   6
  -4   4  -3 1121.87 441.243   5
  -5   5  -3 142.840 159.361   4
  -5   5  -3 454.315 227.472   6
   5  -4  -3 689.883 269.334  13
  -5   4   3 942.216 328.198   4
  -4   3   3 557.795 284.275   4
   4  -3  -3 1057.94 338.152  16
   4  -3  -3 1058.51 409.057  13
   4  -3  -3 1809.75 833.154  22
   3  -2  -3 45747.8 3625.35  21
   3  -2  -3 46918.0 3584.66  22
   2  -1  -3 70453.3 3791.71  21
   2  -1  -3 70354.9 3424.72  22
   1   0  -3 26951.9 1546.36   3
   1   0  -3 29962.8 1238.13  20
   1   0  -3 26968.3 1923.65  21
   0   1  -3 7926.88 979.252   3
   0   1  -3 8891.20 1034.63   2
   0   1  -3 8736.35 946.806   1
  -1   2  -3 2256.73 652.647   1
  -2   3  -3 17531.2 2172.16   1
  -3   4  -3 2446.74 517.111   5
  -3   4  -3 1819.76 518.012   6
   3  -4   3 1176.72 644.085  22
  -4   5  -3 279.576 218.041   6
  -4   5  -3 257.370 183.758   4
  -5   6  -3 1562.72 326.623   4
  -5   6  -3 1050.18 285.107   6
  -6   4   3-5.46436 59.7714  11
   5  -3  -3 8633.48 948.087  16
   5  -3  -3 8707.95 1036.92  13
  -5   3   3 10247.4 1111.41   4
   4  -2  -3 341.524 216.391  16
   4  -2  -3-78.5941 178.753  13
   4  -2  -3 403.443 324.692  22
   4  -2  -3 444.421 428.449  21
  -4   2   3-156.160 151.670   4
   3  -1  -3 97810.4 4689.06  22
   3  -1  -3 89233.1 4986.77  21
   2   0  -3 385508. 6211.20   3
   2   0  -3 384478. 6822.63  22
   2   0  -3 368112. 8310.58  21
   1   1  -3 113841. 3745.07   3
   1   1  -3 112324. 3901.49  21
   1   1  -3 114160. 2571.04   1
   0   2  -3 47022.7 2269.07   2
   0   2  -3 45963.6 2211.48   1
   0   2  -3 45191.8 2513.00   3
   0  -2   3 43054.8 1084.57  20
  -1   3  -3 36448.8 2629.43   3
  -1   3  -3 37378.3 2660.81   1
  -2   4  -3 484.572 400.910   1
   2  -4   3 197.319 237.982  22
  -3   5  -3 8553.36 1113.62   6
   3  -5   3 9046.53 1805.58  22
  -3   5  -3 10831.4 1118.52   5
  -3   5  -3 7870.80 999.468   4
  -4   6  -3-197.062 165.161   4
  -4   6  -3 256.636 247.860   6
   6  -3  -3 240.461 128.735  13
  -5   2   3 1640.43 479.814   4
   5  -2  -3 1932.09 479.638  16
   5  -2  -3 1766.46 496.327  13
   4  -1  -3 500.991 266.762  13
   4  -1  -3 752.026 532.980  21
   4  -1  -3 393.675 263.772   9
   3   0  -3 10524.7 1671.20  21
   3   0  -3 12247.5 1494.20  22
   2   1  -3 18271.3 1158.28  22
   2   1  -3 17403.8 1573.08   3
   2   1  -3 16810.2 1738.12  21
   1   2  -3 33725.5 2045.73  21
   1   2  -3 33133.0 2157.95   3
   1   2  -3 29560.0 790.155   1
   0   3  -3 2877.46 566.718   2
   0   3  -3 2970.38 692.314   3
   0   3  -3 2643.18 617.727   1
   0  -3   3 2606.38 427.245  22
   0  -3   3 3071.28 482.191  20
  -1   4  -3 20470.2 2090.46   3
  -1   4  -3 21610.8 2202.14   1
   1  -4   3 21866.9 1956.50  22
   2  -5   3 75893.0 4748.53  22
  -3   6  -3 15572.1 1383.64   4
  -3   6  -3 13007.2 1371.56   6
  -4   7  -3 246.616 195.247   6
  -4   7  -3 249.081 121.482   4
   6  -2  -3 2998.25 477.997  16
   6  -2  -3 2250.07 475.082  13
   5  -1  -3 9618.46 1178.73  13
   4   0  -3 133.892 156.341  13
   4   0  -3 187.982 278.957  21
   4   0  -3 782.319 329.343   9
   3   1  -3 55972.9 3329.76   3
   3   1  -3 49143.6 3543.62  21
   2   2  -3 11699.9 1447.20   3
   2   2  -3 12493.0 1478.73  21
   1   3  -3 1250.08 520.818   3
   1   3  -3 761.891 318.114  21
   0   4  -3 8724.18 1331.75   3
   0  -4   3 10197.6 1128.83  20
  -1   5  -3 948.203 485.242   3
   1  -5   3 1101.13 432.035  22
  -2   6  -3 6237.72 912.235  15
  -2   6  -3 5511.50 892.558   6
   2  -6   3 7352.00 1528.16  20
  -3   7  -3 58.5450 116.367   6
  -3   7  -3-83.6502 125.334   4
  -4   8  -3 26.2230 72.4099   6
   6  -1  -3 1858.02 429.126  16
   6  -1  -3 2105.00 484.319  13
   5   0  -3 14011.1 1423.89  13
   5   0  -3 14508.6 1482.20   9
   4   1  -3 10578.9 1878.01  21
   4   1  -3 10293.8 1153.60  13
   4   1  -3 10810.4 1203.95   9
   3   2  -3 19474.8 2163.57   3
   3   2  -3 18934.6 2176.18  21
   2   3  -3 1765.09 557.133  21
   2   3  -3 958.046 501.143   3
   1   4  -3 134847. 5344.73   3
   0   5  -3 6946.76 1287.99   3
   0  -5   3 8311.57 1205.86  20
  -1   6  -3-56.9235 124.931   3
   1  -6   3 986.813 437.513  20
  -2   7  -3 6656.23 972.570  15
  -2   7  -3 6084.31 938.544   6
  -3   8  -3 72.0767 136.653   6
   6   0  -3 703.467 290.680  13
   5   1  -3 2533.49 613.408   9
   5   1  -3 2826.54 636.840  13
   4   2  -3 129528. 6293.92   3
   4   2  -3 120916. 3879.37  13
   4   2  -3 112898. 6343.72  21
   4   2  -3 119462. 4085.90   9
   3   3  -3 7430.15 1453.63   3
   3   3  -3 10844.5 1688.59  21
   2   4  -3 911.151 530.950   3
   1   5  -3 15960.5 2016.63   3
  -1  -5   3 18157.8 1799.18  20
   0   6  -3 14821.7 2069.10   3
  -1   7  -3 2562.24 557.617   7
  -1   7  -3 1811.31 540.641  15
  -1   7  -3 886.960 354.303   6
  -2   8  -3 1878.09 495.717  15
  -2   8  -3 1433.20 428.378   6
  -3   9  -3 1609.17 371.419   6
   6   1  -3 253.631 162.445  13
   5   2  -3 126898. 4167.41  13
   5   2  -3 123865. 4290.73   9
   4   3  -3 102055. 5995.72   3
   4   3  -3 99958.5 3502.67  13
   4   3  -3 107923. 6272.97  21
   4   3  -3 101321. 3619.46  19
   4   3  -3 99214.1 3884.24   8
   3   4  -3 1425.99 693.508   3
   2   5  -3 27357.5 2945.61   3
   1   6  -3-163.028 248.092   3
   0   7  -3 15191.7 1414.01   7
   0   7  -3 15075.5 1489.62  15
  -1   8  -3 11331.9 1315.42  15
  -1   8  -3 12612.9 1282.63   6
  -2   9  -3 23.3330 94.1480  15
  -2   9  -3-63.7976 108.815   6
   6   2  -3 5.14077 125.139   9
   6   2  -3 74.7656 93.9779  13
   5   3  -3 333.639 267.035   9
   5   3  -3 458.470 248.503  13
   4   4  -3 602.636 290.705   8
   4   4  -3 1387.75 500.415  19
   4   4  -3 1470.45 779.341   3
   3   5  -3 11387.9 1299.19   8
   3   5  -3 11205.1 2054.48   3
   2   6  -3 24271.4 1795.97   8
   2   6  -3 24272.9 2945.06   3
   2   6  -3 26105.3 1832.44  15
   1   7  -3 20909.9 1765.63  15
   1   7  -3 24694.9 2956.69   3
   0   8  -3 155069. 4974.60  15
  -1   9  -3 4791.55 789.680  15
  -1   9  -3 5494.12 748.692   6
  -2  10  -3-153.161 97.3181   6
   6   3  -3 355.718 250.717   9
   6   3  -3 334.605 160.580  13
   5   4  -3 3187.16 594.295  19
   5   4  -3 2521.11 598.976   9
   4   5  -3 130.406 170.807   8
   3   6  -3 7.00577 172.987   8
   2   7  -3 1589.10 496.917   8
   2   7  -3 1831.28 549.234  15
   1   8  -3 28285.2 2144.63  15
   0   9  -3 90.7589 263.128  15
  -1  10  -3 1655.05 386.159  15
   6   4  -3 1160.65 325.800   9
   5   5  -3 3577.00 606.939  19
   5   5  -3 3267.07 667.268   9
   4   6  -3 2331.75 597.665   8
   4   6  -3 2403.28 573.695  19
   3   7  -3 780.942 337.430   8
   2   8  -3 1561.49 450.553  15
   1   9  -3 1676.87 528.681  15
   0  10  -3 2776.04 552.363  15
   6   5  -3 2281.42 373.151   9
   5   6  -3 52.2581 173.048  19
   5   6  -3-23.0481 81.8565   9
   4   7  -3 131.088 183.028   8
   4   7  -3 146.697 89.3103  19
   4   7  -3 64.0514 121.473   9
   3   8  -3 867.309 299.290   8
   3   8  -3 406.302 220.427  19
   2   9  -3 2716.98 523.361  15
   2   9  -3 2455.69 515.141  19
   1  10  -3 179.383 139.277  15
   5   7  -3 451.943 168.017  19
   5   7  -3 382.941 162.797   9
   4   8  -3 356.102 204.742  19
   3   9  -3 110.949 120.809  19
   1   8   4 32.0854 74.9835  14
   2   7   4 134.559 157.819  14
   3   6   4 310.276 171.983   8
   3   6   4 252.639 160.399  14
   4   5   4 1406.62 300.364  12
   0   8   4 999.386 293.568  14
   1   7   4 702.109 294.793  14
   2   6   4 7148.36 957.211  14
   3   5   4 606.892 294.389  14
   3   5   4 1070.25 393.326  12
  -3  -5  -4 746.236 296.146  18
   4   4   4 188.569 178.481  12
   5   3   4 175.524 142.866  12
  -1   8   4 3642.61 514.537  14
   0   7   4 5975.85 844.842  14
  -1  -6  -4 1859.43 432.002  18
   1   6   4 1988.87 539.832  14
  -2  -5  -4-101.231 169.707  18
   2   5   4 196.461 209.282  14
   3   4   4-373.523 238.700  14
  -3  -4  -4 16.3079 87.0027  18
   4   3   4 662.919 293.330  12
   5   2   4 329.632 170.323  12
  -2   8   4-92.6142 101.261  10
  -1   7   4 3762.87 661.001  14
  -1   7   4 4120.99 661.915  10
   0   6   4 22290.5 1652.94  10
   0   6   4 19970.6 1691.24  14
   1   5   4 4644.94 826.173  14
  -2  -4  -4 395.231 240.574  18
   2   4   4 127.115 219.932  14
  -3  -3  -4 883.726 359.989  18
   4   2   4 162.837 172.636  12
   5   1   4 1002.18 359.657  12
  -2   7   4 113.155 125.769  14
  -2   7   4 233.811 189.539  10
  -1   6   4 3657.44 722.845  14
  -1   6   4 4229.26 747.303  10
   0   5   4 1899.25 531.635  14
   0   5   4 2220.04 509.664  10
   0  -5  -4 2124.33 940.584   1
  -1  -4  -4 558.040 478.157   1
   1   4   4 1200.27 404.798  14
   2   3   4 6029.95 858.921  14
  -2  -3  -4 4710.12 1315.18   1
  -2  -3  -4 5601.86 846.195  18
  -3  -2  -4 1681.98 810.649   1
  -3  -2  -4 316.758 183.700  18
   4   1   4 20637.1 1703.90  12
   5   0   4 3980.99 663.436  12
  -6   1  -4 134.143 73.9712   5
  -3   7   4 9118.28 886.253  10
  -2   6   4 693.969 295.152  14
  -1   5   4 5031.23 835.112  14
   1  -5  -4 7324.80 1648.37  20
  -1   5   4 5289.97 836.036  10
   0   4   4 6761.80 926.865  14
   0  -4  -4 6523.34 1446.31  20
  -1  -3  -4 356.758 349.751   1
  -2  -2  -4 206.208 163.208  18
  -2  -2  -4 40.0876 144.345   1
  -3  -1  -4 1085.67 644.017   1
  -3  -1  -4 474.250 261.351  18
   4   0   4 3964.30 742.854  12
  -5   1  -4 252.915 188.829   5
   5  -1   4 217.853 165.866  12
  -4   7   4 4619.53 487.560  10
  -3   6   4 7321.22 867.694  14
  -3   6   4 5885.16 839.042  11
   2  -5  -4 3160.08 628.433  17
  -2   5   4 2398.21 567.283  14
  -2   5   4 2184.03 550.142  11
   1  -4  -4 1710.41 448.447  17
  -1   4   4 656.012 292.062  14
  -1   4   4 1661.74 434.965  11
   1  -4  -4 1503.64 690.360  20
   0  -3  -4 4521.26 1030.25   2
   0  -3  -4 5041.94 1112.53  20
  -1  -2  -4 13263.9 1909.63   1
  -2  -1  -4 7807.19 1504.88   1
  -3   0  -4 1264.96 681.305   1
  -3   0  -4 1558.80 445.952  18
   4  -1   4 4048.11 744.789  12
  -5   2  -4 92.7267 92.5224   5
   5  -2   4 405.037 211.842  12
  -4   6   4 1060.76 303.628  11
  -3   5   4 639.791 286.078  14
  -3   5   4 734.521 328.020  11
   2  -4  -4 151593. 4401.72  17
  -2   4   4 150120. 4240.42  11
   2  -4  -4 160854. 7198.51  20
   1  -3  -4 3657.23 932.552   2
   1  -3  -4 2982.01 873.665  20
   0  -2  -4 1407.23 607.112   2
   0  -2  -4 2533.42 666.793  20
  -1  -1  -4 6137.69 1225.28   1
  -2   0  -4 35729.4 3170.29   1
  -3   1  -4 7150.89 956.162   6
  -3   1  -4 5514.18 1417.15   1
  -3   1  -4 5837.45 853.166  18
  -4   2  -4 748.338 319.524   6
   4  -2   4 1138.27 388.487  12
  -5   3  -4 790.776 278.397   5
  -4   5   4 215.750 242.310  11
  -3   4   4 182574. 4875.39  11
   3  -4  -4 183273. 5028.25  17
   2  -3  -4 110117. 5336.93  20
   1  -2  -4 5119.66 1064.61   2
   1  -2  -4 6011.45 1052.54  20
   0  -1  -4 48345.4 3285.07   1
   0  -1  -4 47911.3 3113.22   2
  -1   0  -4 3293.56 890.182   1
  -2   1  -4 23339.1 2599.55   1
  -3   2  -4 15728.6 1459.99   6
  -3   2  -4 14839.9 2381.19   1
  -4   3  -4 734.024 300.731   6
  -4   3  -4 631.600 299.094   5
  -5   4  -4 135.520 109.304   4
  -5   4  -4 428.384 194.935   6
  -5   4  -4 182.456 135.501   5
  -5   5   4 33.7648 89.0784  11
   4  -4  -4 818.930 324.226  17
  -4   4   4 867.340 386.769  11
   3  -3  -4 1789.85 471.724  16
   3  -3  -4 1431.43 665.636  21
   3  -3  -4 1439.06 458.168  13
   2  -2  -4 1075.24 524.557  21
   2  -2  -4 636.833 359.865  20
   1  -1  -4 74644.7 2933.20  20
   0   0  -4 14806.2 1709.04   2
   0   0  -4 14321.0 1572.00   1
  -1   1  -4 274117. 7550.31   1
  -2   2  -4 851566. 15881.2   1
  -3   3  -4 15534.4 1494.71   6
  -3   3  -4 14640.9 2420.82   1
  -4   4  -4 31.9785 111.005   6
  -4   4  -4 120.088 140.041   5
  -5   5  -4 193.696 125.655   4
  -5   5  -4-12.4532 75.7618   6
   5  -4  -4 508.345 215.766  17
  -5   4   4 283.260 212.033  11
   4  -3  -4-152.578 157.623  16
   4  -3  -4-200.412 183.847  13
  -4   3   4 12.2652 87.2887   4
   3  -2  -4 7624.89 955.775  16
   3  -2  -4 8623.46 1035.35  13
   3  -2  -4 8318.60 1597.14  21
   2  -1  -4 10942.6 1604.94  21
   1   0  -4 177.295 197.673   1
   1   0  -4 25.5608 148.901  21
   0   1  -4 25168.7 2128.14   2
   0   1  -4 26882.3 1986.76   1
  -1   2  -4 155439. 5754.78   1
  -2   3  -4 465.325 287.660   1
  -3   4  -4 3709.68 1223.09   1
  -3   4  -4 3979.25 784.585   6
   3  -4   4 4157.87 1252.42  22
  -3   4  -4 3833.79 667.511   5
  -4   5  -4 938.461 339.340   4
  -4   5  -4 798.839 334.784   6
  -5   6  -4 434.092 161.329   6
   5  -3  -4 5787.08 816.360  13
   4  -2  -4 380.070 177.391  16
   4  -2  -4 843.263 354.892  13
   3  -1  -4-37.4295 152.449  21
   2   0  -4 135245. 5594.36  21
   1   1  -4 406.660 215.332   1
   1   1  -4 510.021 288.666   3
   1   1  -4 643.685 377.762  21
   0   2  -4 36855.1 2491.33   2
   0   2  -4 37160.3 2637.08   3
   0   2  -4 37960.1 2365.34   1
  -1   3  -4 11511.6 1644.10   1
  -2   4  -4 26025.9 2967.32   1
   2  -4   4 24198.0 2612.61  22
  -3   5  -4 3168.06 682.732   6
  -4   6  -4 812.908 327.525   6
   6  -3  -4 164.718 110.738  17
   5  -2  -4 11510.3 1162.77  16
   5  -2  -4 12029.0 1248.90  13
   4  -1  -4 3238.73 693.340  16
   4  -1  -4 3528.87 712.084  13
   4  -1  -4 3879.43 1227.70  21
   3   0  -4 5339.33 1281.68  21
   2   1  -4 5729.39 957.685   3
   2   1  -4 4226.36 951.802  21
   1   2  -4 8021.22 1164.42  21
   1   2  -4 7712.08 1177.71   3
   0   3  -4 130396. 4561.02   2
   0   3  -4 128877. 5244.99   3
   0   3  -4 131371. 4469.25   1
  -1   4  -4 11834.1 1729.63   1
  -2   5  -4 19753.2 1651.17   6
  -3   6  -4 6439.07 974.643   6
  -4   7  -4 727.158 283.484   6
   6  -2  -4 2760.14 486.617  13
   5  -1  -4 29868.4 1974.70  16
   5  -1  -4 30876.4 2075.55  13
   4   0  -4 1152.88 404.689  13
   4   0  -4 884.780 580.390  21
   4   0  -4 1011.39 401.283   9
   3   1  -4 487.009 381.561  21
   2   2  -4 16453.2 1817.09   3
   2   2  -4 15991.6 1848.11  21
   1   3  -4 651.154 335.395   3
   0   4  -4 82210.5 4505.57   3
  -1   5  -4 2614.54 921.921   3
  -2   6  -4 26.7732 128.585   7
  -2   6  -4-144.663 162.288  15
  -2   6  -4 144.012 160.938   6
  -3   7  -4-69.2103 134.628   6
  -4   8  -4 174.526 112.321   6
   6  -1  -4 260.437 171.656  16
   6  -1  -4 435.330 203.236  13
   5   0  -4 1332.45 422.015  13
   4   1  -4 10718.4 1207.62  13
   4   1  -4 9882.67 1879.22  21
   4   1  -4 10953.4 1269.80   9
   3   2  -4 28621.4 2722.67   3
   3   2  -4 26308.9 2758.70  21
   2   3  -4 813.538 456.215   3
   2   3  -4 1114.45 437.784  21
   1   4  -4 257298. 8001.75   3
   0   5  -4 106428. 5480.92   3
  -1   6  -4-339.513 215.268   7
  -1   6  -4 240.675 195.589  15
  -1   6  -4-530.863 278.630   6
  -2   7  -4 5131.42 793.792   7
  -2   7  -4 4943.83 820.455  15
  -2   7  -4 4875.48 858.924   6
  -3   8  -4-20.0260 105.052   6
   6   0  -4 370.863 221.833  16
   6   0  -4 427.539 220.635  13
   5   1  -4 1736.47 489.311  13
   5   1  -4 1818.69 525.971   9
   4   2  -4 275.319 187.292   9
   4   2  -4-38.7707 134.590  13
   3   3  -4 121.372 204.301   3
   3   3  -4-122.282 188.499  21
   2   4  -4 444.088 358.207   3
   2   4  -4 864.641 414.958  21
   1   5  -4 18783.2 2343.96   3
   0   6  -4 33731.9 2053.36   7
   0   6  -4 33526.6 2114.21  15
   0   6  -4 34193.7 3300.98   3
  -1   7  -4 178.797 142.050   7
  -1   7  -4 63.3148 180.075  15
  -1   7  -4-11.3001 110.481   6
  -2   8  -4 203.529 243.029  15
  -2   8  -4 210.732 192.948   6
  -3   9  -4 1197.27 295.475   6
   6   1  -4 784.550 270.675  16
   6   1  -4 755.319 262.201  13
   5   2  -4 612.675 247.712  13
   5   2  -4 414.945 265.450   9
   4   3  -4 14224.8 2241.03   3
   4   3  -4 14601.8 1340.77  13
   4   3  -4 14361.3 1375.40  19
   4   3  -4 12504.2 2139.97  21
   4   3  -4 13256.7 1406.69   9
   3   4  -4 15942.6 1476.26   8
   3   4  -4 15003.1 1418.03  19
   3   4  -4 15608.1 2242.46   3
   2   5  -4 610.216 446.269   3
   1   6  -4 2366.52 565.315   7
   1   6  -4 2879.52 627.656  15
   1   6  -4 2422.94 883.053   3
   1   6  -4 3385.40 651.445  19
   0   7  -4 567.117 326.235  15
   0   7  -4 1086.22 614.414   3
   0   7  -4 414.730 233.706   7
  -1   8  -4 10442.6 1236.03  15
  -1   8  -4 9697.73 1091.92   6
  -2   9  -4 113.024 94.6899  15
  -2   9  -4 189.706 148.130   6
   6   2  -4 4288.50 618.931  13
   5   3  -4 3156.38 682.343   9
   5   3  -4 3179.94 610.844  13
   4   4  -4 1002.65 369.516  19
   4   4  -4 675.919 364.416   9
   3   5  -4 63.7251 178.240   3
   3   5  -4 320.427 167.059  19
   2   6  -4 2983.07 630.241  15
   2   6  -4 2084.24 873.819   3
   1   7  -4 558.409 263.789  15
   1   7  -4 260.776 321.800   3
   1   7  -4-45.7149 108.432  19
   0   8  -4 32384.0 2256.59  15
  -1   9  -4 19272.7 1543.59  15
  -1   9  -4 19816.4 1339.13   6
   6   3  -4-169.961 114.642  13
   6   3  -4-23.3350 130.745   9
   5   4  -4 383.473 240.520   9
   5   4  -4 617.212 281.330  19
   4   5  -4 2943.86 632.475  19
   4   5  -4 2748.55 621.936   9
   3   6  -4 5985.87 913.057   8
   3   6  -4 5275.42 900.782  19
   2   7  -4 210.811 219.302  15
   2   7  -4 320.413 227.623  19
   1   8  -4 894.702 376.758  15
   1   8  -4 393.095 237.026  19
   0   9  -4 395.380 265.980  15
  -1  10  -4 280.661 174.138  15
   6   4  -4 481.173 206.712   9
   5   5  -4 853.657 291.559  19
   5   5  -4 822.032 332.503   9
   4   6  -4 7462.39 990.265  19
   4   6  -4 7992.60 1005.67   9
   3   7  -4 18029.6 1538.88   8
   3   7  -4 15704.0 1511.50  19
   2   8  -4 5827.61 858.129  15
   2   8  -4 5855.65 894.921  19
   1   9  -4 3862.91 733.060  15
   0  10  -4 1752.99 411.669  15
   6   5  -4 198.667 93.5653  16
   5   6  -4 95.1551 88.1231  19
   5   6  -4 114.610 103.243   9
   4   7  -4 362.857 244.939  19
   4   7  -4 326.949 188.191   9
   3   8  -4-32.0371 124.141  19
   2   9  -4 1199.93 350.637  19
   2   9  -4 1002.68 312.158  15
   1  10  -4 1839.31 412.526  15
   5   7  -4 95.0859 76.0155   9
   5   7  -4 67.1026 82.8749  19
   4   8  -4 3124.22 521.202  19
   3   9  -4 41.3643 128.382  19
   1   7   5 1321.04 332.730  14
   2   6   5-90.9835 122.709  14
   3   5   5 11475.4 879.168  14
   3   5   5 11698.0 953.408  12
   4   4   5 21901.7 1209.49  12
   0   7   5 492.718 268.432  14
  -1  -6  -5 291.015 175.285  18
   1   6   5 324.494 255.440  14
  -2  -5  -5-110.092 148.636  18
   2   5   5 142.574 130.908  14
  -3  -4  -5 9128.53 987.285  18
   4   3   5 1109.27 332.154  12
   5   2   5 71.7706 84.5336  12
  -1   7   5 3423.33 559.917  14
   0   6   5 10038.5 1134.51  14
  -1  -5  -5 63.4801 161.947  18
   1   5   5 16.4629 137.181  14
  -2  -4  -5 1751.58 475.211  18
   2   4   5 1852.19 496.997  14
  -3  -3  -5 20.3986 184.026  18
   4   2   5 2347.71 527.811  12
   5   1   5 106.165 119.769  12
  -2   7   5 4605.84 579.834  14
  -2   7   5 4404.70 545.134  10
  -1   6   5 2311.95 529.267  14
  -1   6   5 2589.90 527.359  10
   0   5   5 402.584 277.210  14
   1   4   5 7.77303 113.526  14
   2   3   5 10756.4 1188.17  14
  -2  -3  -5 10010.2 1169.99  18
  -3  -2  -5 128.925 193.492  18
   4   1   5 472.912 245.515  12
   5   0   5 654.350 251.614  12
  -3   7   5 7955.69 609.059  10
  -2   6   5 6295.27 850.262  14
  -2   6   5 6785.42 847.040  10
  -1   5   5 1057.65 426.994  14
  -1   5   5 1067.16 362.117  10
   0   4   5 894.115 391.028  14
   0  -4  -5 1283.13 729.641   1
  -1  -3  -5 551.448 463.629   1
   1   3   5 252.266 205.613  14
  -2  -2  -5 7780.32 1732.43   1
  -2  -2  -5 7312.29 1008.96  18
  -3  -1  -5 145.325 195.881  18
   4   0   5 423.016 243.939  12
   5  -1   5 137.962 122.014  12
  -5   1  -5 233.989 162.674   5
  -3   6   5 153.598 132.833  14
  -3   6   5-0.82269 131.301  10
  -2   5   5 7714.28 1038.29  14
  -1   4   5 18444.6 1601.76  14
   0  -3  -5 5070.46 835.974  19
   0   3   5 5498.78 847.831  14
   0  -3  -5 4927.90 1335.14   1
  -1  -2  -5 78963.3 3120.81  19
  -1  -2  -5 74630.6 5054.95   1
  -2  -1  -5 34924.3 3559.81   1
  -2  -1  -5 36294.1 2149.61  18
  -3   0  -5 696.518 317.679  18
  -4   1  -5 502.983 321.201   6
   4  -1   5 822.736 330.925  12
  -5   2  -5 116.555 139.840   5
  -4   6   5-89.9026 146.604  10
  -3   5   5 2556.16 536.417  14
  -3   5   5 2811.02 559.646  11
   2  -4  -5 178.259 230.564  17
   1  -3  -5 1265.58 437.410  17
   1  -3  -5 1331.53 632.344   2
   1  -3  -5 1470.77 432.642  19
   0  -2  -5-115.956 215.611   1
   0  -2  -5 275.673 293.499   2
  -1  -1  -5 21388.7 2571.41   1
  -2   0  -5 10751.1 1927.13   1
  -2   0  -5 10743.6 1131.98  18
  -3   1  -5 467.969 579.602   1
  -3   1  -5-472.585 276.811   6
  -3   1  -5 251.296 193.223  18
  -4   2  -5-82.7418 137.799   6
  -5   3  -5 1024.12 284.156   5
  -4   5   5 216.479 143.337  14
   3  -4  -5 18790.4 1602.27  17
   2  -3  -5 67522.6 3029.83  17
   2  -3  -5 73530.8 4921.05   2
   1  -2  -5 2392.31 860.830   2
   0  -1  -5 3399.29 958.983   2
   0  -1  -5 4854.73 1155.82   1
  -1   0  -5 1784.76 669.080   1
  -2   1  -5 210.394 286.017   1
  -3   2  -5 12072.2 1334.10   6
  -3   2  -5 13349.6 2342.83   1
  -4   3  -5 482.738 283.066   6
  -4   3  -5 402.711 223.932   5
  -5   4  -5 1864.17 335.041   6
   4  -4  -5 9056.76 1031.50  17
   3  -3  -5 3157.64 670.525  17
   2  -2  -5 1484.00 433.872  17
   1  -1  -5 8439.88 1502.55   1
   1  -1  -5 7332.86 1414.93   2
   0   0  -5 9738.48 1605.27   2
   0   0  -5 9376.91 1487.80   1
  -1   1  -5 2712.63 860.569   1
  -2   2  -5 31700.8 3303.26   1
  -3   3  -5 9311.50 1181.54   6
  -3   3  -5 10139.1 2074.27   1
  -4   4  -5-184.648 175.094   6
  -4   4  -5 113.994 127.323   5
  -5   5  -5-22.0270 65.3364   6
   5  -4  -5 2662.57 454.374  17
   4  -3  -5 581.710 289.144  17
   3  -2  -5 2241.13 561.424  16
   3  -2  -5 2166.42 541.915  13
   3  -2  -5 3803.62 1080.67  21
   2  -1  -5 29560.6 2899.67  21
   1   0  -5 47878.1 3483.59   2
   1   0  -5 54538.4 3327.92   1
   0   1  -5 4319.52 1038.16   2
   0   1  -5 3498.86 850.286   1
  -1   2  -5 61.3108 162.873   1
  -2   3  -5 134.321 258.725   1
  -2   3  -5-65.8715 136.829   6
  -3   4  -5 1699.69 546.630   6
  -4   5  -5 337.188 193.359   6
   5  -3  -5 158.998 148.411  17
   4  -2  -5 13631.2 1358.11  16
   4  -2  -5 12550.2 1351.73  13
   3  -1  -5 300.025 158.876  16
   3  -1  -5 603.310 285.455  13
   3  -1  -5 762.213 516.105  21
   2   0  -5 103096. 5305.58  21
   1   1  -5 204528. 6443.40   3
   1   1  -5 205491. 5590.61   1
   0   2  -5 22873.2 2318.03   2
   0   2  -5 23695.1 2165.81   1
  -1   3  -5 5507.16 1247.08   1
  -2   4  -5 2560.48 963.515   1
  -2   4  -5 3510.41 713.739   6
  -3   5  -5 303.797 284.872   6
  -4   6  -5 1276.61 362.368   6
   5  -2  -5 232.259 177.435  16
   5  -2  -5 111.352 139.590  13
   4  -1  -5 1773.48 485.017  16
   4  -1  -5 1524.35 484.914  13
   3   0  -5 676.964 263.160  16
   3   0  -5 646.970 301.520  13
   3   0  -5 875.555 542.338  21
   2   1  -5 8451.12 1294.92   3
   2   1  -5 7263.69 1383.85  21
   1   2  -5 4921.27 1052.70   3
   0   3  -5 14947.7 1755.73   2
   0   3  -5 12745.6 1864.62   3
   0   3  -5 13960.0 1644.35   1
  -1   4  -5 2230.26 789.376   1
  -2   5  -5 548.068 296.183   6
  -3   6  -5 8414.10 1103.54   6
  -4   7  -5 973.489 285.715   6
   6  -2  -5-34.9788 85.8073  17
   5  -1  -5 1458.00 409.839  16
   5  -1  -5 2018.42 508.989  13
   4   0  -5 10505.0 1235.24  16
   4   0  -5 8837.14 1141.63  13
   4   0  -5 12283.1 2192.53  21
   3   1  -5 479.217 401.908  21
   2   2  -5 47308.9 3366.99   3
   2   2  -5 41413.2 3249.57  21
   1   3  -5 2156.89 689.909   2
   1   3  -5 1951.33 671.643   3
   0   4  -5 4839.22 1236.39   3
  -1   5  -5-54.4196 110.150  15
  -1   5  -5 110.538 227.429   6
  -2   6  -5 190.108 184.726  15
  -2   6  -5 136.065 239.163   7
  -2   6  -5 84.3861 144.917   6
  -3   7  -5 902.649 349.463   6
  -4   8  -5-93.8049 104.996   6
   6  -1  -5-53.7511 123.000  16
   6  -1  -5-17.9529 81.8929  13
   5   0  -5 5023.61 816.003  16
   5   0  -5 4348.65 765.556  13
   4   1  -5 22411.4 1762.95  13
   4   1  -5 20733.9 2833.39  21
   4   1  -5 23404.7 1900.47   9
   3   2  -5 12879.8 2036.41  21
   2   3  -5 19500.6 2350.89   3
   2   3  -5 20532.1 2280.75  21
   1   4  -5 1340.67 562.576   2
   1   4  -5 1241.73 568.905   3
   0   5  -5 37695.5 3530.76   3
  -1   6  -5 1318.35 426.064   7
  -1   6  -5 1625.73 465.371  15
  -1   6  -5 1372.17 433.033   6
  -2   7  -5-175.314 157.253   7
  -2   7  -5 52.4116 166.028  15
  -2   7  -5-91.2902 149.153   6
  -3   8  -5 359.361 195.143   6
   6   0  -5 900.468 282.053  16
   6   0  -5 671.825 246.276  13
   5   1  -5 979.919 387.055  13
   4   2  -5 7682.44 985.493  13
   4   2  -5 7381.03 1641.57  21
   4   2  -5 8146.06 1025.23  19
   4   2  -5 7170.42 1042.21   9
   3   3  -5 133776. 6462.26  21
   3   3  -5 133638. 4219.80  19
   3   3  -5 128426. 6438.21   3
   3   3  -5 135118. 4284.38   9
   2   4  -5 3849.29 1093.91   3
   1   5  -5 823.826 520.444   3
   0   6  -5 2362.68 563.426   7
   0   6  -5 2643.18 632.661  15
   0   6  -5 2031.67 848.377   3
  -1   7  -5 1963.73 549.802   7
  -1   7  -5 2321.70 604.752  15
  -1   7  -5 2649.97 607.318   6
  -2   8  -5 134.905 156.698   7
  -2   8  -5-32.0703 106.122  15
  -2   8  -5 49.2338 110.864   6
  -3   9  -5-47.8487 66.7795   6
   6   1  -5 163.527 105.742  16
   6   1  -5 151.477 108.727  13
   5   2  -5 1377.83 427.702  13
   5   2  -5 1105.86 426.826   9
   4   3  -5 213687. 5384.09  19
   4   3  -5 206283. 5650.67   9
   3   4  -5 95517.1 5819.63   3
   3   4  -5 95876.8 3712.63  19
   3   4  -5 101805. 3671.89   9
   2   5  -5 991.869 343.101   7
   2   5  -5 1539.62 463.123  15
   2   5  -5 1260.50 663.477   3
   2   5  -5 1303.14 421.758  19
   1   6  -5 6657.39 928.460   7
   1   6  -5 6030.53 936.813  15
   1   6  -5 5512.48 1464.89   3
   1   6  -5 6988.00 949.390  19
   0   7  -5-145.668 166.510   7
   0   7  -5 6.99615 106.732  15
  -1   8  -5 6032.82 874.216   7
  -1   8  -5 6893.54 970.347  15
  -1   8  -5 7009.30 895.657   6
  -2   9  -5 1748.72 360.899  15
  -2   9  -5 2633.49 454.281   6
   6   2  -5 2686.87 485.764  16
   6   2  -5 2756.42 456.336  13
   5   3  -5 211.176 159.220  13
   5   3  -5 5.14297 184.924   9
   4   4  -5 1059.65 400.365  19
   4   4  -5 1115.82 404.112   9
   3   5  -5 3854.12 1121.84   3
   3   5  -5 2414.15 618.522  19
   2   6  -5 6394.44 897.043   7
   2   6  -5 6938.50 988.003  15
   2   6  -5 5991.97 1523.48   3
   2   6  -5 6194.94 944.870  19
   1   7  -5 7586.07 1022.89   7
   1   7  -5 7471.07 1054.79  15
   1   7  -5 9328.11 1101.64  19
   0   8  -5 10670.9 1196.01   7
   0   8  -5 11450.5 1318.77  15
  -1   9  -5 35035.9 1983.33  15
   6   3  -5-66.6028 121.352  16
   5   4  -5 524.698 245.473  19
   5   4  -5 379.898 250.869   9
   4   5  -5 4089.42 742.457  19
   4   5  -5 3611.10 704.959   9
   3   6  -5 343.649 239.955  19
   2   7  -5 500.519 276.035  15
   2   7  -5-20.9757 97.8355  19
   1   8  -5 374.059 201.728  15
   0   9  -5 13043.8 1301.39  15
  -1  10  -5 15.1308 87.0566  15
   6   4  -5 2425.16 368.423  16
   5   5  -5 2970.61 531.549  19
   5   5  -5 2434.74 512.139   9
   4   6  -5 4232.65 730.976  19
   4   6  -5 5044.40 766.727   9
   3   7  -5 687.426 277.910  19
   2   8  -5 1213.48 407.848  15
   2   8  -5 1151.15 409.759  19
   1   9  -5 234.933 201.736  15
   0  10  -5 340.818 209.537  15
   5   6  -5 4249.59 572.937  19
   5   6  -5 3412.32 515.847   9
   4   7  -5 221.416 206.983  19
   3   8  -5 72.0110 161.424  19
   2   9  -5 345.385 205.522  15
   2   9  -5 413.419 197.114  19
   1  10  -5 469.718 190.162  15
   5   7  -5 483.246 139.812  19
   4   8  -5 526.044 192.344  19
   3   9  -5-2.76527 75.0340  19
   0   7   6 1041.39 247.013  14
   1   6   6 3996.69 564.109  14
  -1  -6  -6 2446.87 381.377  18
   2   5   6 766.043 247.856  14
  -2  -5  -6 473.331 193.621  18
   3   4   6-15.8817 111.167  12
   4   3   6 72.3434 85.4745  12
  -1   7   6-101.961 102.351  14
   0   6   6 3668.71 590.255  14
   0  -6  -6 4315.53 582.080  18
   1   5   6 11097.4 1107.85  14
  -1  -5  -6 10851.8 1057.30  18
  -2  -4  -6 1374.81 422.095  18
   2   4   6 1288.03 366.659  14
  -3  -3  -6-138.014 134.908  18
   4   2   6 33.6296 129.789  12
  -1   6   6 0.91351 170.283  14
   0   5   6 1835.76 478.690  14
  -1  -4  -6 247.207 220.647  18
   1   4   6 35.4441 113.158  14
  -2  -3  -6 193.074 179.270  18
  -3  -2  -6 480.589 255.933  18
   4   1   6 611.482 239.064  12
  -2   6   6 6209.43 741.504  14
  -1   5   6 434.107 247.018  14
   0   4   6 1694.33 491.424  14
   1   3   6 1185.75 400.361  14
  -2  -2  -6 948.307 399.567  18
  -3  -1  -6 57.5602 163.930  18
  -4   0  -6 437.667 211.970   6
   4   0   6 10.3058 85.5903  12
  -5   1  -6 492.809 144.173   5
  -3   6   6 3548.97 451.884  14
  -2   5   6 6888.22 907.453  14
  -1   4   6 1519.63 467.937  14
   0   3   6-29.0105 111.125  14
   1   2   6 437.142 247.926  14
  -1  -2  -6 545.356 458.868   1
  -2  -1  -6 1799.90 502.939  18
  -3   0  -6 442.821 263.108   6
  -3   0  -6 456.505 243.332  18
  -4   1  -6 83.0508 163.488   6
   4  -1   6 175.946 194.056  12
  -5   2  -6-161.185 89.7817   5
  -3   5   6 1078.57 332.459  14
  -2   4   6 2556.46 587.904  14
  -1   3   6 80726.4 3379.01  14
   1  -3  -6 77124.7 3286.08  19
   0  -2  -6 82.6014 225.875   1
   0   2   6 183.117 172.188  14
   0  -2  -6 268.333 224.628  19
  -1  -1  -6 740.256 539.810   1
  -1  -1  -6 671.984 336.501  19
  -2   0  -6-217.512 183.758  18
  -2   0  -6 347.000 392.044   1
  -3   1  -6 2897.61 656.899   6
  -3   1  -6 2838.89 639.685  18
  -4   2  -6 573.802 236.117   6
  -4   2  -6 272.441 126.628   5
  -4   5   6-62.2160 80.5235  14
   3  -4  -6 965.353 373.518  17
   2  -3  -6 190127. 5245.00  17
   2  -3  -6 195656. 4979.36  19
   1  -2  -6 56183.4 2791.36  17
   1  -2  -6 56990.0 4518.93   2
   1  -2  -6 54010.6 2702.43  19
   1  -2  -6 53015.3 4349.78   1
   0  -1  -6 261.220 305.822   1
   0  -1  -6 833.538 527.424   2
   0  -1  -6 1585.87 447.732  19
  -1   0  -6 3509.49 1107.95   1
  -1   0  -6 3798.00 662.506  19
  -2   1  -6 536.392 297.125  18
  -2   1  -6-730.069 544.095   1
  -3   2  -6 5448.70 916.272   6
  -4   3  -6 2240.67 525.609   6
  -4   3  -6 1885.62 425.144   5
   4  -4  -6 949.649 317.611  17
  -4   4   6 1209.90 332.742  14
   3  -3  -6 1132.89 396.326  17
   2  -2  -6 1642.65 465.578  17
   2  -2  -6 2248.71 756.957   2
   2  -2  -6 1521.23 444.016  19
   1  -1  -6 1787.75 489.728  17
   1  -1  -6 1059.51 607.767   2
   1  -1  -6 2007.45 788.810   1
   1  -1  -6 1772.93 476.207  19
   0   0  -6 11719.0 1951.87   2
   0   0  -6 10777.3 1790.93   1
  -1   1  -6 1192.26 637.285   1
  -2   2  -6 41907.1 4107.03   1
  -2   2  -6 46882.0 2331.47  18
  -3   3  -6 77043.0 3338.28   6
  -4   4  -6 1344.85 374.601   6
   4  -3  -6 565.129 264.776  17
   3  -2  -6 278.372 159.083  17
   2  -1  -6 7505.73 1008.00  17
   2  -1  -6 9163.27 1757.26   2
   2  -1  -6 8059.42 1017.85  19
   1   0  -6 3117.23 980.204   2
   1   0  -6 2883.02 827.708   1
   0   1  -6 1026.90 571.839   2
   0   1  -6 1415.14 612.343   1
  -1   2  -6 537.308 416.605   1
  -2   3  -6 23513.0 1852.96   6
  -2   3  -6 25361.6 3152.45   1
  -3   4  -6 598.467 304.913   6
  -4   5  -6 340.044 185.153   6
   5  -3  -6 330.195 171.667  17
   4  -2  -6 11599.0 1274.88  17
   3  -1  -6 1433.29 465.544  16
   3  -1  -6 1635.56 447.738  19
   2   0  -6 818.136 317.368  17
   2   0  -6 683.238 287.104  16
   2   0  -6 974.912 374.411  19
   1   1  -6 22624.7 2601.59   2
   0   2  -6 749.378 477.104   2
   0   2  -6 1344.44 582.996   1
  -1   3  -6 1541.58 443.893  15
  -1   3  -6 1356.88 659.705   1
  -1   3  -6 1468.99 472.857   6
  -2   4  -6-70.7738 168.313   1
  -2   4  -6 320.454 272.725   6
  -3   5  -6 1730.95 515.007   6
  -4   6  -6 541.873 225.775   6
   5  -2  -6 97.6224 88.0715  17
   4  -1  -6 16404.7 1514.54  16
   3   0  -6 4043.56 735.834  16
   3   0  -6 4771.12 814.575  13
   3   0  -6 4710.14 1341.22  21
   3   0  -6 5130.27 831.568  19
   2   1  -6 2642.45 599.546  19
   1   2  -6 413.989 361.649   2
   1   2  -6 1000.89 517.028   3
   0   3  -6 1892.01 711.848   2
  -1   4  -6 9976.23 1163.00  15
  -1   4  -6 9569.60 1148.48   6
  -2   5  -6 539.330 292.305   6
  -3   6  -6 2494.58 544.844   7
  -3   6  -6 2838.50 600.042   6
  -4   7  -6 1365.26 282.464   6
   5  -1  -6 6566.73 866.766  16
   4   0  -6 39328.3 2349.57  16
   4   0  -6 36992.9 2293.57  13
   3   1  -6 1522.87 446.317  16
   3   1  -6 1418.65 420.751  13
   3   1  -6 2330.74 906.477  21
   3   1  -6 1334.16 428.299  19
   2   2  -6 835.354 486.978   3
   2   2  -6 605.828 286.558  19
   1   3  -6 3287.34 935.449   2
   1   3  -6 3223.28 979.235   3
   0   4  -6 146.966 164.869  15
   0   4  -6-32.1285 181.305   3
  -1   5  -6 11335.4 1280.51  15
  -1   5  -6 10620.8 1212.54   6
  -2   6  -6 485.740 276.059  15
  -2   6  -6 472.104 263.937   7
  -2   6  -6-117.595 162.358   6
  -3   7  -6 167.786 153.904   6
   6  -1  -6 432.619 197.265  17
   5   0  -6 875.371 312.331  16
   5   0  -6 808.012 298.252  13
   4   1  -6 2864.96 654.121  16
   4   1  -6 3263.76 646.055  13
   4   1  -6 4065.53 720.566  19
   3   2  -6 5852.77 870.503  16
   3   2  -6 6198.77 854.657  13
   3   2  -6 4679.98 1302.37  21
   3   2  -6 5619.22 899.118  19
   2   3  -6 14961.0 1384.06  15
   2   3  -6 14204.2 2144.31   3
   2   3  -6 12553.6 1302.12  19
   1   4  -6 1159.07 401.747  15
   1   4  -6 2109.39 835.955   3
   1   4  -6 1228.10 397.857  19
   0   5  -6 51076.2 2786.22  15
   0   5  -6 51692.6 4420.62   3
  -1   6  -6 14637.4 1483.63  15
  -1   6  -6 14666.0 1425.58   6
  -2   7  -6 152.713 199.583   7
  -2   7  -6-20.8413 98.7959  15
  -2   7  -6-117.229 152.724   6
  -3   8  -6 502.747 200.026   6
   5   1  -6 332.980 179.314  16
   5   1  -6 833.479 307.079  13
   4   2  -6 1417.86 445.807  16
   4   2  -6 1752.92 492.821  13
   4   2  -6 2092.36 546.529  19
   3   3  -6 1000.14 333.281  16
   3   3  -6 684.531 484.472  21
   3   3  -6 1518.11 484.757   9
   3   3  -6 1211.56 418.861  19
   2   4  -6 349.199 220.335  15
   2   4  -6 139.667 238.942   3
   2   4  -6 764.289 342.284  19
   1   5  -6 420.283 268.134  15
   1   5  -6 544.261 275.152   7
   1   5  -6 1045.56 623.504   3
   1   5  -6 1293.16 405.623  19
   0   6  -6 6628.45 971.267   7
   0   6  -6 7019.05 1066.03  15
   0   6  -6 7054.81 1615.70   3
  -1   7  -6 5667.13 868.680   7
  -1   7  -6 6430.06 958.338  15
  -1   7  -6 6463.99 895.784   6
  -2   8  -6-124.593 197.864   7
  -2   8  -6-259.380 154.928  15
  -2   8  -6-72.2457 116.437   6
   6   1  -6 1099.62 287.844  16
   5   2  -6 492.636 226.610  16
   5   2  -6 569.762 248.007  13
   4   3  -6 190.267 188.443   9
   4   3  -6 47.0218 120.215  19
   3   4  -6 1756.90 520.389  19
   2   5  -6 10941.0 1145.87   7
   2   5  -6 11244.4 1265.31  15
   2   5  -6 12058.9 2088.71   3
   2   5  -6 10082.4 1201.21  19
   1   6  -6 349.725 255.601   7
   1   6  -6 538.831 328.779  15
   1   6  -6 605.846 288.885  19
   0   7  -6 1264.02 441.694   7
   0   7  -6 1285.36 487.209  15
  -1   8  -6 642.399 303.289   7
  -1   8  -6 572.572 261.581  15
  -1   8  -6 431.232 200.607   6
  -2   9  -6 3396.20 431.827   6
   6   2  -6 2131.77 402.379  16
   5   3  -6 3619.42 628.350  16
   4   4  -6 3697.78 721.440  19
   4   4  -6 3145.38 656.884   9
   3   5  -6 1223.31 405.255  19
   2   6  -6 669.608 301.590   7
   2   6  -6 460.079 270.227  15
   2   6  -6 371.351 190.487  19
   1   7  -6 106.530 136.400   7
   1   7  -6 338.389 239.600  15
   1   7  -6 518.429 259.874  19
   0   8  -6 653.689 297.585   7
   0   8  -6 426.966 278.990  15
  -1   9  -6 13967.3 1147.63  15
   6   3  -6 1171.27 259.491  16
   5   4  -6 4.19850 94.3169  16
   5   4  -6 278.767 178.620  19
   4   5  -6 894.340 364.458   9
   4   5  -6 609.851 321.954  19
   3   6  -6 678.326 274.145  19
   2   7  -6 5872.18 886.019  15
   2   7  -6 5788.42 865.221  19
   1   8  -6 102.208 177.102  15
   0   9  -6 172.028 169.158  15
  -1  10  -6-86.4838 74.2882  15
   5   5  -6 322.246 147.484  16
   5   5  -6 392.281 210.944  19
   4   6  -6 1899.93 481.911  19
   3   7  -6 5338.53 815.776  19
   2   8  -6 9396.81 1035.66  15
   2   8  -6 10168.9 1069.82  19
   1   9  -6 1536.27 424.324  15
   0  10  -6 462.138 190.840  15
   5   6  -6-246.843 138.193  19
   4   7  -6-40.3201 97.3604  19
   3   8  -6 266.902 158.628  19
   2   9  -6 47.7023 92.0303  15
   2   9  -6-326.436 158.849  19
   1  10  -6 498.298 201.483  15
   4   8  -6 241.267 132.573  19
   3   9  -6 1223.24 273.134  19
   0   6   7 726.944 196.023  14
  -1  -5  -7 1545.15 326.795  18
   1   5   7 1208.79 285.675  14
  -2  -4  -7 92.1790 133.871  18
   3   3   7 124.197 98.3241  12
  -1   6   7 2177.18 355.333  14
   1  -6  -7 2109.10 314.439  18
   0  -5  -7 558.673 214.261  18
   0   5   7 785.421 271.592  14
  -1  -4  -7-7.45702 159.143  18
   1   4   7 60.1788 111.177  14
  -2  -3  -7-39.1323 103.471  18
  -3  -2  -7 695.820 248.881   6
   4   1   7 59.3717 72.2835  12
  -2   6   7 5075.87 483.795  14
  -1   5   7 3121.40 554.710  14
   0   4   7 203.933 178.148  14
  -1  -3  -7-23.8438 114.875  18
   1   3   7 481.217 240.421  14
  -2  -2  -7 376.113 224.959  18
  -3  -1  -7 1307.62 378.590   6
  -3  -1  -7 1111.79 368.791  18
   4   0   7-70.6614 72.2956  12
  -2   5   7 125.851 128.817  14
  -1   4   7 3025.97 625.159  14
   0   3   7 7354.37 964.023  14
  -1  -2  -7 1332.93 384.361  18
  -2  -1  -7 12552.1 1311.36  18
  -3   0  -7 3814.02 722.187   6
  -4   1  -7-45.2359 102.211   6
  -4   1  -7-105.386 90.1953   5
  -3   5   7-25.0299 76.3508  14
  -2   4   7 1378.41 425.578  14
  -1   3   7 569.015 326.246  14
   0   2   7-13.0364 97.6446  14
   0  -2  -7-218.249 195.673  19
  -1  -1  -7 897.892 338.551  18
  -1  -1  -7 888.217 353.264  19
  -2   0  -7 4540.36 783.872  18
   3  -1   7 1869.95 464.836  12
  -3   1  -7 1315.11 399.196   6
  -4   2  -7-8.82058 113.711   6
  -3   4   7 551.475 240.277  14
   2  -3  -7 8611.94 1016.07  19
   1  -2  -7 14072.2 1415.30  19
   0   1   7 1770.50 476.885  14
   0  -1  -7 623.596 319.585  19
  -1   0  -7 967.186 315.678  18
  -1   0  -7 1207.17 413.029  19
  -2   1  -7 785.326 320.267  18
  -3   2  -7 102.604 159.986   6
  -4   3  -7 2721.85 486.950   6
  -4   4   7 3516.67 479.987  14
   3  -3  -7 4363.99 759.127  17
   2  -2  -7 1663.28 481.997  17
   2  -2  -7 1974.23 531.214  19
   1  -1  -7 1848.13 517.618  19
   0   0  -7 2202.07 931.992   2
   0   0  -7 3572.75 1141.59   1
   0   0  -7 3632.23 719.864  19
  -1   1  -7 687.627 356.704  18
  -1   1  -7 185.592 212.471  19
  -1   1  -7 768.446 560.116   1
  -2   2  -7 187.304 181.675   6
  -2   2  -7-236.271 154.008  18
  -3   3  -7 7833.66 1019.41   6
  -4   4  -7 1883.37 393.139   6
   4  -3  -7 4297.47 632.675  17
   3  -2  -7 319.263 253.646  17
   2  -1  -7 982.719 389.090  17
   2  -1  -7 1475.57 469.012  19
   1   0  -7 4779.37 792.666  17
   1   0  -7 5519.78 1436.84   2
   1   0  -7 5566.40 895.709  19
   0   1  -7 18291.1 2618.68   2
   0   1  -7 18348.5 1566.08  19
  -1   2  -7 495.359 453.417   1
  -1   2  -7 723.429 313.381  19
  -2   3  -7 150.970 247.419   6
  -3   4  -7 565.637 278.359   6
  -4   5  -7 117.303 104.141   6
   4  -2  -7 745.613 335.243  17
   3  -1  -7 9374.26 1184.33  17
   3  -1  -7 9591.25 1104.68  19
   2   0  -7-27.4905 152.080  17
   2   0  -7 414.232 401.468   2
   2   0  -7-169.791 180.522  19
   1   1  -7 43128.0 2322.09  17
   1   1  -7 39231.4 3783.96   2
   1   1  -7 36531.5 2248.36  19
   0   2  -7 39844.0 3758.58   2
   0   2  -7 47918.4 2511.95  19
  -1   3  -7 2091.68 614.500   6
  -2   4  -7 283.436 243.487   6
  -3   5  -7-11.6010 107.851   6
  -4   6  -7 34.6075 79.2216   6
   5  -2  -7 1986.93 405.329  17
   4  -1  -7 91.0459 164.547  17
   3   0  -7 603.185 302.934  17
   3   0  -7 549.812 266.732  19
   2   1  -7 1074.77 381.658  17
   2   1  -7 603.394 315.102  19
   1   2  -7 1451.42 720.249   2
   1   2  -7 1360.33 426.898  19
   0   3  -7 33.0964 143.726  15
   0   3  -7-56.6823 112.220  19
  -1   4  -7 1841.76 531.548  15
  -1   4  -7 1519.90 496.434   6
  -2   5  -7-44.5032 121.926   6
  -3   6  -7-159.264 129.020   7
  -3   6  -7 129.056 142.855   6
   5  -1  -7-52.7361 106.809  17
   4   0  -7 242.846 210.200  17
   4   0  -7 518.156 289.613  16
   3   1  -7 3786.19 722.892  17
   3   1  -7 4011.28 744.713  16
   3   1  -7 4693.06 825.228  19
   2   2  -7 1737.20 798.116   2
   2   2  -7 277.123 204.733  19
   1   3  -7 7717.00 1580.58   2
   1   3  -7 7812.19 1080.67  15
   1   3  -7 8391.01 1071.07  19
   0   4  -7 16.9815 107.352  15
   0   4  -7 87.8382 138.988   6
   0   4  -7 431.530 241.734  19
  -1   5  -7 2802.98 633.989  15
  -1   5  -7 2596.13 612.332   6
  -2   6  -7 191.195 109.965   7
  -2   6  -7 52.8875 120.030   6
  -3   7  -7 226.568 142.223   6
   5   0  -7 101.434 126.395  17
   4   1  -7 4077.51 745.367  16
   4   1  -7 3920.83 705.376  19
   3   2  -7 17144.5 1493.62  16
   3   2  -7 15580.9 1522.79  19
   2   3  -7 5217.97 1300.31   2
   2   3  -7 5922.05 944.142  19
   1   4  -7 3801.11 769.395  15
   1   4  -7 3525.72 1188.78   3
   1   4  -7 4349.64 792.213  19
   0   5  -7 476.824 328.144  15
  -1   6  -7 5576.89 899.181  15
  -1   6  -7 6144.28 906.851   6
  -2   7  -7 174.978 213.329   7
  -2   7  -7 92.3906 125.050   6
   5   1  -7 1389.14 386.704  16
   4   2  -7 107.940 131.844  16
   4   2  -7 1026.24 363.611  19
   3   3  -7 10429.1 1123.29  16
   3   3  -7 10417.9 1254.67  19
   2   4  -7 61849.0 2974.02  15
   2   4  -7 58700.9 2965.75  19
   1   5  -7 574.907 304.183  15
   1   5  -7 1047.52 387.073   7
   1   5  -7 1123.96 424.724  19
   0   6  -7 14.0983 112.224  15
   0   6  -7 253.820 207.217   7
  -1   7  -7 201.125 211.521  15
  -1   7  -7-41.4475 136.265   7
  -1   7  -7 325.233 203.459   6
  -2   8  -7-143.239 191.668   7
  -2   8  -7 72.2628 96.1876   6
   5   2  -7 856.701 292.588  16
   4   3  -7 2027.93 475.824  16
   4   3  -7 2569.84 583.629  19
   3   4  -7 144147. 4643.50  19
   2   5  -7 45312.9 2295.27   7
   2   5  -7 39086.9 2405.04  15
   2   5  -7 40039.4 2410.29  19
   1   6  -7 406.085 200.185   7
   1   6  -7 198.493 222.438  15
   1   6  -7 672.926 304.985  19
   0   7  -7 440.526 279.594   7
   0   7  -7 109.676 205.336  15
  -1   8  -7-68.7209 90.7375   7
  -1   8  -7-14.2924 100.808  15
   5   3  -7 3113.41 513.104  16
   4   4  -7 213.420 154.343  16
   4   4  -7 222.743 188.121  19
   3   5  -7 262.166 210.876  19
   2   6  -7 1425.54 396.420   7
   2   6  -7 1400.36 440.243  15
   2   6  -7 1612.63 488.432  19
   1   7  -7 1692.06 475.398   7
   1   7  -7 1718.23 502.770  15
   1   7  -7 1884.35 464.136  19
   0   8  -7 1182.45 337.927   7
   0   8  -7 692.529 252.640  15
  -1   9  -7 2760.26 440.986  15
   5   4  -7 49.1344 69.0528  16
   5   4  -7 289.660 153.954  19
   4   5  -7 142.526 166.775  19
   3   6  -7 2073.08 522.632  19
   2   7  -7 331.703 188.584  15
   2   7  -7 346.294 218.431  19
   1   8  -7 768.810 314.821  15
   0   9  -7 11.5202 103.116  15
   5   5  -7 3709.92 478.780  19
   4   6  -7 1543.35 401.361  19
   3   7  -7 3217.75 577.929  19
   2   8  -7 187.300 126.538  15
   2   8  -7 99.0543 187.808  19
   1   9  -7 1013.39 342.306  15
   4   7  -7 2914.16 460.384  19
   3   8  -7 244.215 142.483  19
   2   9  -7-29.8652 94.6736  15
  -1  -4  -8 445.103 175.895  18
  -2  -3  -8-232.325 128.705   6
  -2  -3  -8 69.2384 59.3468  18
  -1   5   8 1479.37 264.676  14
   1  -5  -8 1425.04 255.668  18
   0  -4  -8 286.725 163.084  18
   0   4   8 266.293 163.465  14
  -1  -3  -8 148.063 144.786  18
  -2  -2  -8 23.7633 115.346  18
   3   1   8 387.486 177.821  12
  -3  -1  -8 220.752 145.043   6
  -1   4   8 3689.06 553.655  14
   0  -3  -8 435.511 232.564  18
   0   3   8 237.735 180.527  14
  -1  -2  -8 280.833 217.416  18
  -2  -1  -8-67.1255 115.547  18
   3   0   8 106.379 81.4857  12
  -3   0  -8 221.790 153.826   6
  -2   4   8 112.679 136.682  14
  -1   3   8 4475.60 697.781  14
   0   2   8 31848.3 1820.96  14
  -1  -1  -8 50.2193 148.231  18
  -2   0  -8 49.4274 77.7354  18
  -3   1  -8-200.692 155.709   6
  -3   4   8-126.391 103.923  14
  -2   3   8 1364.03 378.850  14
  -1   2   8 83532.7 3126.48  14
   1  -2  -8 78382.6 3202.03  19
   0  -1  -8 16850.0 1547.84  19
  -1   0  -8 135.286 148.039  18
  -1   0  -8 4.69310 94.1037  19
  -2   1  -8-277.015 161.662   6
  -2   1  -8 78.1382 121.556  18
  -3   2  -8 2.73790 134.258   6
  -3   3   8 1495.73 372.603  14
  -2   2   8 1703.50 477.074  14
   2  -2  -8 1983.26 491.768  19
  -1   1   8 1447.29 451.617  14
   1  -1  -8 1473.76 466.481  19
   0   0  -8 738.814 336.108  19
  -1   1  -8 960.744 349.192  18
  -1   1  -8 1220.66 402.506  19
  -2   2  -8 49.5272 151.769   6
  -3   3  -8 6952.28 851.893   6
  -4   3   8 341.542 154.719  14
   3  -2  -8 181.824 142.639  19
   2  -1  -8 343.291 200.826  19
   1   0  -8 2165.75 539.929  19
   0   1  -8 282.218 256.826  19
  -1   2  -8 1588.37 408.700  19
  -2   3  -8-100.225 226.985   6
  -3   4  -8 3905.68 629.733   6
   4  -2  -8 45.1883 83.7959  17
   3  -1  -8 6455.09 924.659  17
   3  -1  -8 7568.00 890.716  19
   2   0  -8 757.313 322.238  17
   2   0  -8 700.334 324.962  19
   1   1  -8 389.587 273.460  19
   0   2  -8 327.332 220.674  19
  -1   3  -8 1044.46 410.900   6
  -2   4  -8 35.5004 126.295   6
  -3   5  -8 224.551 136.864   7
  -3   5  -8-211.274 149.794   6
   4  -1  -8 72.8745 108.486  17
   3   0  -8 14130.7 1365.60  17
   3   0  -8 13908.3 1304.67  19
   2   1  -8 4213.35 752.258  17
   2   1  -8 3610.00 721.439  19
   1   2  -8 183.200 108.256  19
   0   3  -8-80.0483 144.612   6
   0   3  -8 222.636 189.459  19
  -1   4  -8 174.938 110.552   6
  -2   5  -8 140.662 174.931   6
  -3   6  -8 34.5680 63.1917   6
   5  -1  -8 213.159 117.843  17
   4   0  -8 8314.49 968.901  17
   3   1  -8 28176.6 1916.39  17
   3   1  -8 25902.2 1856.53  19
   2   2  -8 369.375 247.268  19
   1   3  -8 338.229 191.391  19
   0   4  -8 169.508 172.767   6
   0   4  -8 52.4981 105.731  19
  -1   5  -8 154.796 142.276   6
  -2   6  -8 970.864 328.833   7
  -2   6  -8 1330.05 380.722   6
   5   0  -8 529.750 231.620  17
   4   1  -8 1225.47 362.746  17
   4   1  -8 1503.41 410.524  19
   3   2  -8 3383.47 638.555  17
   3   2  -8 2798.19 620.156  19
   2   3  -8 578.294 288.692  19
   1   4  -8 2981.13 647.940  19
   0   5  -8 407.591 289.503  15
  -1   6  -8 7939.46 1000.27   7
  -1   6  -8 8097.49 939.239   6
  -2   7  -8 920.749 279.964   7
  -2   7  -8 1247.43 301.034   6
   5   1  -8 101.707 95.8356  17
   4   2  -8 122.209 123.255  17
   4   2  -8 220.128 202.533  19
   3   3  -8 301.062 232.115  19
   2   4  -8 4374.55 788.134  19
   1   5  -8 908.667 423.689  15
   1   5  -8 1366.76 414.819   7
   1   5  -8 1302.39 438.110  19
   0   6  -8 955.592 366.482  15
   0   6  -8 848.553 374.802   7
  -1   7  -8 1397.25 375.054   7
   5   2  -8 1239.00 269.381  17
   4   3  -8 472.195 240.437  19
   3   4  -8 845.792 347.155  19
   2   5  -8 231.507 226.093  19
   1   6  -8 2766.87 585.630   7
   1   6  -8 3052.32 685.854  15
   1   6  -8 2853.52 582.008  19
   0   7  -8-32.7484 116.569   7
   0   7  -8 195.818 175.853  15
  -1   8  -8 236.500 157.953   7
   4   4  -8 1622.96 442.058  19
   3   5  -8 2000.14 496.651  19
   2   6  -8 695.083 181.461   7
   2   6  -8 711.955 307.599  15
   2   6  -8 635.427 282.315  19
   1   7  -8 371.868 203.895   7
   1   7  -8 229.323 244.290  15
   0   8  -8-89.3956 102.809   7
   0   8  -8 82.2010 115.348  15
   4   5  -8 39.2031 99.4165  19
   3   6  -8 224.269 197.179  19
   2   7  -8 161.536 199.550  15
   2   7  -8 93.3879 121.788  19
   1   8  -8 2251.72 495.213  15
   4   6  -8 200.402 109.203  19
   3   7  -8 996.217 293.380  19
   2   8  -8 2359.50 384.015  19
   4   7  -8 219.463 111.165  19
   3   8  -8 263.149 122.767  19
   0  -3  -9 435.778 162.166  18
  -1  -2  -9 1131.74 279.860  18
   2   1   9 38.1031 64.2684  12
  -2  -1  -9 117.893 80.9393   6
   1  -3  -9 625.799 206.359  18
  -1   3   9 510.408 178.150  14
   0  -2  -9 534.713 215.646  18
  -1  -1  -9-2.92587 96.5056  18
  -2   0  -9 855.661 271.677   6
  -2   3   9 368.785 151.512  14
  -1   2   9 1821.01 383.775  14
   0  -1  -9 1470.73 389.733  18
  -1   0  -9 180.436 178.196  18
  -2   1  -9 249.786 216.120   6
  -3   2  -9-96.1759 99.4533   6
  -2   2   9 1168.80 314.844  14
  -1   1   9 973.237 304.459  14
   1  -1  -9 666.821 272.830  19
   0   0  -9 565.798 237.657  18
   0   0  -9 857.765 355.334  19
  -1   1  -9 451.436 280.211   6
  -2   2  -9 77.1799 138.628   6
  -3   3  -9 172.686 116.697   6
  -3   2   9 2431.43 411.070  14
  -2   1   9-117.355 144.127  14
   2  -1  -9 297.526 181.053  19
   1   0  -9 840.916 330.538  19
   0   1  -9 156.820 173.842  19
  -1   2  -9 2648.50 594.461   6
  -2   3  -9 207.145 214.127   6
  -3   4  -9-20.2775 64.8551   6
   3  -1  -9 248.883 103.676  19
   2   0  -9 2756.16 574.221  19
   1   1  -9 16.6191 112.614  19
   0   2  -9 5305.67 869.245   6
   0   2  -9 7781.63 977.432  19
  -1   3  -9 5307.42 822.529   6
  -2   4  -9 253.882 164.450   6
  -4   1   9 888.113 215.749  14
   3   0  -9 626.767 249.814  19
   2   1  -9 265.168 95.2647  19
   1   2  -9 572.884 281.835  19
   0   3  -9 263.991 204.385   6
   0   3  -9 347.986 160.781  19
  -1   4  -9 10.1136 86.1753   6
  -2   5  -9 281.773 139.453   7
  -2   5  -9 295.778 153.159   6
   3   1  -9 271.801 191.161  19
   2   2  -9 443.197 277.798  19
   1   3  -9 460.299 221.509  19
   0   4  -9 737.302 279.785  19
  -1   5  -9-251.431 171.198   6
  -2   6  -9 752.011 230.532   7
  -2   6  -9 660.900 205.795   6
   4   1  -9-128.392 97.7656  19
   3   2  -9 1671.14 453.923  19
   2   3  -9 4422.81 756.860  19
   1   4  -9 427.127 202.971   7
   1   4  -9 989.936 341.462  19
   0   5  -9 368.337 218.596   7
  -1   6  -9 110.307 145.925   7
   4   2  -9 727.706 231.099  19
   3   3  -9-84.1533 135.641  19
   2   4  -9 7133.48 933.032  19
   1   5  -9 17571.5 1342.06   7
   1   5  -9 19183.2 1421.83  19
   0   6  -9 296.029 173.844   7
  -1   7  -9 6.31321 100.287   7
   4   3  -9 855.154 257.026  19
   3   4  -9 1462.85 422.797  19
   2   5  -9 52098.1 2400.38  19
   1   6  -9 9462.29 957.135   7
   1   6  -9 10951.6 950.792  19
   0   7  -9 37.4205 140.501   7
   4   4  -9 2159.67 395.167  19
   3   5  -9 311.338 209.690  19
   2   6  -9-261.533 165.817  19
   1   7  -9 266.084 158.427   7
   4   5  -9 103.641 63.6815  19
   3   6  -9 2.07662 89.8659  19
   2   7  -9 624.722 210.911  19
   3   7  -9 427.979 150.743  19
   0  -1 -10 8914.96 709.341   6
  -1   0 -10 1995.77 335.361   6
   0   0 -10 350.180 151.578   6
  -1   1 -10 85.6360 90.1875   6
   1   0 -10 337.330 172.807  19
   0   1 -10 252.486 141.999   6
  -1   2 -10 161.196 128.130   6
   2   0 -10 1761.96 363.341  19
   1   1 -10-19.8874 105.488  19
   0   2 -10-3.70846 75.8724   6
   0   2 -10 54.9771 91.9223  19
  -1   3 -10-98.1900 110.137   6
   2   1 -10 5303.89 685.821  19
   1   2 -10 1522.14 398.224  19
   0   3 -10-223.254 136.384  19
  -1   4 -10 139.871 106.944   6
   3   1 -10 4013.94 502.291  19
   2   2 -10 7753.42 865.165  19
   1   3 -10 62.9605 102.251  19
   0   4 -10 172.590 138.982   7
  -1   5 -10-132.147 113.000   7
   3   2 -10 1005.52 270.462  19
   2   3 -10 993.569 319.872  19
   1   4 -10 27.3898 80.8373  19
   0   5 -10 703.798 249.129   7
  -1   6 -10 114.137 88.7450   7
   3   3 -10-84.3095 76.7230  19
   2   4 -10 22.4037 86.8538  19
   1   5 -10 1635.01 318.149   7
   1   5 -10 2022.10 359.275  19
   0   6 -10 209.986 145.212   7
   3   4 -10 44.2386 76.2955  19
   2   5 -10 552.979 217.033  19
   3   5 -10 142.724 120.192  19
   2   6 -10 448.163 150.225  19
   0   0   0    0.00    0.00   0
TITL e2879 Kam in P-1
REM P-1 (#2 in standard setting)
CELL 1.54184   5.558663   8.667318   8.764931 105.6536  98.5600  90.7838
ZERR    4.00   0.000889   0.001265   0.001211   0.0124   0.0128   0.0127
LATT  1
SFAC C H N O
UNIT 44.00 40.00 4.00 4.00
TREF
HKLF 4
END
;
_shelx_hkl_checksum     41873
_shelx_res_file
;
    e2879.res created by SHELXL-2014/7
TITL shelxt_a.res in P-1
CELL 1.54184 5.558663 8.667318 8.764931 105.6536 98.56 90.7838
ZERR 2 0.000889 0.001265 0.001211 0.0124 0.0128 0.0127
LATT 1
SFAC C H N O
UNIT 16 10 6 6
ACTA
L.S. 10
PLAN  20
BOND $H
LIST 6
MORE -1
CONF
fmap 2
WGHT    0.061500
EXTI    0.011799
FVAR      20.58253
O1    4    0.635279    0.190864    0.527775    11.00000    0.07308    0.04521 =
         0.07360    0.00137    0.03516    0.00194
O2    4    0.732763    0.941980    0.852498    11.00000    0.12725    0.04169 =
         0.12299   -0.00145    0.05248   -0.01645
O3    4    0.893456    0.776309    0.671664    11.00000    0.07295    0.06181 =
         0.09181    0.02150    0.02866   -0.00498
N1    3    0.130479    0.318300    0.827939    11.00000    0.06053    0.04895 =
         0.06805    0.01024    0.02597   -0.00040
C2    1    0.160066    0.173564    0.748231    11.00000    0.06212    0.04574 =
         0.06905    0.01257    0.02126   -0.00308
AFIX  43
H2    2    0.057593    0.092868    0.759250    11.00000   -1.20000
AFIX   0
N3    3    0.327671    0.128724    0.649680    11.00000    0.06739    0.03684 =
         0.06462    0.00578    0.02259    0.00042
C4    1    0.488060    0.234289    0.620915    11.00000    0.05531    0.04310 =
         0.05571    0.00731    0.01689    0.00353
C4A   1    0.464540    0.401196    0.709435    11.00000    0.05343    0.03985 =
         0.04858    0.00821    0.01287    0.00301
C5    1    0.619728    0.522761    0.695542    11.00000    0.05494    0.04778 =
         0.05416    0.01220    0.01540    0.00422
AFIX  43
H5    2    0.739879    0.499767    0.630644    11.00000   -1.20000
AFIX   0
C6    1    0.589655    0.677509    0.780666    11.00000    0.05709    0.04298 =
         0.05792    0.01184    0.01111   -0.00129
C7    1    0.411991    0.716224    0.879614    11.00000    0.06743    0.03964 =
         0.06002    0.00519    0.01427    0.00674
AFIX  43
H7    2    0.395648    0.822406    0.934929    11.00000   -1.20000
AFIX   0
C8    1    0.262622    0.596779    0.894357    11.00000    0.06170    0.04638 =
         0.06056    0.00608    0.02107    0.00696
AFIX  43
H8    2    0.144581    0.621383    0.960725    11.00000   -1.20000
AFIX   0
C8A   1    0.286555    0.435854    0.809199    11.00000    0.05345    0.04362 =
         0.05421    0.00923    0.01353    0.00270
N9    3    0.750421    0.807122    0.767773    11.00000    0.06938    0.04533 =
         0.07444    0.01379    0.01330   -0.00431
H3    2    0.333925    0.037549    0.598102    11.00000    0.05746
HKLF 4
REM  shelxt_a.res in P-1
REM R1 =  0.0469 for    1124 Fo > 4sig(Fo)  and  0.0645 for all    1598 data
REM    132 parameters refined using      0 restraints
END
WGHT      0.0631      0.0000
REM Highest difference peak  0.181,  deepest hole -0.173,  1-sigma level  0.042
Q1    1   0.4815  0.3301  0.6836  11.00000  0.05    0.18
Q2    1   0.2809  0.4996  0.8372  11.00000  0.05    0.18
Q3    1   0.5344  0.4407  0.7173  11.00000  0.05    0.15
Q4    1   0.5397  0.6782  0.8003  11.00000  0.05    0.15
Q5    1   0.1985  0.3766  0.8225  11.00000  0.05    0.14
Q6    1   0.8080  1.0391  0.8610  11.00000  0.05    0.13
Q7    1   0.0443  0.4047  0.9450  11.00000  0.05    0.13
Q8    1   1.0016  0.8658  0.6642  11.00000  0.05    0.13
Q9    1   0.3104  0.8872  1.0361  11.00000  0.05    0.12
Q10   1   0.8910  0.6532  0.6225  11.00000  0.05    0.11
Q11   1   0.6580  0.0855  0.4751  11.00000  0.05    0.11
Q12   1  -0.0706 -0.0015  0.7994  11.00000  0.05    0.11
Q13   1   0.4797  0.4185  0.9589  11.00000  0.05    0.10
Q14   1  -0.1170  0.1113  0.8654  11.00000  0.05    0.10
Q15   1   0.0000  0.5000  1.0000  10.50000  0.05    0.10
Q16   1   0.5000  0.0000  0.5000  10.50000  0.05    0.10
Q17   1   1.1068  0.8993  0.6573  11.00000  0.05    0.10
Q18   1   0.7776  0.3845  0.5438  11.00000  0.05    0.10
Q19   1   0.6332  0.5628  0.9372  11.00000  0.05    0.10
Q20   1   0.2613  0.4041  0.5574  11.00000  0.05    0.10
;
_shelx_res_checksum     39932
data_II
_audit_creation_method     'SHELXL-2014/7'
_chemical_name_systematic
;
6-Aminoquinazolin-4(3<i>H</i>)-one
;
_chemical_name_common     ?
_chemical_formula_moiety     'C8 H7 N3 O'
_chemical_formula_sum     'C8 H7 N3 O'
_chemical_formula_iupac     'C8 H7 N3 O'
_chemical_formula_weight     161.17
_chemical_melting_point     589(2)
_chemical_absolute_configuration     ?
_space_group_crystal_system     orthorhombic
_space_group_name_H-M_alt     'P c a 21'
_space_group_name_Hall     'P 2c -2ac'
loop_
    _space_group_symop_operation_xyz
    'x, y, z'
    '-x, -y, z+1/2'
    '-x+1/2, y, z+1/2'
    'x+1/2, -y, z'
_cell_length_a     13.4535(5)
_cell_length_b     4.9510(2)
_cell_length_c     21.6188(8)
_cell_angle_alpha     90
_cell_angle_beta     90
_cell_angle_gamma     90
_cell_volume     1439.99(10)
_cell_formula_units_Z     8
_cell_measurement_reflns_used     5076
_cell_measurement_theta_min     4.0650
_cell_measurement_theta_max     75.8340
_cell_measurement_temperature     293(2)
_exptl_crystal_description     prism
_exptl_crystal_colour     colourless
_exptl_crystal_size_max     0.60
_exptl_crystal_size_mid     0.45
_exptl_crystal_size_min     0.35
_exptl_crystal_density_diffrn     1.487
_exptl_crystal_density_meas     ?
_exptl_crystal_density_method     ?
_exptl_crystal_F_000     672
_exptl_absorpt_coefficient_mu     0.859
_exptl_absorpt_correction_type     multi-scan
_exptl_absorpt_process_details
;
(CrysAlisPro; Rigaku OD, 2018)
;
_exptl_absorpt_correction_T_min     0.71954
_exptl_absorpt_correction_T_max     1.00000
_diffrn_ambient_temperature     293(2)
_diffrn_source     'Enhance (Cu) X-ray Source'
_diffrn_radiation_type     CuK\a
_diffrn_radiation_wavelength     1.54184
_diffrn_radiation_monochromator     'graphite'
_diffrn_measurement_device_type     'Rigaku Xcalibur, Ruby'
_diffrn_measurement_device     'four-circle diffractometer'
_diffrn_measurement_method     '\w scans'
_diffrn_detector     'CCD plate'
_diffrn_detector_area_resol_mean     10.2576
_diffrn_reflns_number     22195
_diffrn_reflns_av_R_equivalents     0.0698
_diffrn_reflns_av_unetI/netI     0.0391
_diffrn_reflns_theta_min     4.090
_diffrn_reflns_theta_max     76.138
_diffrn_reflns_theta_full     67.684
_diffrn_measured_fraction_theta_max     0.998
_diffrn_measured_fraction_theta_full     1.000
_diffrn_reflns_limit_h_min     -16
_diffrn_reflns_limit_h_max     16
_diffrn_reflns_limit_k_min     -6
_diffrn_reflns_limit_k_max     6
_diffrn_reflns_limit_l_min     -26
_diffrn_reflns_limit_l_max     27
_diffrn_radiation_probe     x-ray
_refine_special_details     ?
_reflns_number_total     2976
_reflns_number_gt     2489
_reflns_threshold_expression     'I > 2\s(I)'
_refine_ls_structure_factor_coef     Fsqd
_refine_ls_matrix_type     full
_refine_ls_R_factor_all     0.0480
_refine_ls_R_factor_gt     0.0360
_refine_ls_wR_factor_gt     0.0885
_refine_ls_wR_factor_ref     0.0976
_refine_ls_goodness_of_fit_ref     1.022
_refine_ls_restrained_S_all     1.022
_refine_ls_number_reflns     2976
_refine_ls_number_parameters     242
_refine_ls_number_restraints     2
_refine_ls_hydrogen_treatment     mixed
_refine_ls_weighting_scheme     calc
_refine_ls_weighting_details
              'w=1/[\s^2^(Fo^2^)+(0.0516P)^2^+0.1440P] where P=(Fo^2^+2Fc^2^)/3'
_atom_sites_solution_hydrogens     mixed
_atom_sites_solution_primary     direct
_atom_sites_solution_secondary     ?
_refine_ls_shift/su_max     0.001
_refine_ls_shift/su_mean     0.000
_refine_diff_density_max     0.166
_refine_diff_density_min     -0.145
_refine_ls_extinction_method
;
SHELXL-2014/7 (Sheldrick, 2015)
;
_refine_ls_extinction_coef     0.0034(4)
_refine_ls_extinction_expression
                                  'Fc^*^=kFc[1+0.001xFc^2^\l^3^/sin(2\q)]^-1/4^'
_refine_ls_abs_structure_details
;
Flack <i>x</i> determined using 1053 quotients
[(<i>I</i>^+^)-(<i>I</i>^-^)]/[(<i>I</i>^+^)+(<i>I</i>^-^)]
(Parsons <i>et al.</i>,  2013)
;
_refine_ls_abs_structure_Flack     0.2(2)
loop_
    _atom_type_symbol
    _atom_type_description
    _atom_type_scat_dispersion_real
    _atom_type_scat_dispersion_imag
    _atom_type_scat_source
    'C' 'C' 0.0181 0.0091
                         'International Tables Vol C Tables 4.2.6.8 and 6.1.1.4'
    'H' 'H' 0.0000 0.0000
                         'International Tables Vol C Tables 4.2.6.8 and 6.1.1.4'
    'N' 'N' 0.0311 0.0180
                         'International Tables Vol C Tables 4.2.6.8 and 6.1.1.4'
    'O' 'O' 0.0492 0.0322
                         'International Tables Vol C Tables 4.2.6.8 and 6.1.1.4'
_computing_data_collection
;
CrysAlisPro (Rigaku OD, 2018)
;
_computing_cell_refinement
;
CrysAlisPro (Rigaku OD, 2018)
;
_computing_data_reduction
;
CrysAlisPro (Rigaku OD, 2018)
;
_computing_structure_solution
;
<i>SHELXT2018/2</i> (Sheldrick, 2015a)
;
_computing_structure_refinement
;
<i>SHELXL2014/7</i> (Sheldrick, 2015b)
;
_computing_molecular_graphics
;
XP in SHELXTL (Sheldrick, 2008)
;
_computing_publication_material
;
publCIF (Westrip, 2010)
;
loop_
    _atom_site_type_symbol
    _atom_site_label
    _atom_site_fract_x
    _atom_site_fract_y
    _atom_site_fract_z
    _atom_site_U_iso_or_equiv
    _atom_site_adp_type
    _atom_site_calc_flag
    _atom_site_occupancy
    _atom_site_disorder_assembly
    _atom_site_disorder_group
    O O1A 0.40087(16) 0.0190(4) 0.46170(11) 0.0394(5) Uani d 1 . .
    N N1A 0.6791(2) 0.2101(6) 0.39888(13) 0.0427(7) Uani d 1 . .
    C C2A 0.6607(2) 0.0205(7) 0.43824(16) 0.0408(8) Uani d 1 . .
    H H2A 0.7142 -0.0786 0.4532 0.049 Uiso calc 1 . .
    N N3A 0.5680(2) -0.0455(6) 0.45958(13) 0.0373(6) Uani d 1 . .
    C C4A 0.4828(2) 0.0850(6) 0.44094(14) 0.0337(7) Uani d 1 . .
    C C4AA 0.4994(2) 0.3010(6) 0.39636(14) 0.0338(7) Uani d 1 . .
    C C5A 0.4197(2) 0.4509(6) 0.37325(14) 0.0361(7) Uani d 1 . .
    H H5A 0.3555 0.4132 0.3867 0.043 Uiso calc 1 . .
    C C6A 0.4353(2) 0.6566(7) 0.33025(15) 0.0368(7) Uani d 1 . .
    C C7A 0.5343(3) 0.7079(7) 0.31113(15) 0.0394(8) Uani d 1 . .
    H H7A 0.5464 0.8449 0.2827 0.047 Uiso calc 1 . .
    C C8A 0.6122(3) 0.5608(7) 0.33352(16) 0.0412(8) Uani d 1 . .
    H H8A 0.6763 0.5982 0.3198 0.049 Uiso calc 1 . .
    C C8AA 0.5971(3) 0.3541(6) 0.37691(15) 0.0364(7) Uani d 1 . .
    N N9A 0.3578(3) 0.8001(6) 0.30523(15) 0.0469(8) Uani d 1 . .
    O O1B 0.53939(17) 0.5050(4) 0.53859(12) 0.0403(6) Uani d 1 . .
    N N1B 0.2624(2) 0.3084(6) 0.60178(14) 0.0451(7) Uani d 1 . .
    C C2B 0.2799(2) 0.4952(7) 0.56163(16) 0.0430(8) Uani d 1 . .
    H H2B 0.2257 0.5891 0.5458 0.052 Uiso calc 1 . .
    N N3B 0.3720(2) 0.5655(5) 0.54065(13) 0.0385(6) Uani d 1 . .
    C C4B 0.4570(3) 0.4384(6) 0.55929(14) 0.0332(7) Uani d 1 . .
    C C4AB 0.4421(2) 0.2222(6) 0.60434(15) 0.0332(7) Uani d 1 . .
    C C5B 0.5223(3) 0.0742(6) 0.62695(14) 0.0367(7) Uani d 1 . .
    H H5B 0.5863 0.1136 0.6134 0.044 Uiso calc 1 . .
    C C6B 0.5075(3) -0.1315(6) 0.66954(15) 0.0371(7) Uani d 1 . .
    C C7B 0.4094(3) -0.1838(7) 0.68957(15) 0.0409(8) Uani d 1 . .
    H H7B 0.3983 -0.3203 0.7183 0.049 Uiso calc 1 . .
    C C8B 0.3303(3) -0.0383(7) 0.66766(15) 0.0415(8) Uani d 1 . .
    H H8B 0.2666 -0.0768 0.6818 0.050 Uiso calc 1 . .
    C C8AB 0.3444(2) 0.1679(6) 0.62419(15) 0.0373(7) Uani d 1 . .
    N N9B 0.5875(3) -0.2736(7) 0.69421(15) 0.0470(8) Uani d 1 . .
    H H3A 0.560(2) -0.190(7) 0.4877(16) 0.039(10) Uiso d 1 . .
    H H3B 0.383(3) 0.702(7) 0.5125(17) 0.059(12) Uiso d 1 . .
    H H9AA 0.373(3) 0.957(9) 0.2838(19) 0.054(12) Uiso d 1 . .
    H H9BB 0.638(3) -0.297(10) 0.667(2) 0.071(14) Uiso d 1 . .
    H H9BA 0.571(3) -0.431(9) 0.715(2) 0.062(12) Uiso d 1 . .
    H H9AB 0.307(3) 0.804(8) 0.3255(19) 0.050(12) Uiso d 1 . .
loop_
    _atom_site_aniso_label
    _atom_site_aniso_U_11
    _atom_site_aniso_U_22
    _atom_site_aniso_U_33
    _atom_site_aniso_U_12
    _atom_site_aniso_U_13
    _atom_site_aniso_U_23
    O1A 0.0381(13) 0.0371(12) 0.0429(11) -0.0020(9) 0.0049(10) 0.0039(10)
    N1A 0.0368(15) 0.0409(16) 0.0505(18) -0.0034(13) 0.0035(13) 0.0010(13)
    C2A 0.0340(18) 0.0394(19) 0.0491(19) 0.0022(14) 0.0003(15) 0.0011(16)
    N3A 0.0399(15) 0.0334(14) 0.0385(15) -0.0004(11) 0.0010(13) 0.0035(13)
    C4A 0.0358(17) 0.0317(15) 0.0337(16) -0.0019(12) 0.0017(13) -0.0064(13)
    C4AA 0.0376(17) 0.0307(15) 0.0332(16) -0.0035(13) 0.0013(12) -0.0058(12)
    C5A 0.0375(17) 0.0344(16) 0.0363(17) -0.0031(13) 0.0016(14) -0.0022(14)
    C6A 0.0446(19) 0.0337(16) 0.0322(16) 0.0004(14) 0.0007(14) -0.0045(13)
    C7A 0.053(2) 0.0329(17) 0.0320(18) -0.0053(14) 0.0051(14) 0.0019(14)
    C8A 0.043(2) 0.0395(18) 0.0409(18) -0.0083(14) 0.0084(15) -0.0016(14)
    C8AA 0.0383(17) 0.0338(17) 0.0371(17) -0.0015(14) 0.0043(14) -0.0029(14)
    N9A 0.049(2) 0.0437(17) 0.0482(18) 0.0016(14) -0.0013(15) 0.0106(15)
    O1B 0.0384(13) 0.0388(12) 0.0437(12) -0.0036(10) 0.0049(11) 0.0058(10)
    N1B 0.0365(15) 0.0463(17) 0.0525(17) -0.0017(12) 0.0019(13) 0.0057(13)
    C2B 0.0386(19) 0.0428(18) 0.0475(19) 0.0008(14) -0.0012(15) 0.0015(16)
    N3B 0.0422(16) 0.0333(15) 0.0399(15) -0.0017(11) 0.0032(13) 0.0033(12)
    C4B 0.0393(19) 0.0291(16) 0.0313(16) -0.0029(12) 0.0016(13) -0.0014(13)
    C4AB 0.0384(18) 0.0299(15) 0.0314(16) -0.0033(13) 0.0040(13) -0.0031(13)
    C5B 0.0389(19) 0.0350(16) 0.0361(17) -0.0041(14) 0.0047(14) -0.0041(13)
    C6B 0.0457(19) 0.0323(16) 0.0332(17) -0.0005(14) -0.0009(14) -0.0015(14)
    C7B 0.051(2) 0.0362(18) 0.0350(17) -0.0071(15) 0.0032(15) 0.0027(14)
    C8B 0.0396(19) 0.0450(19) 0.0399(18) -0.0070(14) 0.0101(14) -0.0022(15)
    C8AB 0.0391(17) 0.0335(16) 0.0392(17) -0.0032(13) 0.0018(14) -0.0020(14)
    N9B 0.0504(19) 0.0457(18) 0.0448(18) 0.0022(14) 0.0025(15) 0.0079(14)
_geom_special_details
;
 All esds (except the esd in the dihedral angle between two l.s. planes)
 are estimated using the full covariance matrix.  The cell esds are taken
 into account individually in the estimation of esds in distances, angles
 and torsion angles; correlations between esds in cell parameters are only
 used when they are defined by crystal symmetry.  An approximate (isotropic)
 treatment of cell esds is used for estimating esds involving l.s. planes.
;
loop_
    _geom_bond_atom_site_label_1
    _geom_bond_atom_site_label_2
    _geom_bond_site_symmetry_2
    _geom_bond_distance
    _geom_bond_publ_flag
    O1A C4A . 1.235(4) ?
    N1A C2A . 1.291(5) y
    N1A C8AA . 1.397(4) ?
    C2A N3A . 1.369(4) y
    C2A H2A . 0.9300 ?
    N3A C4A . 1.376(4) y
    N3A H3A . 0.94(3) ?
    C4A C4AA . 1.457(4) ?
    C4AA C5A . 1.397(4) ?
    C4AA C8AA . 1.405(4) ?
    C5A C6A . 1.395(5) ?
    C5A H5A . 0.9300 ?
    C6A N9A . 1.374(4) y
    C6A C7A . 1.417(5) ?
    C7A C8A . 1.365(5) ?
    C7A H7A . 0.9300 ?
    C8A C8AA . 1.403(5) ?
    C8A H8A . 0.9300 ?
    N9A H9AA . 0.93(4) ?
    N9A H9AB . 0.81(4) ?
    O1B C4B . 1.239(4) ?
    N1B C2B . 1.290(5) y
    N1B C8AB . 1.391(4) ?
    C2B N3B . 1.364(4) y
    C2B H2B . 0.9300 ?
    N3B C4B . 1.366(4) y
    N3B H3B . 0.92(2) ?
    C4B C4AB . 1.461(5) ?
    C4AB C5B . 1.393(5) ?
    C4AB C8AB . 1.408(4) ?
    C5B C6B . 1.387(5) ?
    C5B H5B . 0.9300 ?
    C6B N9B . 1.392(5) y
    C6B C7B . 1.413(5) ?
    C7B C8B . 1.370(5) ?
    C7B H7B . 0.9300 ?
    C8B C8AB . 1.400(5) ?
    C8B H8B . 0.9300 ?
    N9B H9BB . 0.90(5) ?
    N9B H9BA . 0.93(5) ?
loop_
    _geom_angle_atom_site_label_1
    _geom_angle_atom_site_label_2
    _geom_angle_atom_site_label_3
    _geom_angle_site_symmetry_1
    _geom_angle_site_symmetry_3
    _geom_angle
    _geom_angle_publ_flag
    C2A N1A C8AA . . 116.3(3) ?
    N1A C2A N3A . . 124.8(3) ?
    N1A C2A H2A . . 117.6 ?
    N3A C2A H2A . . 117.6 ?
    C2A N3A C4A . . 123.2(3) ?
    C2A N3A H3A . . 120(2) ?
    C4A N3A H3A . . 117(2) ?
    O1A C4A N3A . . 120.9(3) ?
    O1A C4A C4AA . . 124.9(3) ?
    N3A C4A C4AA . . 114.3(3) ?
    C5A C4AA C8AA . . 120.8(3) ?
    C5A C4AA C4A . . 120.6(3) ?
    C8AA C4AA C4A . . 118.6(3) ?
    C6A C5A C4AA . . 120.7(3) ?
    C6A C5A H5A . . 119.6 ?
    C4AA C5A H5A . . 119.6 ?
    N9A C6A C5A . . 121.7(3) ?
    N9A C6A C7A . . 120.4(3) ?
    C5A C6A C7A . . 117.8(3) ?
    C8A C7A C6A . . 121.5(3) ?
    C8A C7A H7A . . 119.3 ?
    C6A C7A H7A . . 119.3 ?
    C7A C8A C8AA . . 121.0(3) ?
    C7A C8A H8A . . 119.5 ?
    C8AA C8A H8A . . 119.5 ?
    N1A C8AA C8A . . 119.0(3) ?
    N1A C8AA C4AA . . 122.8(3) ?
    C8A C8AA C4AA . . 118.2(3) ?
    C6A N9A H9AA . . 117(3) ?
    C6A N9A H9AB . . 116(3) ?
    H9AA N9A H9AB . . 116(4) ?
    C2B N1B C8AB . . 116.6(3) ?
    N1B C2B N3B . . 124.9(3) ?
    N1B C2B H2B . . 117.6 ?
    N3B C2B H2B . . 117.6 ?
    C2B N3B C4B . . 123.0(3) ?
    C2B N3B H3B . . 123(2) ?
    C4B N3B H3B . . 114(2) ?
    O1B C4B N3B . . 121.3(3) ?
    O1B C4B C4AB . . 123.9(3) ?
    N3B C4B C4AB . . 114.7(3) ?
    C5B C4AB C8AB . . 121.0(3) ?
    C5B C4AB C4B . . 120.9(3) ?
    C8AB C4AB C4B . . 118.1(3) ?
    C6B C5B C4AB . . 120.6(3) ?
    C6B C5B H5B . . 119.7 ?
    C4AB C5B H5B . . 119.7 ?
    C5B C6B N9B . . 121.0(3) ?
    C5B C6B C7B . . 118.1(3) ?
    N9B C6B C7B . . 120.8(3) ?
    C8B C7B C6B . . 121.6(3) ?
    C8B C7B H7B . . 119.2 ?
    C6B C7B H7B . . 119.2 ?
    C7B C8B C8AB . . 120.7(3) ?
    C7B C8B H8B . . 119.7 ?
    C8AB C8B H8B . . 119.7 ?
    N1B C8AB C8B . . 119.4(3) ?
    N1B C8AB C4AB . . 122.6(3) ?
    C8B C8AB C4AB . . 118.0(3) ?
    C6B N9B H9BB . . 113(3) ?
    C6B N9B H9BA . . 116(3) ?
    H9BB N9B H9BA . . 113(4) ?
loop_
    _geom_torsion_atom_site_label_1
    _geom_torsion_atom_site_label_2
    _geom_torsion_atom_site_label_3
    _geom_torsion_atom_site_label_4
    _geom_torsion_site_symmetry_1
    _geom_torsion_site_symmetry_2
    _geom_torsion_site_symmetry_3
    _geom_torsion_site_symmetry_4
    _geom_torsion
    _geom_torsion_publ_flag
    C8AA N1A C2A N3A . . . . -0.4(5) ?
    N1A C2A N3A C4A . . . . 0.2(5) ?
    C2A N3A C4A O1A . . . . -179.7(3) ?
    C2A N3A C4A C4AA . . . . -0.1(4) ?
    O1A C4A C4AA C5A . . . . -0.5(5) ?
    N3A C4A C4AA C5A . . . . 179.9(3) ?
    O1A C4A C4AA C8AA . . . . 179.8(3) ?
    N3A C4A C4AA C8AA . . . . 0.2(4) ?
    C8AA C4AA C5A C6A . . . . 0.1(5) ?
    C4A C4AA C5A C6A . . . . -179.6(3) ?
    C4AA C5A C6A N9A . . . . 177.6(3) ?
    C4AA C5A C6A C7A . . . . -0.1(5) ?
    N9A C6A C7A C8A . . . . -177.4(3) ?
    C5A C6A C7A C8A . . . . 0.4(5) ?
    C6A C7A C8A C8AA . . . . -0.6(5) ?
    C2A N1A C8AA C8A . . . . -179.3(3) ?
    C2A N1A C8AA C4AA . . . . 0.6(5) ?
    C7A C8A C8AA N1A . . . . -179.6(3) ?
    C7A C8A C8AA C4AA . . . . 0.5(5) ?
    C5A C4AA C8AA N1A . . . . 179.8(3) ?
    C4A C4AA C8AA N1A . . . . -0.5(4) ?
    C5A C4AA C8AA C8A . . . . -0.3(4) ?
    C4A C4AA C8AA C8A . . . . 179.4(3) ?
    C8AB N1B C2B N3B . . . . -0.9(5) ?
    N1B C2B N3B C4B . . . . 1.6(5) ?
    C2B N3B C4B O1B . . . . 178.9(3) ?
    C2B N3B C4B C4AB . . . . -0.8(4) ?
    O1B C4B C4AB C5B . . . . -0.2(5) ?
    N3B C4B C4AB C5B . . . . 179.5(3) ?
    O1B C4B C4AB C8AB . . . . 179.8(3) ?
    N3B C4B C4AB C8AB . . . . -0.5(4) ?
    C8AB C4AB C5B C6B . . . . 0.2(5) ?
    C4B C4AB C5B C6B . . . . -179.8(3) ?
    C4AB C5B C6B N9B . . . . -177.5(3) ?
    C4AB C5B C6B C7B . . . . -0.6(5) ?
    C5B C6B C7B C8B . . . . 0.4(5) ?
    N9B C6B C7B C8B . . . . 177.3(3) ?
    C6B C7B C8B C8AB . . . . 0.2(5) ?
    C2B N1B C8AB C8B . . . . -179.7(3) ?
    C2B N1B C8AB C4AB . . . . -0.5(5) ?
    C7B C8B C8AB N1B . . . . 178.6(3) ?
    C7B C8B C8AB C4AB . . . . -0.6(5) ?
    C5B C4AB C8AB N1B . . . . -178.8(3) ?
    C4B C4AB C8AB N1B . . . . 1.2(5) ?
    C5B C4AB C8AB C8B . . . . 0.4(4) ?
    C4B C4AB C8AB C8B . . . . -179.6(3) ?
loop_
    _geom_hbond_atom_site_label_D
    _geom_hbond_atom_site_label_H
    _geom_hbond_atom_site_label_A
    _geom_hbond_site_symmetry_A
    _geom_hbond_distance_DH
    _geom_hbond_distance_HA
    _geom_hbond_distance_DA
    _geom_hbond_angle_DHA
    _geom_hbond_publ_flag
    N9A H9AA N9B 2_664 0.93(4) 2.55(4) 3.435(5) 160(4) y
    N9A H9AB N1A 4_465 0.81(4) 2.34(4) 3.144(5) 170(4) y
    N9B H9BB N1B 4_555 0.91(4) 2.19(4) 3.092(5) 174(4) y
    N3A H3A O1B 1_545 0.95(3) 1.89(3) 2.832(4) 175(3) y
    N3B H3B O1A 1_565 0.92(4) 1.93(4) 2.847(3) 173(4) y
_shelx_space_group_comment
;
The symmetry employed for this shelxl refinement is uniquely defined
by the following loop, which should always be used as a source of
symmetry information in preference to the above space-group names.
They are only intended as comments.
;
_shelx_estimated_absorpt_T_min     ?
_shelx_estimated_absorpt_T_max     ?
_shelx_hkl_file
;
   0   0  -2 1259.36   21.15
   0   0   2 1309.62   20.36
   0   0  -3    0.31    0.77
   0   0   3    0.31    0.63
   0   0   3    0.14    0.45
   0   0   4 3358.30   56.24
   0   0  -4 3228.37   57.70
   0   0   4 3190.11   56.98
   0   0  -5   -2.04    1.70
   0   0   5   -0.61    0.82
   0   0   5   -0.30    0.97
   0   0   6  247.34    6.01
   0   0  -6  238.93    7.55
   0   0  -7    0.33    1.65
   0   0   7    0.80    0.86
   0   0  -7    2.58    1.62
   0   0  -8 3043.52   56.88
   0   0   8 3041.17   53.31
   0   0  -8 3083.12   56.85
   0   0   9    0.12    0.90
   0   0  -9    1.40    1.67
   0   0  -9   -0.29    1.63
   0   0  -9    2.04    1.70
   0   0 -10   10.91    2.99
   0   0 -10    8.84    2.50
   0   0 -10   11.91    2.17
   0   0 -10    9.01    2.38
   0   0  10   11.59    1.48
   0   0  10   11.30    2.83
   0   0 -11    1.29    1.66
   0   0  11    2.15    2.38
   0   0 -11   -0.16    2.05
   0   0 -11    0.83    2.09
   0   0 -11   -0.41    1.31
   0   0 -12 1395.93   37.14
   0   0 -12 1445.13   31.94
   0   0 -12 1484.12   30.99
   0   0  12 1439.51   37.61
   0   0 -12 1365.05   32.85
   0   0 -13    0.83    2.00
   0   0 -13    0.66    1.79
   0   0 -13    1.30    2.85
   0   0  13    0.23    2.41
   0   0 -13    0.53    1.50
   0   0 -14 2000.06   51.90
   0   0 -14 2081.70   47.02
   0   0  14 2127.03   52.44
   0   0 -15    0.11    2.89
   0   0  15   -0.53    2.06
   0   0 -15   -0.12    1.77
   0   0 -15    1.63    2.35
   0   0  16  142.45   11.32
   0   0  16  140.61   11.59
   0   0 -16  122.54   10.92
   0   0 -16  164.16    9.08
   0   0 -16  141.45    9.63
   0   0  16  164.93   12.10
   0   0 -17  -12.86    4.14
   0   0  17    0.20    2.83
   0   0  17   -1.95    2.81
   0   0 -17   -3.25    2.21
   0   0  17    4.51    3.12
   0   0 -17    1.34    1.80
   0   0 -17   -2.70    3.80
   0   0  17   -0.40    1.51
   0   0  17   -7.87    3.38
   0   0  18  186.98   13.63
   0   0  18  176.58   13.07
   0   0  18  213.76   13.81
   0   0  18  184.04   13.34
   0   0  18  168.55   10.11
   0   0 -18  190.29   13.76
   0   0 -18  179.98   11.65
   0   0 -18  170.26   13.85
   0   0 -19   -2.35    3.78
   0   0  19    4.55    3.00
   0   0  19   -0.32    1.97
   0   0 -19   -4.71    3.00
   0   0  19    4.80    3.92
   0   0  19    8.07    3.58
   0   0  20    5.59    3.09
   0   0 -20   -2.78    3.18
   0   0  20    7.46    3.52
   0   0 -20    5.92    4.25
   0   0  20    6.30    2.58
   0   0  20    5.59    3.13
   0   0  21    3.65    2.32
   0   0  21   -0.58    2.04
   0   0 -21    4.91    2.85
   0   0 -21    3.27    4.22
   0   0  21    4.86    3.29
   0   0  22    6.38    3.45
   0   0 -22    7.59    3.96
   0   0  22    4.61    2.12
   0   0 -22    2.37    2.25
   0   0  22    1.48    2.45
   0   0 -22    1.50    3.88
   0   0  23    1.34    2.27
   0   0  23   -0.46    2.21
   0   0 -23    1.65    3.31
   0   0 -23    0.22    2.16
   0   0  23    0.84    2.10
   0   0 -23    1.09    3.02
   0   0  24   11.00    3.24
   0   0  24    9.61    3.27
   0   0 -24   12.07    4.26
   0   0 -25    6.72    3.58
   0   0  25    3.86    2.30
   0   0  25   -1.26    1.91
   0   0  26    0.30    1.57
   0   0 -26    2.38    2.36
   0   0 -27    0.04    1.62
   1   0   0    5.11    0.57
  -1   0   1    0.30    0.28
  -1   0   1    0.13    0.63
   1   0  -1    0.45    0.57
   1   0  -1    0.38    0.42
   1   0   1    0.13    0.44
  -1   0   2    0.80    0.93
   1   0   2    0.39    0.56
  -1   0  -2    0.09    0.35
   1   0  -2   -0.13    0.57
   1   0   2   -0.12    0.54
  -1   0  -3    0.16    0.91
   1   0  -3    0.48    0.71
   1   0   3    0.81    0.69
  -1   0   3   -0.06    0.94
   1   0   4    0.21    0.82
  -1   0   4    0.15    1.19
   1   0  -4    0.47    1.14
  -1   0  -4    0.78    1.28
   1   0  -5    0.65    1.25
  -1   0  -5    0.32    1.59
   1   0   5   -0.34    1.03
  -1   0   5   -0.58    1.39
   1   0  -5    1.47    0.98
   1   0  -6    2.18    1.05
   1   0   6   -0.79    1.61
   1   0  -6    0.20    1.64
  -1   0  -6   -2.32    1.79
   1   0   6   -0.22    0.98
  -1   0   6    0.69    1.48
   1   0  -7    1.72    1.03
  -1   0   7    0.22    0.56
   1   0  -7    1.19    1.60
  -1   0  -7    0.96    1.33
  -1   0  -7    1.40    1.46
  -1   0  -7    0.19    1.22
  -1   0   7    0.24    0.83
   1   0   7    0.71    0.92
   1   0  -8    0.27    1.34
  -1   0  -8    0.72    1.25
   1   0  -8   -0.32    0.96
  -1   0  -8    2.04    1.66
   1   0  -8   -0.45    1.43
  -1   0   8   -0.04    0.81
  -1   0  -8    0.57    1.42
  -1   0   8    0.02    0.42
   1   0   8    0.48    0.96
  -1   0  -9    1.37    1.54
  -1   0  -9    1.32    1.74
   1   0  -9   -0.35    1.10
  -1   0   9   -0.21    0.86
  -1   0  -9    1.34    1.60
   1   0   9    0.18    0.92
  -1   0  -9    0.44    1.65
   1   0  -9    2.77    2.29
   1   0   9   -0.58    2.17
   1   0  -9    0.97    1.92
   1   0  -9    1.89    1.48
   1   0 -10   -0.72    2.72
  -1   0  10   -0.76    1.98
  -1   0 -10    0.30    1.44
  -1   0 -10    0.67    1.87
  -1   0 -10   -1.02    1.85
   1   0 -10    1.07    2.02
  -1   0 -10    1.59    2.05
  -1   0  10    0.44    0.82
   1   0  10   -0.09    1.04
   1   0  10    0.04    2.30
   1   0 -10   -1.48    1.64
  -1   0  10    0.15    1.74
   1   0 -10   -0.60    1.09
   1   0  11    0.51    2.25
   1   0 -11   -0.01    1.08
   1   0 -11    1.98    2.54
  -1   0  11   -2.65    1.93
  -1   0 -11   -1.71    2.34
  -1   0 -11   -0.08    2.04
  -1   0 -11    0.91    2.22
  -1   0  11    1.64    2.20
   1   0 -11   -0.62    1.65
   1   0 -11    0.33    2.09
  -1   0 -12   -0.29    2.13
   1   0 -12    1.81    1.97
  -1   0 -12    0.52    2.22
   1   0  12    0.30    1.80
  -1   0  12    0.19    1.84
  -1   0 -12   -1.17    1.87
   1   0 -12   -1.34    2.96
  -1   0  12    0.73    2.36
   1   0 -12    0.11    1.09
   1   0 -12    0.48    1.65
  -1   0 -12   -0.03    1.63
   1   0 -13   -0.02    2.31
  -1   0 -13    0.17    2.12
   1   0 -13   -1.52    1.86
  -1   0  13   -1.03    1.64
  -1   0 -13    1.69    1.80
  -1   0  13   -0.19    2.28
  -1   0 -13   -0.43    2.09
   1   0  13   -0.41    2.22
   1   0 -13    0.09    1.96
  -1   0 -13    2.50    2.73
  -1   0 -14    0.94    1.59
   1   0 -14   -0.77    1.95
  -1   0 -14   -0.68    2.32
  -1   0  14    0.50    1.91
   1   0 -14    0.78    1.76
  -1   0 -14    0.35    1.89
   1   0  14   -2.67    2.67
  -1   0 -14   -1.79    2.89
  -1   0  15    2.88    2.47
   1   0 -15    0.58    1.76
   1   0  15    0.70    1.58
  -1   0 -15    1.97    2.26
   1   0  15    0.68    2.32
  -1   0 -15    0.65    1.58
  -1   0 -15    1.11    1.97
  -1   0 -15    2.77    2.66
  -1   0 -16    3.13    2.97
   1   0 -16   -2.60    2.37
   1   0  16    1.96    1.99
  -1   0 -16   -1.71    2.24
   1   0  16   -5.58    3.41
   1   0  16   -0.55    2.63
   1   0  16    2.00    1.84
  -1   0  16    2.80    2.58
   1   0 -16   -2.23    3.42
  -1   0  16    0.40    2.04
  -1   0  16    2.94    2.70
  -1   0 -16    1.26    1.97
   1   0  17    0.22    3.13
   1   0  17   -1.53    1.69
   1   0 -17   -0.81    2.59
   1   0  17    0.84    1.82
  -1   0 -17   -4.89    3.57
  -1   0  17    2.28    2.67
  -1   0 -17   -0.31    1.96
   1   0  17    0.29    2.51
  -1   0 -17    4.36    2.53
   1   0 -17    0.58    3.33
  -1   0  17   -5.97    2.86
   1   0  17    3.40    2.59
  -1   0 -17   -0.02    2.02
   1   0  17   -5.34    3.69
  -1   0  17    4.42    2.78
   1   0 -17   -1.64    2.52
   1   0  18    4.44    3.50
  -1   0 -18   -1.19    3.65
  -1   0 -18    0.77    2.09
  -1   0 -18   -2.14    2.46
   1   0  18  -11.20    4.06
  -1   0  18    2.15    2.42
   1   0 -18   -1.37    3.39
   1   0  18   -2.45    2.87
   1   0 -18    2.82    2.08
   1   0  18    0.98    3.64
  -1   0  18    2.56    2.07
   1   0  18    6.71    3.31
   1   0 -18   -8.66    4.28
  -1   0  18    1.85    2.80
  -1   0 -18   -4.72    3.46
   1   0  18   -0.07    1.63
  -1   0 -19   -2.33    2.57
  -1   0 -19   -4.16    3.59
  -1   0  19   -0.06    3.61
   1   0  19    2.21    3.03
   1   0 -19   -2.64    2.87
   1   0  19   -0.76    1.79
   1   0  19   -2.30    3.03
  -1   0  19   -2.46    2.22
   1   0  19   -1.76    3.00
  -1   0  19    4.20    3.07
   1   0 -19    1.62    3.96
   1   0  20    2.05    3.24
  -1   0  20    4.93    2.98
   1   0  20   -1.52    2.61
  -1   0 -20   -0.34    3.26
   1   0  20    2.21    2.01
   1   0 -20   -1.23    3.32
  -1   0  20   -1.71    1.99
   1   0  20   -7.38    3.39
  -1   0 -20   -8.05    3.80
   1   0 -20   -0.30    2.84
   1   0 -20   -1.26    3.42
  -1   0  20    2.08    3.29
   1   0  21    2.50    2.84
   1   0 -21    0.74    3.09
   1   0  21   -2.54    3.00
   1   0 -21   -3.11    2.70
   1   0 -21   -0.63    3.21
   1   0  21    0.91    2.62
  -1   0  21   -4.25    3.17
  -1   0 -21    1.01    2.58
   1   0  21    1.61    1.61
  -1   0 -21    3.08    4.01
  -1   0  21    0.01    1.86
  -1   0  21    0.30    2.64
   1   0  22   -0.24    1.65
   1   0 -22   -1.35    2.41
  -1   0 -22    1.42    3.72
  -1   0  22    2.09    2.86
  -1   0 -22    2.81    2.56
   1   0 -22   -2.68    3.48
   1   0  22    3.95    3.02
  -1   0  22   -0.88    3.14
   1   0  22    0.71    2.49
   1   0 -22   -1.19    3.19
  -1   0  22    4.08    2.80
   1   0  22    1.36    2.75
  -1   0  22    0.97    1.91
  -1   0 -23   -2.77    3.55
   1   0 -23    9.77    3.45
  -1   0  23    5.02    2.34
  -1   0  23    6.23    3.12
   1   0  23    5.01    2.69
   1   0  23   -1.85    2.30
  -1   0 -23   -2.01    3.09
  -1   0  23    1.86    2.47
  -1   0 -23    4.18    2.87
  -1   0  23    3.91    2.78
   1   0 -23   -5.15    3.90
  -1   0 -24   -0.15    2.88
   1   0  24    2.13    2.46
  -1   0 -24    2.49    3.55
   1   0  24   -1.03    1.81
   1   0 -24   -1.67    3.39
  -1   0  24    3.12    2.37
  -1   0  24    1.51    1.94
  -1   0  25    0.36    1.44
  -1   0 -25   -0.42    3.15
  -1   0  25    0.23    1.76
   1   0 -25   -0.23    2.71
   1   0  25   -0.41    1.68
   1   0 -26    0.74    2.35
  -1   0  26    6.14    2.08
  -1   0 -26   -1.57    2.58
   1   0  26   -1.50    1.59
   1   0 -27    5.58    2.19
  -1   0 -27   -3.53    1.96
  -2   0   0 2696.20   49.35
   2   0   0 6388.37   51.66
   2   0   1  949.46   17.72
  -2   0   1  840.50   18.28
   2   0  -1  948.07   17.74
   2   0  -1  971.98   17.04
   2   0   1  979.74   17.51
   2   0   2  306.45    7.22
   2   0  -2  293.23    7.43
  -2   0   2  284.57    6.10
   2   0  -2  308.34    6.92
   2   0   2  285.94    7.03
  -2   0  -2  294.45    7.18
  -2   0  -3 2065.77   35.93
   2   0  -3 2007.94   36.33
   2   0   3 2046.77   36.39
   2   0   3 2117.91   36.34
  -2   0   4  150.20    6.04
   2   0  -4  134.35    4.79
   2   0   4  136.59    4.74
   2   0   4  136.53    4.51
  -2   0  -4  135.72    5.02
  -2   0  -4  130.52    3.96
  -2   0  -5   92.37    4.38
   2   0   5  126.09    5.39
  -2   0   5  122.36    5.59
   2   0   5  107.35    4.08
   2   0  -5  101.34    4.49
  -2   0   6  599.97   14.70
  -2   0  -6  508.22   13.24
   2   0  -6  546.04   13.37
   2   0   6  530.35   12.21
  -2   0   6  532.77   13.44
   2   0   6  574.74   14.28
   2   0   7  102.42    4.30
  -2   0  -7  100.61    5.16
  -2   0   7  117.30    5.79
  -2   0  -7  116.12    5.07
   2   0  -7  105.91    5.21
  -2   0  -7  104.34    5.14
  -2   0   8  214.63    6.12
   2   0  -8  170.05    7.31
  -2   0  -8  191.75    7.65
  -2   0  -8  181.67    7.68
  -2   0  -8  214.95    7.54
   2   0   8  196.13    6.43
  -2   0   9   34.38    2.13
  -2   0   9   29.07    2.21
   2   0   9   28.35    4.20
  -2   0  -9   25.47    3.09
   2   0   9   32.12    2.55
  -2   0   9   27.81    3.85
   2   0  -9   32.08    3.47
  -2   0  -9   22.27    3.06
  -2   0   9   35.05    2.72
  -2   0  -9   27.20    2.96
  -2   0  10  123.77    4.62
  -2   0 -10  115.89    6.04
  -2   0  10  141.58    5.37
  -2   0 -10  117.27    6.72
   2   0  10  119.64    8.41
  -2   0  10  114.43    7.87
   2   0 -10  108.93    6.46
  -2   0 -10  104.70    6.30
   2   0  10  127.06    5.26
  -2   0 -10  105.99    7.65
  -2   0 -11   86.35    5.94
  -2   0  11  101.38    7.62
  -2   0 -11   88.23    7.37
   2   0  11  106.15    8.26
  -2   0 -11  107.29    5.99
  -2   0  11  107.90    7.72
  -2   0 -11   89.40    6.15
   2   0 -11   98.42    6.33
   2   0  12  344.20   16.27
  -2   0 -12  375.88   12.57
   2   0 -12  357.54   13.39
  -2   0  12  328.86   15.07
  -2   0 -12  330.70   12.80
  -2   0  12  380.18   15.64
   2   0  12  347.25   11.78
  -2   0 -12  341.07   13.05
  -2   0 -12  326.48   15.20
   2   0  13   87.01    8.46
  -2   0  13   98.48    8.21
  -2   0 -13   92.39    6.79
  -2   0 -13   83.65    7.89
  -2   0 -13   94.37    6.72
  -2   0  13   92.97    7.98
   2   0  13   88.96    5.86
   2   0 -13  100.20    7.11
  -2   0 -14  204.86   12.90
   2   0  14  185.92   13.00
   2   0 -14  212.83   10.90
  -2   0 -14  220.86   10.25
  -2   0 -14  195.11   10.40
  -2   0  14  247.04   13.37
  -2   0 -14  215.95   10.94
  -2   0  14  208.09   12.50
   2   0  14  202.04    9.44
  -2   0 -15   52.75    5.75
  -2   0 -15   45.77    4.97
  -2   0 -15   48.28    5.50
  -2   0  15   47.31    6.12
   2   0 -15   48.11    5.47
   2   0  15   41.88    4.41
  -2   0 -15   46.39    6.74
   2   0  15   49.52    6.76
  -2   0  16   47.59    6.68
   2   0  16   54.36    7.47
  -2   0 -16   72.69    6.02
  -2   0 -16   54.15    6.94
   2   0  16   48.86    7.06
   2   0 -16   60.43    7.74
   2   0 -16   54.63    6.12
  -2   0  16   71.95    7.75
   2   0 -16   69.88    8.06
  -2   0 -16   66.09    6.06
   2   0  16   52.01    5.07
  -2   0 -16   54.49    7.61
  -2   0 -16   48.18    5.71
   2   0  16   63.23    7.71
  -2   0  16   57.51    7.27
   2   0  16   57.15    7.47
  -2   0 -17   71.79    7.06
   2   0  17   70.26    8.27
  -2   0  17   61.29    7.45
  -2   0  17   63.10    7.70
   2   0 -17   53.12    6.23
   2   0 -17   56.20    8.19
   2   0  17   58.74    8.14
  -2   0 -17   68.26    6.29
   2   0  17   60.34    5.63
  -2   0  17   61.98    7.34
  -2   0 -17   56.85    8.22
   2   0  17   62.57    8.18
   2   0 -17   74.67    8.37
   2   0  17   59.82    7.74
   2   0 -17   74.96    8.55
  -2   0 -17   66.75    8.01
   2   0  17   63.62    7.38
   2   0  18    4.22    2.13
   2   0  18    0.02    2.42
   2   0  18   -2.77    3.20
  -2   0  18    0.13    2.25
   2   0  18   -3.74    3.07
   2   0 -18   -2.27    2.56
   2   0 -18   10.03    4.20
   2   0 -18    3.44    4.15
  -2   0 -18   -1.34    2.26
   2   0  18    1.56    3.16
  -2   0 -18   -3.20    2.99
   2   0 -18    1.37    3.91
  -2   0  18    2.00    2.75
  -2   0 -18    3.57    2.99
  -2   0 -18   -4.44    4.30
   2   0  18   -1.17    3.81
   2   0 -19   67.65    8.56
  -2   0 -19   69.28    6.48
   2   0 -19   62.81    8.15
  -2   0  19   61.38    7.73
   2   0  19   56.86    7.70
   2   0  19   67.99    9.04
  -2   0 -19   50.73    7.85
  -2   0  19   56.65    7.86
  -2   0 -19   62.13    7.79
   2   0 -19   57.62    8.48
   2   0  19   66.36    7.92
   2   0  19   65.88    6.16
   2   0  19   59.61    8.02
  -2   0  19   51.34    5.76
  -2   0 -20   12.39    3.67
   2   0 -20   15.41    4.62
   2   0  20   10.68    3.90
  -2   0  20    7.16    2.62
   2   0 -20   11.23    3.83
  -2   0 -20    5.17    2.96
   2   0  20    5.08    3.69
   2   0  20   10.54    2.86
   2   0 -20   10.97    4.74
   2   0  20    9.68    3.79
  -2   0  20    8.53    3.94
  -2   0  20   12.80    4.19
   2   0  20   14.82    4.04
   2   0  21   14.73    4.16
   2   0  21    8.60    3.66
   2   0 -21   12.70    4.80
  -2   0 -21    8.29    4.51
  -2   0 -21   23.94    5.12
  -2   0  21   12.82    3.16
   2   0 -21   20.72    5.14
  -2   0  21   10.94    3.75
  -2   0  21    8.91    3.47
   2   0  21    6.16    3.64
  -2   0  21   10.95    3.67
   2   0 -21   16.95    4.66
  -2   0  22    7.93    3.73
  -2   0 -22   13.54    4.79
   2   0 -22    8.90    4.79
  -2   0  22   12.83    3.80
   2   0  22   13.47    3.91
  -2   0  22   10.80    2.96
   2   0 -22    6.11    3.40
  -2   0  22   10.17    4.02
  -2   0 -22    6.48    3.39
  -2   0  23   11.79    3.70
  -2   0 -23    3.34    3.62
   2   0 -23    6.01    3.98
  -2   0  23    9.29    2.95
  -2   0  23    9.84    3.04
  -2   0 -23    6.71    3.13
   2   0 -23    8.82    3.35
  -2   0  23    7.09    3.20
   2   0  23    9.78    3.58
   2   0  24    6.53    2.84
   2   0 -24    8.83    4.02
  -2   0 -24   16.96    4.14
   2   0  24    4.88    2.58
  -2   0  24    4.03    2.15
  -2   0 -24    5.65    3.25
  -2   0  24   11.29    3.59
   2   0  25    0.07    1.77
  -2   0  25    0.97    1.84
   2   0 -25   -5.07    3.22
  -2   0 -25   -1.14    3.22
   2   0 -26   -3.35    2.50
  -2   0 -26    4.76    2.49
  -2   0  26    0.84    1.56
   2   0  26    1.71    1.83
   2   0 -27   -0.35    1.35
  -2   0 -27   -1.39    1.71
  -3   0   0   -0.10    1.49
   3   0   0    0.24    1.28
  -3   0   1    0.24    1.87
  -3   0  -1    0.25    1.20
   3   0  -1   -0.07    1.47
  -3   0   1   -0.74    1.05
   3   0   1    0.85    1.23
  -3   0  -1    0.09    1.43
   3   0   2    0.13    1.60
  -3   0  -2    0.66    1.29
  -3   0   2    4.41    1.52
   3   0   2    0.06    1.19
  -3   0   2    0.46    1.92
  -3   0   2    0.46    0.86
   3   0  -2    1.20    1.71
   3   0  -2   -0.04    1.11
   3   0   3    0.67    1.86
   3   0   3    1.54    1.74
   3   0  -3    0.75    1.32
  -3   0   3    1.89    2.49
   3   0   3   -0.07    1.51
   3   0  -3    0.18    1.53
  -3   0  -3    0.43    1.15
   3   0  -4    1.44    1.83
   3   0   4    2.70    2.18
   3   0  -4    1.72    1.39
   3   0   4    1.75    1.46
   3   0   4    1.61    1.53
  -3   0   4    2.26    1.92
  -3   0  -4    0.62    0.93
   3   0   5   -0.33    1.39
  -3   0   5    0.65    1.18
   3   0  -5    0.77    1.74
  -3   0   5    0.40    1.83
   3   0   5    0.69    1.44
  -3   0  -5   -0.42    1.24
   3   0   5   -0.40    1.39
  -3   0  -5   -0.01    1.02
   3   0   6   -0.43    1.79
  -3   0  -6   -0.58    1.45
  -3   0   6    0.34    1.62
  -3   0   6    1.71    1.43
   3   0   6   -0.41    1.37
   3   0  -6    0.25    1.33
  -3   0   6    0.10    1.92
  -3   0  -6   -0.06    1.61
  -3   0  -6    0.88    1.00
  -3   0   7    0.25    1.05
   3   0  -7   -1.44    1.60
  -3   0   7    0.85    1.61
  -3   0  -7    0.63    0.92
   3   0   7    0.85    1.42
  -3   0  -7   -0.06    1.78
  -3   0  -7    0.19    1.30
  -3   0   7    0.21    1.62
  -3   0   8   -0.27    1.00
  -3   0  -8   -0.44    1.18
   3   0   8   -0.15    1.31
   3   0   8    1.63    2.37
  -3   0  -8    0.55    1.74
  -3   0   8    1.52    1.98
  -3   0  -8   -1.13    1.41
   3   0  -8   -1.24    1.59
  -3   0  -8    0.32    1.31
  -3   0   9    1.56    1.35
  -3   0  -9    0.53    1.48
  -3   0  -9    0.12    1.80
   3   0  -9   -0.46    1.81
  -3   0  -9    0.50    1.89
  -3   0   9   -1.82    1.78
   3   0   9   -0.82    2.28
   3   0   9   -0.23    1.06
  -3   0   9    1.00    1.07
  -3   0  -9   -0.42    1.74
   3   0   9   -0.40    1.43
  -3   0 -10   -0.09    1.62
  -3   0  10    0.43    0.88
  -3   0  10    0.59    2.06
  -3   0 -10   -0.12    1.85
   3   0  10    0.01    1.11
   3   0  10    0.29    1.32
  -3   0 -10    1.22    1.87
   3   0 -10   -0.24    1.74
   3   0  10    4.04    2.80
  -3   0  10    0.29    1.19
   3   0  11   -1.57    1.41
  -3   0 -11   -1.28    2.01
  -3   0 -11    0.40    1.79
   3   0  11   -0.40    2.19
   3   0 -11   -1.61    2.18
  -3   0  11    1.05    1.23
  -3   0  11    3.04    2.29
  -3   0 -11    0.72    1.68
   3   0  11   -0.19    1.28
  -3   0  12    2.18    2.18
   3   0  12    1.96    2.10
  -3   0 -12   -0.75    2.02
   3   0 -12    0.05    1.75
  -3   0 -12   -0.47    1.90
  -3   0 -12   -1.14    2.68
  -3   0 -12    0.67    1.65
   3   0  12    1.32    1.25
  -3   0  13    0.41    2.30
  -3   0 -13   -0.61    2.03
   3   0  13    1.14    1.45
   3   0 -13   -0.50    2.09
  -3   0 -13    2.17    2.43
  -3   0 -13   -1.30    3.10
  -3   0 -13   -0.19    2.31
   3   0  13    2.07    2.27
  -3   0 -14    0.07    2.27
  -3   0 -14    2.31    2.29
  -3   0 -14    0.24    2.52
   3   0  14   -1.15    1.46
  -3   0  14   -1.90    2.05
   3   0  14    1.94    2.09
   3   0 -14   -0.92    2.22
   3   0  15   -0.71    2.36
   3   0 -15    1.87    2.12
  -3   0  15    0.54    1.87
  -3   0 -15    2.27    1.82
  -3   0 -15    4.43    3.05
   3   0  15   -0.56    1.63
  -3   0 -15    1.51    3.52
   3   0  16    0.36    1.66
   3   0  16   -5.76    3.53
   3   0  16    1.87    3.65
  -3   0 -16    2.18    2.76
   3   0 -16   -1.41    3.10
  -3   0 -16    0.19    2.27
   3   0  16    2.99    2.89
  -3   0 -16   -0.42    2.94
  -3   0  16   -1.38    1.61
  -3   0 -16    2.13    2.52
  -3   0 -16    6.85    3.06
  -3   0  16    2.65    2.50
   3   0 -16   -0.53    1.92
   3   0  16    0.65    2.81
   3   0 -16    4.75    3.42
   3   0 -17   -9.87    3.48
   3   0  17    3.49    3.69
   3   0  17    1.37    2.76
  -3   0 -17    0.96    2.21
   3   0 -17    3.76    4.03
   3   0 -17   -3.64    4.10
   3   0  17    1.58    2.56
  -3   0  17    4.69    3.00
   3   0  17   -3.61    3.23
  -3   0 -17   -0.65    2.12
   3   0  17    1.05    1.68
   3   0 -17   -0.11    1.90
  -3   0 -17    2.94    2.47
  -3   0  17   -2.64    2.37
  -3   0 -17   -0.70    3.64
   3   0  18    3.93    3.17
  -3   0 -18   -6.35    3.36
   3   0  18   -1.39    3.13
   3   0  18    3.50    4.02
   3   0  18    2.78    3.26
  -3   0 -18    0.75    2.41
   3   0 -18   -2.97    4.24
   3   0 -18   -4.74    3.73
  -3   0 -18    4.33    2.58
  -3   0 -18   -0.84    3.61
  -3   0  18   -2.04    2.75
   3   0 -18   -2.24    2.64
   3   0 -18    2.77    3.11
  -3   0  18    4.77    3.06
   3   0  19    2.95    3.28
  -3   0  19   -0.19    1.79
   3   0  19   -2.06    2.68
  -3   0  19   -2.82    2.86
   3   0 -19    1.08    2.95
   3   0  19   -6.79    3.98
   3   0 -19    2.89    4.15
  -3   0 -19    0.59    3.46
  -3   0 -19   -0.12    2.06
  -3   0 -19    3.20    3.05
   3   0 -19   -1.60    3.55
  -3   0  19    3.65    3.43
   3   0 -20    3.17    3.78
   3   0  20   -0.72    2.51
   3   0  20    0.25    3.27
   3   0  20   -1.69    2.73
  -3   0  20    6.43    3.38
  -3   0  20   -1.30    2.55
   3   0 -20   -5.17    4.47
  -3   0 -20    1.88    3.64
   3   0 -20    3.27    3.11
  -3   0 -20   -1.27    2.30
  -3   0  20   -1.14    1.91
  -3   0 -20   -4.77    3.11
   3   0 -21   -3.94    3.11
  -3   0  21    4.23    2.95
   3   0  21    3.27    2.91
  -3   0  21    4.72    3.23
  -3   0 -21   -7.75    4.12
  -3   0 -21   -6.41    3.12
  -3   0  21    1.28    1.82
   3   0 -21    4.30    4.08
  -3   0  22    2.23    2.65
  -3   0  22   -4.18    2.96
  -3   0  22   -0.26    1.78
   3   0 -22   -0.75    3.44
   3   0 -22    4.60    3.14
  -3   0 -22    7.08    3.39
  -3   0 -22   -2.93    3.58
   3   0  22    2.15    2.80
  -3   0 -23    4.21    2.77
  -3   0 -23    0.57    3.21
   3   0  23    2.75    2.76
  -3   0  23    2.23    2.54
   3   0 -23   -2.06    3.70
   3   0 -23    3.45    2.83
  -3   0 -24   -3.82    3.33
   3   0  24   -0.74    2.19
  -3   0 -24    3.43    2.71
  -3   0  24   -0.58    2.25
   3   0 -24    1.81    3.44
   3   0  24   -1.80    2.44
   3   0 -25   -3.51    2.63
  -3   0  25   -0.67    2.01
  -3   0 -25    0.20    2.99
   3   0  25   -1.24    2.04
  -3   0  26    2.27    1.80
  -3   0 -26   -0.01    2.15
   3   0  26    2.06    1.69
   3   0 -26    1.76    2.06
  -4   0   0  314.52    9.98
   4   0   0  333.17    9.27
  -4   0   1  575.24   11.83
  -4   0  -1  476.71   13.50
  -4   0  -1  508.48   13.20
   4   0   1  539.57   13.02
   4   0  -1  533.65   13.15
  -4   0   2 1394.17   25.23
  -4   0   2 1409.98   28.95
   4   0   2 1345.18   26.78
  -4   0   2 1376.86   25.59
   4   0  -2 1383.74   27.38
   4   0   2 1365.92   27.36
  -4   0  -3 1016.68   23.26
  -4   0   3 1196.03   25.65
  -4   0  -3 1129.44   23.04
   4   0   3 1160.55   24.14
   4   0  -3 1108.87   23.72
  -4   0   3 1179.47   23.87
   4   0   3 1129.51   23.18
  -4   0   3 1089.98   21.04
   4   0  -3 1121.22   22.28
   4   0   4  335.17   10.04
   4   0  -4  338.58    9.37
  -4   0   4  359.11   10.55
   4   0   4  373.46   11.11
  -4   0   4  383.30   12.12
   4   0  -4  332.71   10.43
  -4   0  -4  355.25   10.18
  -4   0  -4  372.45    9.60
   4   0   4  331.32    9.85
   4   0   5  958.44   21.95
   4   0  -5  917.84   20.03
  -4   0   5  921.09   21.19
   4   0   5  906.70   20.50
  -4   0   5  952.81   20.89
  -4   0  -5  998.71   19.22
   4   0   5  878.84   20.36
  -4   0   5 1012.41   23.41
  -4   0  -5  902.32   20.04
  -4   0  -5  919.51   20.26
   4   0  -5  867.94   21.15
  -4   0  -6  798.60   18.04
  -4   0   6  813.84   19.00
   4   0   6  836.15   20.12
  -4   0   6  885.73   21.48
   4   0  -6  734.22   19.20
   4   0   6  765.81   18.29
   4   0  -6  784.82   18.25
  -4   0   6  775.91   18.79
  -4   0   6  749.21   19.03
   4   0   6  813.70   18.72
  -4   0  -6  783.79   19.18
  -4   0   7   73.90    4.94
  -4   0  -7   78.02    4.77
  -4   0  -7   78.26    5.10
  -4   0   7   89.68    7.03
   4   0   7   86.54    4.83
  -4   0  -7   84.24    4.46
   4   0  -7   78.59    5.39
  -4   0   7   95.07    5.04
   4   0  -7   85.44    4.96
   4   0   8  141.65    6.30
   4   0  -8  121.99    6.97
  -4   0  -8  131.66    6.90
   4   0   8  147.49    8.98
  -4   0  -8  134.66    6.51
  -4   0  -8  130.67    5.85
   4   0  -8  147.88    6.88
  -4   0   8  136.23    8.91
  -4   0   8  153.47    6.54
   4   0   9  147.90    9.49
  -4   0  -9  128.38    7.16
   4   0  -9  139.90    7.62
  -4   0  -9  133.62    6.76
   4   0   9  150.25    6.69
  -4   0   9  138.63    9.34
  -4   0   9  150.67    7.01
  -4   0  -9  141.04    6.16
  -4   0  -9  128.64    7.19
  -4   0   9  171.03    6.83
  -4   0 -10   13.83    2.77
   4   0  10   19.17    2.65
  -4   0  10   21.58    4.00
  -4   0  10   13.62    2.05
  -4   0 -10   13.86    2.79
  -4   0 -10   13.23    2.56
  -4   0  10   17.69    2.57
   4   0  10   18.15    4.06
   4   0 -10   15.09    3.11
  -4   0 -10   15.09    2.97
  -4   0  11   66.52    7.02
   4   0 -11   61.53    5.57
   4   0  11   59.33    6.64
  -4   0 -11   67.00    5.48
  -4   0 -11   61.19    5.38
  -4   0 -11   70.35    5.29
  -4   0  11   73.13    4.94
  -4   0  12  195.24   12.15
   4   0  12  201.40   12.50
   4   0 -12  180.62    9.94
  -4   0 -12  183.42    9.75
  -4   0 -12  183.32    9.53
  -4   0 -12  204.99    9.50
  -4   0 -13  120.10    8.05
  -4   0 -13  100.45    7.29
   4   0  13  109.26    9.67
  -4   0 -13  126.25    7.50
  -4   0 -13   90.97    8.79
  -4   0  13   99.79    9.02
   4   0 -13  106.48    7.76
  -4   0 -14   10.59    2.67
   4   0  14    6.74    3.44
  -4   0 -14   15.22    3.43
   4   0 -14   13.98    3.41
  -4   0  14   10.41    3.53
  -4   0 -14    8.02    2.95
  -4   0 -14   10.16    3.81
   4   0  15    3.78    2.83
  -4   0 -15   14.58    3.67
   4   0 -15    5.88    2.53
   4   0 -15   12.49    3.52
  -4   0 -15   12.10    3.30
  -4   0  15   11.77    3.86
   4   0  15   10.49    4.01
   4   0  15    8.00    3.79
   4   0 -15    2.83    2.48
  -4   0 -15   11.85    2.94
  -4   0  15    6.04    3.10
   4   0 -15   12.47    5.62
   4   0  15   11.68    3.93
  -4   0 -15    7.21    3.68
  -4   0 -16   28.61    4.62
   4   0  16   37.69    6.30
   4   0 -16   34.34    6.74
   4   0 -16   32.17    6.42
  -4   0 -16   31.52    5.16
  -4   0  16   35.61    6.10
   4   0 -16   29.15    5.89
   4   0 -16   36.51    5.23
  -4   0 -16   21.49    5.62
  -4   0  16   39.64    5.93
  -4   0  16   22.01    4.88
   4   0  16   26.40    5.53
   4   0  16   36.90    6.43
   4   0  16   26.13    5.80
   4   0 -16   24.51    4.59
   4   0  17   35.02    6.06
  -4   0 -17   38.68    6.43
  -4   0 -17   26.82    4.29
   4   0  17   34.26    6.49
   4   0 -17   39.19    5.94
   4   0 -17   41.11    7.32
  -4   0  17   36.30    6.26
   4   0  17   26.85    5.77
  -4   0  17   38.32    6.18
  -4   0 -17   32.32    6.77
   4   0 -17   32.54    6.27
   4   0  17   32.09    6.11
   4   0 -17   35.94    5.21
   4   0 -17   31.91    6.41
  -4   0  17   35.36    5.94
  -4   0 -17   33.62    5.39
  -4   0 -17   31.01    4.99
  -4   0  18   68.02    8.03
  -4   0 -18   75.40    7.00
  -4   0 -18   74.22    8.64
  -4   0  18   77.93    8.60
  -4   0  18   61.94    8.20
  -4   0 -18   61.84    8.45
   4   0 -18   68.21    9.56
   4   0  18   73.23    9.00
   4   0  18   69.03    8.44
   4   0 -18   69.62    8.63
   4   0  18   66.48    8.57
   4   0 -18   74.06    9.10
  -4   0  19   70.02    6.81
   4   0  19   76.34    9.25
  -4   0  19   80.04    8.37
   4   0  19   75.48    8.96
   4   0 -19   77.19    9.34
  -4   0  19   62.72    7.92
  -4   0 -19   79.86    7.34
   4   0 -19   72.17    9.39
  -4   0  19   82.30    8.52
  -4   0 -19   68.37    8.36
   4   0  19   77.26    9.10
  -4   0 -19   75.15    9.19
   4   0 -20   19.65    5.56
  -4   0 -20   27.41    4.18
   4   0 -20   28.35    5.96
  -4   0  20   24.09    4.88
  -4   0  20   23.35    4.09
  -4   0  20   19.31    4.90
   4   0  20   28.52    5.75
  -4   0 -20   24.90    5.00
   4   0  20   28.22    6.32
  -4   0 -20   23.49    5.68
   4   0  21    5.10    3.47
   4   0 -21   13.76    4.44
  -4   0  21    8.49    2.78
  -4   0  21   13.03    4.02
  -4   0 -21    5.66    3.06
   4   0  21   13.93    4.49
  -4   0 -21   13.90    4.85
   4   0 -21    6.89    4.35
  -4   0  21   15.64    4.72
   4   0  22   46.48    6.49
  -4   0  22   58.17    7.42
  -4   0 -22   62.04    7.03
  -4   0 -22   44.57    7.19
   4   0 -22   55.60    6.94
   4   0 -22   46.04    7.34
  -4   0  22   49.75    5.48
  -4   0  22   62.89    6.93
   4   0 -23   55.38    7.51
  -4   0 -23   48.86    7.11
  -4   0 -23   56.19    6.23
  -4   0  23   41.20    6.02
   4   0  23   47.45    6.27
   4   0  24   59.01    6.42
   4   0 -24   70.10    7.62
  -4   0  24   69.49    6.99
   4   0  24   54.97    6.13
  -4   0 -24   67.47    7.64
  -4   0  25  104.92    7.70
  -4   0 -25   92.30    7.90
   4   0  25   95.37    7.26
   4   0 -25   96.35    7.72
  -4   0 -26   34.33    4.13
   4   0  26   39.93    3.94
  -4   0  26   44.38    4.25
   5   0   0    0.02    1.38
  -5   0   0   -0.27    1.69
  -5   0   0    0.78    1.03
  -5   0   1   -0.43    1.34
   5   0   1   -0.26    1.43
  -5   0  -1   -0.66    1.82
  -5   0   1    0.22    1.69
  -5   0   1   -0.36    1.05
  -5   0   1   -0.11    1.70
   5   0   1   -0.47    1.65
   5   0  -1    1.95    1.63
   5   0   2   -0.59    1.57
   5   0  -2   -0.27    1.51
  -5   0   2   -0.11    1.83
   5   0   2    0.83    1.48
  -5   0  -2    0.52    1.44
  -5   0   2    1.47    1.08
  -5   0   2    0.88    1.75
  -5   0   2    0.95    1.56
  -5   0   3    0.69    0.89
  -5   0   3    0.42    1.74
   5   0  -3   -1.32    1.99
  -5   0   3    0.70    1.97
  -5   0   3    0.68    1.44
  -5   0  -3    0.30    1.35
   5   0   3    0.42    1.57
  -5   0  -3    0.33    1.40
   5   0   3    0.65    1.65
   5   0   4   -0.54    1.60
  -5   0   4   -0.38    1.42
   5   0  -4    1.12    1.74
  -5   0  -4   -0.01    1.24
  -5   0   4   -0.52    1.67
  -5   0  -4    0.11    1.33
  -5   0   4   -0.34    2.09
   5   0   4   -0.36    1.89
  -5   0   5    0.14    1.61
  -5   0  -5    0.50    1.19
  -5   0   5    0.27    1.26
   5   0  -5   -0.38    1.44
   5   0  -5   -0.74    1.83
  -5   0  -5    1.04    1.28
   5   0   5   -0.55    1.75
  -5   0   5   -0.67    1.44
  -5   0  -5   -0.31    1.44
  -5   0   5    0.95    1.51
   5   0  -6    0.77    1.79
  -5   0   6    0.38    1.32
  -5   0  -6    0.30    1.13
  -5   0   6    1.29    1.79
  -5   0  -6   -1.29    1.44
   5   0   6   -0.68    1.67
   5   0  -6   -0.34    1.54
  -5   0   6   -0.63    1.45
   5   0   7   -0.12    1.74
  -5   0  -7    0.65    1.78
   5   0  -7    1.23    2.29
   5   0  -7    0.74    1.60
  -5   0   7   -3.17    2.26
  -5   0   7   -0.64    1.44
  -5   0  -7   -0.25    1.23
   5   0   7    1.07    1.90
  -5   0   7    1.13    1.42
  -5   0   8   -0.08    1.52
  -5   0  -8   -1.06    2.31
   5   0  -8   -0.58    1.70
   5   0   8   -0.08    1.81
  -5   0   8    0.27    2.25
  -5   0   8    0.79    1.54
  -5   0  -8    0.63    1.62
   5   0  -8   -1.12    2.07
  -5   0  -8    0.17    1.41
  -5   0   9   -1.38    2.34
  -5   0  -9   -0.13    1.32
   5   0  -9    0.58    1.85
  -5   0  -9    2.53    2.36
  -5   0  -9   -0.80    1.52
   5   0  -9   -0.88    2.23
  -5   0   9    0.97    1.64
   5   0   9    0.25    1.96
  -5   0   9   -0.36    1.35
  -5   0 -10   -0.16    1.09
  -5   0 -10   -0.19    2.03
   5   0  10    2.26    2.31
  -5   0 -10   -2.58    2.32
   5   0 -10   -0.01    2.31
  -5   0  10    1.55    1.35
  -5   0 -10    1.38    1.75
   5   0 -10   -1.40    1.79
  -5   0  10    2.35    2.70
  -5   0 -10   -0.20    1.93
  -5   0  10    0.12    1.44
   5   0 -11   -0.07    2.24
  -5   0 -11   -0.94    1.91
  -5   0  11   -1.25    1.46
  -5   0 -11    0.21    2.28
   5   0  11   -0.21    2.05
  -5   0  11   -3.21    2.57
  -5   0 -11   -0.37    1.96
   5   0 -11   -0.47    1.85
  -5   0 -11   -0.05    1.75
   5   0 -12    1.67    2.38
  -5   0 -12   -0.71    1.65
   5   0 -12   -0.89    2.29
   5   0  12    0.05    2.10
  -5   0  12    1.53    2.32
  -5   0 -12    0.44    2.33
  -5   0  12    1.31    1.46
  -5   0 -12   -1.01    2.33
  -5   0  13    1.73    2.48
  -5   0 -13   -2.53    2.02
   5   0  13    0.63    2.72
  -5   0 -13    0.53    1.86
   5   0 -13    2.40    2.44
   5   0 -13    0.78    2.39
  -5   0 -13   -0.76    2.34
  -5   0 -14   -7.71    3.76
  -5   0  14   -0.66    2.18
   5   0 -14    0.03    2.15
  -5   0 -14    0.99    1.86
   5   0  14    2.83    2.37
  -5   0  14   -3.29    2.68
   5   0  14    0.70    2.67
   5   0 -14   -0.45    1.41
   5   0 -14    1.15    3.06
  -5   0 -14    0.67    2.56
  -5   0 -14    1.21    2.35
   5   0 -14   -1.28    2.32
   5   0 -15    1.57    2.50
   5   0  15   -0.90    2.50
   5   0 -15    2.20    3.98
  -5   0 -15   -0.50    2.24
   5   0 -15    0.72    2.78
   5   0  15    3.72    3.06
  -5   0  15    0.88    1.82
  -5   0 -15    6.67    2.62
  -5   0 -15    3.25    3.53
   5   0  15    2.41    2.43
   5   0  15    1.00    2.77
  -5   0  15   -0.30    2.01
   5   0 -15   -2.52    2.17
   5   0  15    0.42    2.30
  -5   0  15   -0.49    2.65
  -5   0 -15   -0.93    2.70
   5   0 -16    2.32    3.18
  -5   0 -16   -0.62    2.97
  -5   0 -16    3.13    2.38
  -5   0  16   -0.02    2.98
  -5   0 -16   -2.24    3.39
   5   0  16   -1.53    2.27
   5   0  16    2.34    3.90
   5   0 -16    5.83    3.23
  -5   0  16   -1.43    2.21
   5   0  16   -2.38    3.03
  -5   0  16    5.36    3.52
   5   0 -16   -1.03    2.26
   5   0  16   -3.45    3.13
   5   0 -16    3.55    4.00
   5   0  16   -1.21    2.98
   5   0  17    5.66    3.43
   5   0  17    6.21    4.45
  -5   0 -17    4.72    3.64
   5   0 -17   -7.43    4.30
   5   0  17    0.69    3.67
   5   0 -17    9.16    4.37
   5   0  17    3.84    3.15
  -5   0  17    1.43    2.21
  -5   0 -17    0.33    2.27
  -5   0  17    1.95    2.75
   5   0  18    1.25    3.39
   5   0 -18   -1.93    3.02
  -5   0 -18   -0.39    2.54
   5   0  18    3.33    3.18
  -5   0  18    0.52    2.25
   5   0 -18   -0.38    3.55
  -5   0 -18    1.98    2.89
  -5   0 -18   -5.54    2.55
  -5   0 -18   -1.61    2.74
  -5   0  18   -5.38    3.48
  -5   0 -18    0.94    3.47
  -5   0  19    1.28    2.96
   5   0  19   -0.29    2.74
   5   0  19    1.32    3.22
  -5   0 -19   -2.01    1.86
  -5   0 -19    2.18    3.82
  -5   0  19   -3.57    2.57
   5   0 -19    2.86    2.67
  -5   0  19    0.83    2.19
  -5   0 -19    3.69    2.95
   5   0 -19    1.51    3.38
  -5   0 -20    2.63    2.62
  -5   0  20   -0.54    1.85
   5   0  20    1.57    3.29
  -5   0 -20    1.76    1.93
  -5   0  20    0.11    2.79
  -5   0 -20   -1.78    3.39
  -5   0  20    2.15    2.11
   5   0  20   -1.05    3.03
   5   0 -20   -0.33    1.96
   5   0 -20    3.82    3.62
   5   0  21    4.00    3.02
   5   0 -21    3.16    3.52
  -5   0  21   -0.22    2.86
   5   0  21    2.87    3.79
  -5   0  21   -0.65    1.89
   5   0 -21    0.66    3.51
  -5   0 -21    5.55    3.30
  -5   0 -21   -2.66    3.44
  -5   0  22    0.78    1.53
   5   0 -22   -1.91    2.63
   5   0  22   -3.60    2.80
  -5   0 -22   -0.65    3.31
   5   0 -22   -0.30    3.83
  -5   0  22    1.52    2.78
   5   0  22    0.33    3.58
  -5   0 -22   -8.07    3.17
   5   0  23   -0.11    2.29
   5   0 -23   -3.13    3.49
  -5   0  23    2.97    2.70
  -5   0 -23    2.39    2.95
  -5   0  24   -0.29    2.38
   5   0 -24    0.69    2.57
  -5   0 -24    2.31    3.07
   5   0  24    2.06    1.92
  -5   0 -25    0.32    2.35
   5   0 -25   -1.38    2.56
  -5   0  25   -1.52    1.88
   5   0  25   -0.66    1.58
   5   0  26    0.86    1.21
  -5   0 -26    1.22    1.75
  -6   0   0  109.00    5.26
   6   0   0   88.00    5.28
  -6   0   0   97.79    4.14
  -6   0   0   98.52    6.28
  -6   0   1  244.57    7.13
  -6   0  -1  202.71    9.20
  -6   0  -1  213.09    8.97
  -6   0  -1  229.88    6.72
  -6   0   1  224.51    9.61
  -6   0   1  236.32    8.48
  -6   0  -1  250.33    8.11
   6   0   1  222.15    8.57
   6   0  -1  204.27    8.41
  -6   0  -2   19.93    3.05
  -6   0  -2   21.80    2.95
   6   0  -2   20.93    3.00
  -6   0   2   27.21    2.35
   6   0   2   21.37    2.91
  -6   0   2   23.62    2.90
  -6   0   2   26.22    3.45
   6   0  -3  155.66    7.45
  -6   0   3  172.72    7.58
  -6   0   3  178.21    8.48
   6   0   3  163.96    7.40
  -6   0  -3  155.25    7.30
  -6   0  -3  152.93    7.74
   6   0  -4  224.58    9.32
  -6   0   4  263.30   12.22
  -6   0   4  235.37    9.85
   6   0   4  217.41    8.84
  -6   0  -4  224.75    8.62
  -6   0  -4  200.48    8.97
  -6   0   4  222.74    9.09
  -6   0   4  255.78    8.67
   6   0  -5  781.05   20.88
  -6   0  -5  795.98   20.65
   6   0   5  782.88   20.21
  -6   0  -5  801.66   20.46
  -6   0   5  783.05   20.63
  -6   0   5  792.06   21.32
  -6   0  -5  847.04   19.61
  -6   0   5  826.74   25.13
  -6   0   6  229.61    9.95
   6   0   6  234.86    9.48
  -6   0   6  203.97    9.16
  -6   0  -6  227.24    9.26
   6   0   6  250.15   11.34
  -6   0   6  230.69   12.32
   6   0  -6  210.62    9.64
  -6   0   6  257.67   10.31
  -6   0   7   58.13    4.88
   6   0   7   73.57    6.32
  -6   0   7   63.70    6.74
   6   0   7   64.04    5.01
  -6   0   7   60.39    5.14
   6   0  -7   55.37    5.02
  -6   0  -7   58.23    5.08
  -6   0  -7   66.06    4.76
  -6   0   7   64.68    5.11
   6   0  -7   64.11    4.63
  -6   0  -8 2056.53   44.46
  -6   0   8 2159.20   44.69
  -6   0  -8 2195.88   43.82
  -6   0   8 2006.35   50.35
   6   0   8 2111.46   49.10
  -6   0  -8 2031.59   45.20
   6   0  -8 2331.66   43.99
  -6   0  -8 2228.57   47.95
  -6   0   8 2072.78   45.00
   6   0  -8 1943.00   45.00
  -6   0  -9  536.85   17.30
  -6   0   9  566.33   17.86
   6   0   9  570.25   21.04
  -6   0  -9  605.37   18.78
   6   0  -9  630.14   17.49
  -6   0   9  621.99   17.81
   6   0  -9  531.70   18.09
  -6   0  -9  601.34   16.95
  -6   0   9  534.04   21.60
  -6   0 -10  396.83   12.90
  -6   0 -10  328.07   13.51
   6   0  10  357.94   16.53
  -6   0  10  342.32   13.24
  -6   0 -10  315.44   13.46
   6   0 -10  369.18   13.16
   6   0 -10  329.70   13.84
  -6   0  10  320.15   16.54
  -6   0 -10  339.04   13.15
  -6   0  10  377.07   13.08
  -6   0 -11  150.26    9.22
  -6   0  11  155.91   11.47
   6   0 -11  193.85    9.55
  -6   0 -11  163.71    9.52
   6   0 -11  153.52    9.47
   6   0  11  155.83   11.17
  -6   0  11  177.33    9.15
  -6   0 -11  157.32    9.14
  -6   0 -11  177.75    9.28
   6   0 -12  326.40   13.18
  -6   0 -12  296.64   12.76
   6   0  12  279.27   15.65
  -6   0  12  269.71   15.80
   6   0 -12  268.79   13.09
  -6   0  12  316.39   12.58
  -6   0 -12  286.47   13.23
  -6   0 -12  262.86   12.61
  -6   0 -13  514.22   17.94
  -6   0 -13  489.36   18.59
   6   0  13  509.22   22.41
   6   0 -13  460.90   18.44
   6   0  13  545.90   23.37
   6   0 -13  500.98   23.58
  -6   0  13  514.51   22.81
   6   0 -13  520.42   23.35
  -6   0  13  483.03   22.15
  -6   0 -13  458.64   17.90
   6   0 -13  583.01   18.99
  -6   0  13  598.30   18.20
   6   0  13  459.31   21.45
   6   0  13  507.33   23.21
   6   0  14   50.17    7.08
   6   0 -14   58.44    6.55
  -6   0  14   61.28    7.79
   6   0  14   56.50    7.68
  -6   0 -14   60.46    6.50
  -6   0 -14   62.06    5.90
   6   0 -14   69.23    8.98
  -6   0  14   57.67    7.57
   6   0  14   56.88    7.42
  -6   0 -14   55.88    6.18
   6   0 -14   49.28    7.17
   6   0  14   62.50    8.18
   6   0  15   20.32    5.28
   6   0  15   18.55    5.58
   6   0 -15   19.39    4.09
   6   0 -15   18.02    5.28
  -6   0 -15   20.36    4.14
  -6   0  15   24.44    5.27
   6   0  15   18.61    4.93
  -6   0 -15   17.20    3.88
  -6   0  15   16.63    4.60
  -6   0 -15   23.71    4.32
  -6   0 -15   15.89    4.71
   6   0 -15   20.27    4.62
  -6   0 -16   49.10    5.58
  -6   0 -16   38.40    5.44
  -6   0 -16   36.82    6.89
   6   0 -16   47.19    7.69
   6   0  16   41.32    6.88
  -6   0 -16   39.73    5.78
  -6   0  16   36.33    6.53
  -6   0  16   37.31    6.50
   6   0 -16   35.83    6.51
  -6   0  16   46.91    6.93
   6   0 -16   41.81    5.69
   6   0  16   42.05    6.56
   6   0  16   38.67    7.02
   6   0 -17  156.23   13.06
  -6   0  17  137.41   11.73
   6   0  17  133.18   12.14
   6   0 -17  145.29   13.33
  -6   0 -17  147.85   10.25
   6   0  17  153.80   12.72
  -6   0 -17  138.20   12.26
   6   0  17  151.05   12.10
  -6   0  17  142.87   12.15
   6   0 -18   94.41   10.74
   6   0  18   99.73   10.62
  -6   0  18   95.03    9.97
   6   0  18   95.54   10.17
   6   0  18   95.83    9.59
  -6   0 -18  107.90    8.44
  -6   0  18   93.90    9.68
  -6   0 -18   93.57    9.75
  -6   0 -18   82.26    9.74
   6   0 -18   98.26   10.54
  -6   0 -18   98.78    8.37
  -6   0  19  132.19   11.17
   6   0  19  120.92   11.11
  -6   0  19  118.84   10.96
  -6   0 -19  129.42   11.01
  -6   0  19  104.49    8.17
   6   0 -19  145.68   11.82
   6   0 -19  127.18   12.15
   6   0  19  115.21   11.24
  -6   0 -19  110.29   10.79
  -6   0 -19  132.00    9.15
  -6   0  20    3.43    3.21
   6   0 -20    7.18    3.41
   6   0  20    1.05    3.26
   6   0  20    3.98    3.61
  -6   0 -20    5.11    3.46
  -6   0 -20    3.06    2.82
  -6   0  20    2.25    2.06
  -6   0 -20    1.13    3.24
   6   0 -20    3.89    3.68
  -6   0  20   -1.62    2.17
  -6   0 -21  154.57   10.77
  -6   0 -21  135.69   11.38
   6   0  21  152.98   12.03
  -6   0  21  138.19    8.88
  -6   0  21  133.86   11.04
   6   0  21  149.32   11.45
   6   0 -21  151.59   11.05
   6   0 -21  129.88   11.43
   6   0 -22  703.10   23.25
  -6   0 -22  625.48   24.88
  -6   0  22  651.81   24.56
  -6   0 -22  712.30   23.37
   6   0  22  659.92   24.30
   6   0 -22  633.45   25.06
   6   0  22  610.55   24.08
  -6   0 -22  655.78   25.25
   6   0  23  107.01    8.55
   6   0 -23  108.02    9.12
  -6   0 -23  111.25    9.20
  -6   0  23  114.84    9.01
   6   0  23  111.77    8.49
  -6   0 -24    4.24    3.03
   6   0 -24    4.08    2.82
   6   0  24    6.85    2.32
  -6   0  24    9.03    2.89
   6   0 -25   88.36    6.10
  -6   0  25   85.54    5.96
   6   0  25   59.76    4.68
  -7   0   0   -0.50    1.64
   7   0   0   -0.55    1.68
  -7   0   0   -0.02    2.07
  -7   0   0    0.83    1.33
  -7   0   1    1.07    1.71
  -7   0   1    0.66    1.09
  -7   0   1    0.35    1.42
   7   0   1   -1.29    2.03
   7   0  -1    1.21    1.87
  -7   0  -1    0.33    1.80
  -7   0  -1    0.27    1.77
  -7   0   1   -0.14    1.96
  -7   0   2    1.26    1.91
  -7   0  -2    0.39    1.60
  -7   0  -2    0.95    1.74
  -7   0   2   -0.55    1.15
   7   0   2   -0.01    1.85
  -7   0   2    0.69    1.87
  -7   0   2    0.74    1.59
   7   0  -2   -1.30    2.03
  -7   0   2    0.68    1.89
  -7   0   3   -0.01    1.55
  -7   0  -3   -0.85    1.45
   7   0  -3   -0.70    1.97
  -7   0   3   -0.06    1.69
  -7   0   3   -1.89    2.12
  -7   0  -3   -0.64    1.69
  -7   0   3    0.73    2.09
   7   0   3    0.07    1.69
  -7   0   4   -0.57    2.34
  -7   0   4   -0.58    1.61
  -7   0   4   -0.24    1.72
  -7   0  -4   -0.01    1.58
   7   0   4    1.47    1.67
  -7   0   4   -0.23    1.58
   7   0  -4   -1.64    1.92
  -7   0  -4   -0.30    1.44
  -7   0   5    0.28    1.55
  -7   0  -5   -0.32    1.72
  -7   0   5    0.33    1.75
   7   0   5    1.02    1.76
  -7   0  -5    1.10    1.27
  -7   0   5    1.06    2.09
  -7   0   5   -0.11    1.91
  -7   0  -5    2.44    1.78
   7   0  -5   -0.12    2.02
   7   0  -6   -0.66    1.84
   7   0   6    0.55    1.94
  -7   0   6    0.09    1.94
  -7   0  -6   -1.95    1.83
  -7   0   6    0.55    1.94
  -7   0   6    0.01    1.84
  -7   0   6   -0.81    2.13
  -7   0  -7    1.34    1.67
   7   0   7   -0.69    1.97
  -7   0   7    0.03    1.56
  -7   0   7    0.77    1.79
   7   0  -7    2.00    2.28
  -7   0  -7   -0.84    2.02
  -7   0   7   -0.75    1.62
  -7   0  -8   -2.24    1.67
  -7   0   8    0.61    1.90
   7   0   8    0.66    1.70
   7   0  -8    0.13    2.27
  -7   0   8    0.17    1.70
  -7   0   8   -0.40    2.30
   7   0   8   -2.12    1.82
  -7   0  -8   -1.39    2.26
  -7   0  -9    0.40    1.94
  -7   0  -9    1.06    1.77
  -7   0  -9   -0.08    2.26
  -7   0  -9    1.13    1.77
   7   0   9   -0.07    1.93
  -7   0   9   -1.57    2.30
  -7   0   9    0.43    1.65
   7   0  -9    1.59    2.45
  -7   0   9   -0.81    1.72
  -7   0 -10    1.24    1.85
  -7   0 -10    0.87    2.08
  -7   0  10   -0.33    2.03
   7   0  10   -5.75    2.76
  -7   0 -10    0.60    1.70
   7   0 -10    0.42    2.33
  -7   0  10    0.92    1.87
  -7   0 -10    0.24    1.44
  -7   0  10    0.93    1.34
  -7   0 -11    1.93    2.31
  -7   0 -11   -0.63    1.89
  -7   0  11    1.92    2.24
  -7   0 -11   -1.90    2.11
  -7   0 -11   -0.46    2.16
  -7   0  11    1.51    1.77
   7   0 -11   -0.13    2.40
  -7   0 -12   -0.26    1.85
   7   0  12    4.37    2.74
  -7   0  12    3.49    2.54
   7   0  12    2.12    2.82
   7   0 -12   -4.28    2.40
   7   0 -12    0.41    2.10
   7   0  12    3.13    3.58
  -7   0  12   -2.85    1.96
   7   0  12    2.68    3.18
  -7   0  12   -0.12    2.65
  -7   0 -12   -3.13    2.08
  -7   0 -12    1.17    2.83
   7   0 -12    3.24    3.09
  -7   0 -12   -2.23    2.55
   7   0 -13   -0.04    3.19
  -7   0 -13   -2.95    2.23
   7   0  13   -5.15    3.22
   7   0  13    2.80    2.96
  -7   0  13   -0.48    2.55
   7   0 -13   -1.34    3.81
   7   0  13    1.17    3.23
   7   0 -13   -0.03    2.42
  -7   0 -13   -2.98    3.19
  -7   0  13    2.49    1.68
  -7   0 -13    1.42    2.73
  -7   0  13   -1.73    2.62
   7   0 -14    4.09    4.77
  -7   0  14    2.27    3.08
  -7   0 -14    0.94    1.78
   7   0  14   -2.19    2.89
  -7   0 -14    6.61    3.09
  -7   0  14    0.24    2.94
   7   0  14    0.41    3.13
   7   0 -14    0.25    2.55
  -7   0 -14    3.52    3.01
   7   0  14   -0.78    2.86
   7   0 -14    6.49    3.75
  -7   0 -15   -7.66    3.31
   7   0  15   -3.24    3.02
  -7   0 -15   -8.65    4.59
  -7   0  15    0.04    2.01
  -7   0 -15    0.84    2.27
  -7   0  15   -5.82    3.47
   7   0 -15   -3.11    4.04
  -7   0  15   -0.74    3.37
   7   0  15    2.39    3.85
  -7   0 -15    0.31    2.74
   7   0  15   -1.19    2.88
  -7   0 -16    2.71    2.09
   7   0 -16    1.56    2.93
   7   0  16    1.47    2.85
   7   0 -16  -11.12    4.99
  -7   0  16   -5.84    3.15
   7   0  16    3.90    3.01
  -7   0 -16   -1.20    2.72
  -7   0 -16    2.01    3.63
  -7   0  16   -3.75    2.91
   7   0  16   -0.82    3.55
  -7   0 -17   -2.03    2.99
  -7   0  17    2.95    3.16
   7   0  17   -1.55    3.76
   7   0 -17    0.57    3.70
  -7   0  17   -0.20    2.03
   7   0  17    3.22    2.99
   7   0 -17    3.97    3.73
   7   0  17    1.35    3.03
  -7   0 -17   -7.83    4.38
   7   0 -18    5.94    3.18
   7   0  18    2.62    3.90
  -7   0  18    3.46    2.65
   7   0 -18    4.64    4.07
  -7   0 -18    1.21    2.41
  -7   0 -18   -6.59    4.03
   7   0  18   -7.15    3.65
  -7   0  18    1.39    2.43
  -7   0 -18    2.58    2.93
   7   0  18   -2.04    2.76
  -7   0 -19    3.70    2.79
  -7   0 -19   -0.54    1.95
  -7   0  19   -3.39    2.70
   7   0  19    0.69    2.46
   7   0 -19   -0.23    3.92
   7   0 -19   -1.90    2.94
   7   0  19    2.46    3.83
  -7   0 -19    3.59    3.65
  -7   0  19    1.68    3.21
  -7   0  19   -0.45    2.01
  -7   0 -19   -1.31    2.76
   7   0  20   -7.02    4.26
   7   0 -20   -4.96    4.01
   7   0  20    1.22    2.86
   7   0 -20    3.61    2.86
  -7   0 -20    0.66    2.79
  -7   0  20   -0.70    2.94
  -7   0  20    0.28    1.85
  -7   0  20   -4.31    2.22
  -7   0 -20   -7.39    3.92
  -7   0 -21   -0.15    2.37
   7   0 -21   -3.81    3.60
  -7   0  21    0.39    2.38
   7   0  21    2.60    2.77
  -7   0 -21   -0.52    2.71
   7   0 -21   -4.75    2.96
   7   0  21   -1.59    3.34
   7   0  22    0.40    2.21
   7   0 -22   -1.40    2.63
  -7   0 -22    3.12    2.15
   7   0 -22    1.15    1.92
  -7   0  22    1.64    2.27
   7   0  22   -1.51    3.61
   7   0  22    2.19    1.72
   7   0  23   -2.57    1.74
  -7   0  23    4.98    2.48
  -7   0 -23    1.09    2.65
   7   0 -23    1.57    2.57
  -7   0  24    1.55    1.85
  -7   0 -24   -1.35    2.03
   7   0  24   -0.54    1.25
   7   0 -24    1.84    1.99
   8   0   0    1.77    1.76
  -8   0   0    0.16    1.55
  -8   0   0    0.19    1.82
  -8   0   1  162.85    7.72
  -8   0   1  143.28    8.45
  -8   0  -1  137.27    8.47
   8   0   1  134.79    7.71
  -8   0   1  144.48    8.71
  -8   0  -1  146.74    8.36
   8   0  -1  146.10    8.01
  -8   0  -2   30.21    3.85
  -8   0  -2   29.37    4.11
  -8   0   2   38.02    4.87
  -8   0   2   28.47    4.12
   8   0  -2   30.57    3.92
   8   0   2   27.75    3.70
  -8   0   2   26.33    4.06
  -8   0   2   28.50    3.38
  -8   0  -3  127.79    7.55
  -8   0   3  143.77    7.57
   8   0   3  125.12    7.51
  -8   0   3  125.46    8.13
  -8   0  -3  118.69    7.84
  -8   0   3  154.81   10.05
   8   0  -3  121.83    7.46
  -8   0   3  126.01    8.08
  -8   0   4   14.56    3.29
   8   0  -4   10.57    2.84
  -8   0  -4   13.28    2.70
   8   0   4   13.92    2.99
  -8   0   4   14.28    3.52
  -8   0  -4   10.99    2.81
  -8   0   4   15.09    3.17
  -8   0   4   11.10    2.51
  -8   0   5   -0.31    1.97
   8   0  -5    2.96    2.51
   8   0   5    2.03    1.99
  -8   0   5   -0.28    1.97
  -8   0  -5   -0.66    1.72
  -8   0   5    3.09    2.01
  -8   0   5   -5.45    2.59
  -8   0  -5    0.87    1.57
  -8   0   6    8.16    3.11
   8   0  -6    7.89    2.54
   8   0   6    8.20    2.30
  -8   0   6    7.21    2.62
  -8   0  -6   10.07    2.64
  -8   0   6    8.87    2.49
  -8   0  -7   14.44    3.00
   8   0   7   10.67    2.71
  -8   0   7   15.34    4.12
   8   0  -7   12.93    3.06
  -8   0   7   11.50    2.87
  -8   0  -7   11.85    3.15
  -8   0   7   10.86    2.82
   8   0  -8   56.09    5.77
  -8   0   8   69.11    6.05
  -8   0  -8   53.58    5.83
  -8   0   8   58.21    5.80
   8   0   8   73.41    6.18
  -8   0   8   61.04    7.36
  -8   0  -8   56.55    5.36
  -8   0   9   10.16    3.72
  -8   0  -9    7.11    2.88
  -8   0  -9   12.19    3.03
  -8   0  -9    9.11    3.06
  -8   0   9    9.31    2.87
  -8   0   9    8.28    2.56
   8   0  -9   12.43    3.37
  -8   0  -9    9.79    2.69
   8   0  10   14.26    4.50
  -8   0 -10   15.08    3.04
  -8   0 -10   15.14    3.47
   8   0 -10   17.72    5.47
  -8   0  10   19.35    3.42
   8   0  10   18.52    4.73
   8   0  10   21.92    5.03
  -8   0  10   13.41    3.22
  -8   0  10   20.37    4.75
  -8   0 -10   18.76    3.90
   8   0 -10   24.06    4.19
  -8   0 -10   17.73    3.49
   8   0 -10   23.31    5.54
   8   0 -11    8.14    2.71
  -8   0 -11   10.29    3.21
  -8   0 -11   10.78    2.73
  -8   0  11   11.79    3.62
   8   0 -11    7.35    4.03
   8   0  11    3.24    2.95
  -8   0  11   10.08    2.87
   8   0  11   13.81    4.56
   8   0  11   11.65    4.21
   8   0  11    8.74    2.86
  -8   0 -11   14.52    3.70
  -8   0  11   10.59    3.91
   8   0 -11   14.73    4.23
  -8   0 -12    2.47    2.35
   8   0 -12    3.76    3.95
  -8   0  12    2.81    2.19
  -8   0  12    5.64    2.70
   8   0 -12    4.37    3.40
   8   0  12    3.81    3.38
  -8   0 -12   -0.60    2.10
   8   0  12    0.92    3.44
  -8   0  12    3.83    3.34
  -8   0 -12    1.20    2.41
   8   0  12   -1.50    3.07
  -8   0 -12    3.00    2.93
   8   0 -12    7.20    3.46
   8   0  12   10.33    3.69
   8   0 -13   15.38    5.05
   8   0 -13    9.43    4.74
  -8   0  13   27.55    5.99
  -8   0 -13   18.34    3.61
   8   0  13   22.67    5.19
  -8   0  13   18.47    4.80
  -8   0 -13    9.52    3.39
   8   0 -13   20.84    4.37
  -8   0 -13   19.10    4.19
   8   0  13   20.21    5.13
  -8   0  13   20.76    3.88
   8   0  13   11.90    4.52
   8   0 -14    7.63    4.22
   8   0  14    0.65    2.58
   8   0 -14    4.57    3.67
   8   0  14    6.73    3.82
  -8   0 -14    8.03    3.53
  -8   0  14    5.93    3.09
  -8   0 -14   14.48    3.76
   8   0  14   16.15    4.62
  -8   0  14    9.79    4.12
  -8   0  15   14.42    4.37
   8   0  15   19.15    5.20
  -8   0 -15   17.81    3.94
  -8   0 -15    9.12    4.59
  -8   0  15   22.90    5.35
   8   0  15   20.46    4.81
   8   0 -15   26.13    5.39
  -8   0  15   15.55    4.50
   8   0  15   18.25    5.03
   8   0 -15   11.60    5.25
  -8   0 -15   18.79    4.26
   8   0  16    2.74    3.21
  -8   0  16   12.07    3.40
   8   0 -16    8.54    3.83
   8   0 -16    5.38    4.13
  -8   0 -16    2.58    4.26
  -8   0 -16   16.48    3.71
  -8   0  16    5.27    2.82
  -8   0 -16   10.62    3.87
   8   0  16    7.69    3.99
   8   0  16    4.97    4.01
   8   0  17   17.21    4.58
  -8   0  17   17.30    4.48
   8   0 -17    9.15    4.85
  -8   0 -17   15.63    4.14
   8   0  17   14.18    4.39
   8   0  17    5.87    3.57
   8   0 -17    7.62    3.73
  -8   0 -17   11.59    4.48
  -8   0  17   10.70    3.55
   8   0  18    0.34    3.85
  -8   0 -18    6.29    3.98
  -8   0 -18   -0.40    2.58
  -8   0 -18    8.47    3.32
   8   0 -18    0.48    2.96
   8   0 -18    3.21    3.86
  -8   0  18    0.35    1.79
  -8   0  18    0.30    1.97
   8   0  18    2.56    3.19
   8   0  18   -2.96    2.86
  -8   0  18   -0.83    2.64
  -8   0  19   19.44    3.91
  -8   0  19   10.63    3.96
   8   0  19   11.88    3.88
  -8   0  19    8.87    3.83
   8   0  19   13.21    4.91
  -8   0  19    8.85    2.68
  -8   0 -19   17.75    4.66
   8   0 -19   18.25    5.19
  -8   0 -19    7.85    3.57
   8   0 -19    5.76    2.99
  -8   0  20   24.91    4.13
   8   0  20   13.21    3.86
  -8   0  20   16.75    4.14
   8   0 -20   25.20    4.60
  -8   0  20   12.30    3.52
  -8   0 -20   17.74    4.89
   8   0  20   16.34    5.10
   8   0 -20   17.97    5.15
  -8   0 -20   25.33    4.66
   8   0  21   16.23    4.31
  -8   0 -21   19.39    3.74
   8   0  21   14.06    3.78
   8   0 -21   16.99    3.61
   8   0  21   13.28    2.94
   8   0 -21   11.29    3.87
  -8   0  21   11.78    3.41
  -8   0  22   59.93    6.08
   8   0 -22   59.09    6.45
   8   0  22   46.74    4.79
   8   0  22   54.23    5.97
  -8   0 -23    4.59    2.77
   8   0  23    0.82    0.84
  -8   0  23    1.46    1.82
   8   0 -23    5.25    2.66
  -8   0 -24    2.67    2.14
  -9   0   0    0.46    1.84
   9   0   0    1.38    1.93
  -9   0   0   -0.64    1.65
   9   0  -1   -0.83    2.06
  -9   0  -1   -1.03    2.21
  -9   0   1    0.91    1.94
  -9   0  -1   -0.21    1.84
   9   0   1    0.21    2.05
  -9   0   1   -1.39    1.98
  -9   0   2    1.31    1.52
   9   0   2   -0.73    1.71
  -9   0   2    1.33    2.08
   9   0  -2    3.76    2.27
  -9   0  -2   -0.91    1.71
  -9   0   2   -0.29    1.95
  -9   0  -2    1.00    1.63
   9   0  -3    0.27    1.92
   9   0   3    2.28    2.25
  -9   0   3    2.99    2.40
  -9   0   3   -0.27    1.72
  -9   0   3    0.24    2.04
  -9   0  -3   -0.16    1.84
  -9   0  -3    2.99    1.99
  -9   0   4    2.37    2.22
  -9   0  -4    0.54    1.85
   9   0  -4    1.79    1.80
   9   0   4   -2.81    2.27
  -9   0  -4   -0.32    1.98
  -9   0   4   -0.11    1.98
  -9   0   4   -0.33    2.20
   9   0   5    0.14    2.10
  -9   0  -5   -0.13    1.83
  -9   0  -5   -0.05    1.87
  -9   0   5   -0.80    1.96
   9   0  -5    0.56    1.81
  -9   0   5   -0.12    2.15
  -9   0   5   -0.02    2.32
  -9   0   6   -4.30    2.91
   9   0  -6   -1.00    1.75
  -9   0   6   -0.36    1.73
  -9   0   6    2.14    2.30
   9   0   6   -0.37    2.20
  -9   0  -6    0.57    1.90
  -9   0   7   -2.70    2.43
   9   0   7    2.04    1.85
  -9   0   7    1.58    2.18
  -9   0  -7    0.86    2.06
   9   0  -7   -2.63    3.57
  -9   0  -7   -2.40    2.86
  -9   0   7   -0.06    1.54
   9   0  -7   -1.22    1.91
   9   0  -7    5.64    3.03
   9   0   7    5.66    3.04
   9   0   7    3.19    2.63
  -9   0  -8    1.89    1.84
  -9   0  -8   -0.98    2.33
  -9   0   8   -0.36    1.84
  -9   0  -8    3.52    2.33
   9   0   8    2.68    2.58
   9   0  -8   -0.09    3.20
   9   0  -8   -2.43    3.30
   9   0   8   -0.34    2.27
  -9   0   8   -4.22    1.99
  -9   0   8    2.15    2.13
   9   0   8   -5.16    2.69
   9   0   8   -1.56    1.89
   9   0  -8   -2.27    2.51
  -9   0   9    0.34    1.88
  -9   0   9    1.92    1.89
   9   0   9   -0.68    2.49
   9   0   9    0.88    3.04
  -9   0  -9    2.72    2.52
   9   0  -9    1.27    2.28
   9   0  -9   -0.75    3.44
  -9   0   9   -0.26    2.21
  -9   0  -9    7.60    2.89
   9   0  -9   -6.35    3.97
  -9   0  -9   -0.01    1.46
   9   0   9    2.59    3.23
  -9   0  -9   -0.48    2.41
   9   0  -9    0.63    2.34
  -9   0 -10   -2.89    2.94
  -9   0  10    1.16    3.27
   9   0  10   -0.73    3.01
   9   0 -10   -9.33    4.55
  -9   0  10   -0.39    2.11
  -9   0 -10   -1.21    1.78
   9   0  10    4.35    3.18
   9   0 -10    3.93    2.72
   9   0  10    2.58    3.17
   9   0  10   -0.66    2.47
   9   0 -10    4.11    2.48
   9   0 -10    1.38    4.16
  -9   0 -10    0.16    2.63
  -9   0  11   -3.48    3.21
  -9   0 -11   -0.33    2.35
  -9   0  11    4.20    2.22
   9   0  11   -2.46    3.17
   9   0 -11   -0.31    3.14
  -9   0  11    1.43    2.15
   9   0 -11    2.78    2.20
   9   0 -11    4.70    3.78
  -9   0 -11    0.95    2.81
   9   0  11    1.52    3.11
   9   0  11    5.57    3.97
   9   0 -11   13.35    4.81
   9   0  11    3.87    3.08
  -9   0  12    2.55    2.82
  -9   0 -12    0.71    2.72
   9   0  12    1.31    3.42
   9   0 -12    2.24    4.03
   9   0 -12    5.00    3.29
   9   0  12    2.84    3.21
   9   0  12   -6.84    4.28
  -9   0  12   -2.07    1.97
  -9   0 -12    0.30    2.18
   9   0  12   -2.71    2.29
   9   0 -12   11.68    4.48
  -9   0 -12   -2.19    3.01
  -9   0  12    5.46    2.30
  -9   0  13   -2.49    2.19
   9   0  13   -0.67    2.61
   9   0 -13    1.35    2.96
  -9   0  13    3.45    3.00
   9   0  13    3.66    3.58
   9   0 -13   -6.28    4.12
  -9   0 -13    3.95    2.88
  -9   0  13    6.09    3.53
   9   0  13    2.53    3.09
  -9   0 -13    4.32    2.59
   9   0 -14   -4.93    3.99
  -9   0  14   -2.31    2.85
   9   0  14    0.50    2.75
   9   0  14   -0.02    2.32
  -9   0 -14   -0.34    2.36
   9   0 -14    3.74    2.91
  -9   0 -14    1.54    2.56
   9   0  14    0.28    2.94
  -9   0  14    6.90    3.13
  -9   0  15   -0.30    2.19
  -9   0 -15    0.51    2.40
   9   0  15   -2.41    3.75
   9   0 -15    5.77    3.70
  -9   0  15    3.68    2.50
  -9   0 -15   -3.60    2.59
   9   0  15    5.44    3.51
  -9   0 -15   -6.21    4.22
   9   0  15    1.69    2.33
   9   0 -15   -0.55    3.36
   9   0  16    3.21    3.42
  -9   0 -16    4.24    2.84
   9   0 -16   -0.51    3.31
  -9   0 -16   -3.55    4.02
   9   0 -16    6.77    4.36
  -9   0  16   -2.36    2.25
   9   0  16   -0.16    2.86
   9   0  16    1.63    2.66
  -9   0  16    5.28    3.24
  -9   0  16   -2.72    1.84
  -9   0  17    0.53    2.29
   9   0  17   -4.42    3.20
  -9   0  17    0.11    1.97
   9   0  17    2.46    2.84
   9   0  17    0.83    3.57
  -9   0  17   -2.97    2.72
   9   0 -17    0.24    2.50
  -9   0 -17   -2.63    3.45
   9   0 -17   -0.51    3.46
  -9   0 -17    1.44    2.54
   9   0  18    0.08    3.86
   9   0  18   -2.04    2.70
  -9   0  18    0.26    2.42
   9   0 -18    1.37    3.21
  -9   0 -18   -3.82    3.56
   9   0 -18   -2.12    3.08
  -9   0  18    5.88    2.90
   9   0 -19   -1.22    3.43
   9   0  19    0.57    3.22
  -9   0  19   -0.85    2.17
   9   0  19   -1.02    1.52
  -9   0  19   -0.47    2.52
   9   0  19    1.32    2.61
   9   0 -19    4.11    2.94
  -9   0 -19    4.23    2.99
  -9   0 -19    4.61    3.33
  -9   0  19    0.44    2.10
  -9   0 -20    2.44    2.43
   9   0 -20    1.05    3.07
   9   0  20   -0.09    3.05
  -9   0  20    0.89    1.74
  -9   0  20   -0.69    1.91
  -9   0  20   -2.11    2.49
   9   0  20    0.68    1.47
  -9   0  21   -2.52    2.19
   9   0 -21   -0.40    2.34
  -9   0 -21    3.84    2.01
   9   0  21   -3.06    2.58
   9   0 -22    0.45    2.32
   9   0  22   -1.48    2.43
  -9   0 -22   -0.03    2.77
  -9   0  22    2.17    1.80
  -9   0 -23    0.41    1.66
  10   0   0    8.61    3.07
 -10   0   0    5.25    2.37
 -10   0   0    3.13    2.11
 -10   0   1   66.21    6.58
  10   0  -1   62.89    6.08
  10   0  -1   82.52    8.84
  10   0   1   75.46    8.51
  10   0  -1   62.50    8.31
  10   0   1   61.88    7.76
 -10   0  -1   77.61    6.81
  10   0   1   68.48    6.32
 -10   0   1   71.82    6.56
  10   0   2  190.09   13.20
 -10   0   2  192.83   11.30
  10   0  -2  193.05   13.78
  10   0   2  191.84   10.53
  10   0  -2  204.49   13.65
  10   0   2  213.34   14.19
  10   0  -2  189.06   10.54
 -10   0  -2  198.79   10.93
 -10   0   2  183.43   10.80
 -10   0   3  322.28   14.83
  10   0   3  346.96   14.60
  10   0  -3  360.45   18.45
 -10   0  -3  366.08   14.97
  10   0   3  359.52   18.37
 -10   0   3  353.81   15.59
  10   0  -3  342.16   14.70
 -10   0  -3  314.07   14.64
  10   0  -3  328.64   18.49
  10   0  -3  388.79   18.98
  10   0   3  343.82   18.53
  10   0   4  491.84   22.01
  10   0   4  443.90   21.39
  10   0  -4  451.48   17.56
  10   0  -4  504.70   22.36
 -10   0   4  486.71   18.75
  10   0  -4  526.17   22.52
  10   0  -4  502.93   23.07
 -10   0  -4  519.47   18.10
 -10   0   4  450.10   18.10
  10   0   4  502.94   21.74
  10   0   4  468.46   17.55
 -10   0  -4  442.78   17.83
  10   0  -5   48.18    7.00
 -10   0   5   42.01    5.39
  10   0  -5   48.56    7.69
  10   0  -5   40.58    5.15
 -10   0   5   55.34    6.96
  10   0   5   32.44    5.92
 -10   0  -5   37.49    5.03
 -10   0   5   38.66    5.26
  10   0   5   57.76    7.63
  10   0   5   47.55    6.79
  10   0   5   38.70    6.28
  10   0   5   45.65    5.35
  10   0   6  141.40   11.75
  10   0   6  138.24    9.14
 -10   0   6  122.33    9.08
  10   0  -6  141.67   11.49
  10   0   6  142.83   11.70
 -10   0   6  155.18   11.60
 -10   0   6  119.53    8.91
 -10   0  -6  126.47    9.38
  10   0  -6  133.31    9.15
 -10   0  -6  137.43    9.26
  10   0  -6  140.40   12.35
  10   0   6  129.86   11.33
  10   0   6  125.67   11.00
 -10   0   7  317.33   14.92
  10   0   7  369.60   15.39
 -10   0  -7  344.77   15.93
  10   0  -7  328.58   15.06
  10   0  -7  375.53   19.13
  10   0   7  343.78   18.71
  10   0   7  317.40   18.01
  10   0  -7  322.95   18.98
 -10   0   7  369.61   18.61
  10   0   7  350.84   19.29
 -10   0  -7  333.30   14.97
 -10   0  -8    8.82    3.89
  10   0   8   12.89    4.75
  10   0  -8   11.90    3.61
 -10   0  -8    7.43    3.02
 -10   0  -8    9.83    3.18
  10   0   8    5.99    4.13
 -10   0   8    4.96    2.72
 -10   0  -8   10.38    3.54
  10   0   8    8.94    3.04
  10   0  -8    8.81    4.96
  10   0  -8    9.18    4.41
 -10   0   8   11.35    4.02
 -10   0  -9   12.71    3.34
 -10   0  -9   10.84    3.38
 -10   0  -9   13.74    4.09
 -10   0   9    8.34    2.81
  10   0  -9   10.51    4.02
 -10   0   9   11.33    3.94
  10   0   9   10.10    3.81
  10   0   9    9.98    4.42
  10   0  -9    7.43    2.95
  10   0   9    4.62    3.48
 -10   0  -9    7.04    2.55
  10   0  -9    4.23    3.26
  10   0  10  134.82   12.02
 -10   0 -10  180.12   11.46
  10   0 -10  152.39   13.48
  10   0 -10  184.24   13.05
 -10   0  10  158.06   10.26
 -10   0 -10  159.68   10.44
  10   0  10  153.07   12.62
 -10   0  10  171.48   12.94
  10   0  10  154.04   13.08
  10   0 -10  157.49   12.97
  10   0  11   18.96    5.43
  10   0 -11   13.37    5.54
 -10   0  11   16.77    3.63
  10   0 -11   14.61    5.19
 -10   0 -11   16.82    3.97
  10   0  11   15.99    4.68
 -10   0  11   14.52    4.64
 -10   0 -11   10.72    3.39
  10   0  11   15.22    4.82
  10   0 -11   14.01    4.80
 -10   0 -11    9.84    3.35
  10   0 -12   -0.92    3.02
  10   0  12    2.78    3.37
 -10   0 -12   -0.88    2.36
  10   0 -12   -1.23    2.95
 -10   0  12    3.99    3.11
 -10   0 -12   -0.06    2.52
  10   0  12    0.88    4.16
 -10   0  12    0.23    1.95
  10   0  12    4.51    3.29
  10   0  12    4.87    3.44
 -10   0 -13    7.53    3.10
 -10   0  13    4.71    2.15
 -10   0 -13    6.26    2.51
  10   0  13    0.91    3.24
  10   0  13    4.99    3.03
  10   0  13   -0.52    3.10
  10   0 -13    0.58    3.97
 -10   0  13    7.35    3.36
  10   0 -13    1.80    3.07
 -10   0  13    6.55    3.04
  10   0 -14   -1.96    2.96
  10   0 -14   -4.90    4.36
 -10   0 -14    0.47    1.64
  10   0  14    4.42    3.08
 -10   0  14    5.61    3.00
 -10   0 -14   -3.15    2.77
 -10   0  14    2.19    2.37
  10   0  14    7.19    4.03
  10   0  14    3.91    3.71
 -10   0  15   15.30    3.93
  10   0 -15    8.57    4.19
  10   0  15    9.76    4.21
  10   0  15   12.22    4.66
 -10   0  15   13.34    4.18
  10   0  15   13.21    3.76
 -10   0 -15   12.82    3.52
 -10   0 -15    8.67    4.55
  10   0 -15   17.26    4.46
 -10   0 -15    0.40    1.90
  10   0  16   75.32    8.00
 -10   0 -16   66.76    8.11
  10   0 -16   70.08    8.99
  10   0  16   67.51    8.09
 -10   0  16   61.69    7.67
  10   0  16   68.52    8.45
 -10   0  16   74.18    8.01
 -10   0 -16   64.89    6.69
 -10   0 -17    6.20    4.03
  10   0  17    7.32    4.15
  10   0  17   10.42    3.56
 -10   0  17    4.99    3.03
 -10   0  17   13.10    3.76
  10   0  17    4.28    3.02
  10   0 -17    6.67    3.93
 -10   0  18   16.52    3.90
 -10   0 -18   31.07    4.97
  10   0  18   23.71    5.18
 -10   0  18   27.33    4.55
 -10   0 -18   14.51    4.31
 -10   0  18   23.70    4.23
  10   0 -18   23.13    5.10
  10   0  19   41.81    5.85
  10   0 -19   37.39    5.68
 -10   0  19   35.56    4.73
 -10   0 -19   41.75    5.30
 -10   0  19   43.21    5.04
 -10   0  19   38.19    5.24
  10   0  20    5.56    3.14
  10   0 -20    5.70    3.19
 -10   0  20    4.97    1.74
 -10   0 -20   10.88    2.55
 -10   0  20    6.65    2.33
  10   0 -21   32.35    4.33
  10   0  21   37.39    4.35
 -10   0  21   44.24    3.82
  11   0   0   -4.88    2.58
  11   0   0    0.62    4.11
 -11   0   0    2.36    2.59
  11   0   0    3.33    3.39
  11   0  -1    3.22    2.34
  11   0  -1   -2.64    2.84
  11   0   1    2.40    2.71
  11   0   1    2.52    2.48
  11   0   1   -5.43    3.82
 -11   0  -1   -0.76    2.03
 -11   0   1    0.40    2.52
 -11   0  -2   -1.59    2.35
  11   0   2   -6.79    3.32
  11   0  -2    5.39    2.86
 -11   0   2    2.08    2.52
  11   0  -2    2.98    3.07
  11   0   2    1.68    3.16
  11   0  -2    0.43    3.39
  11   0  -2    8.93    4.01
  11   0   2   -0.34    1.86
 -11   0  -2   -0.62    1.85
 -11   0  -3   -0.03    2.42
  11   0   3    5.54    2.29
  11   0  -3    0.98    3.54
  11   0  -3   -0.90    3.13
 -11   0  -3   -6.12    2.60
  11   0   3    1.02    3.56
 -11   0   3   -0.37    2.19
  11   0  -3   -3.95    3.11
  11   0   3   -2.43    2.79
  11   0  -3    0.93    3.74
  11   0   3    3.02    3.33
  11   0  -4   -1.60    3.99
  11   0  -4    0.53    2.92
 -11   0  -4    2.25    2.25
  11   0   4    1.83    2.88
 -11   0   4    0.70    2.35
  11   0  -4   -3.78    3.21
  11   0   4    3.97    3.40
  11   0  -4    1.18    2.04
  11   0   4   -0.19    3.40
  11   0   4    7.28    2.93
  11   0   5   -1.92    2.75
  11   0  -5   -0.05    3.79
  11   0   5    0.11    2.47
  11   0   5    3.04    2.90
  11   0  -5    1.28    2.76
  11   0  -5   -0.21    2.54
  11   0   5    2.12    2.98
 -11   0   5   -0.20    1.88
  11   0  -5    3.23    2.47
 -11   0  -5   -1.42    2.44
 -11   0  -5    1.58    2.71
  11   0   6    9.18    3.69
 -11   0  -6    4.89    3.08
  11   0   6    2.15    2.95
  11   0  -6    0.26    3.10
 -11   0   6   -0.56    2.18
 -11   0  -6    0.01    2.45
  11   0   6   -1.27    3.33
  11   0  -6   -0.02    2.95
  11   0  -6    8.07    4.10
  11   0  -6    8.11    2.54
 -11   0   7   -3.87    3.11
  11   0   7   -4.28    3.74
  11   0  -7  -10.18    4.07
 -11   0   7   -0.30    1.91
  11   0  -7    0.94    3.43
  11   0  -7   -0.50    3.27
 -11   0  -7   -1.47    2.62
  11   0   7    3.68    3.40
  11   0   7    1.51    3.56
 -11   0  -7    2.89    2.49
 -11   0   8    4.18    2.52
  11   0   8    4.68    3.23
  11   0  -8   -8.73    4.63
 -11   0  -8    3.55    2.67
 -11   0  -8    1.63    2.30
 -11   0  -8    3.93    3.40
 -11   0   8   -1.92    2.40
  11   0   8   -1.00    3.30
  11   0   8    2.53    3.05
 -11   0  -8   -1.20    2.07
  11   0  -8    2.62    3.28
  11   0  -9    4.29    3.75
  11   0   9    3.08    3.20
  11   0  -9    1.14    3.45
 -11   0  -9    2.54    2.13
 -11   0   9   -1.23    2.28
  11   0   9    1.64    3.17
 -11   0   9   -4.66    2.40
 -11   0  -9    1.58    2.31
  11   0   9    1.01    2.93
  11   0 -10   -0.71    2.99
 -11   0  10   -0.76    2.19
  11   0  10   -0.97    3.03
  11   0  10   -8.80    3.66
 -11   0 -10    0.45    2.66
  11   0 -10    3.33    3.32
 -11   0  10    3.15    2.81
  11   0  10   -0.98    2.74
 -11   0 -11    3.32    2.72
  11   0  11    1.49    3.13
 -11   0  11   -4.17    3.06
  11   0  11    0.30    2.82
  11   0 -11    1.46    3.24
  11   0  11   -2.66    2.87
 -11   0 -11    1.75    1.89
 -11   0  11   -1.40    2.02
  11   0 -11   -7.73    4.09
 -11   0  12    2.11    2.38
 -11   0 -12   -1.69    2.27
 -11   0  12   -5.90    2.43
  11   0  12   -3.58    3.68
  11   0  12    6.61    3.73
  11   0  12    7.16    3.60
 -11   0 -12    1.59    2.20
 -11   0  12    4.79    2.87
  11   0 -12    0.79    3.90
  11   0  13   -4.18    3.54
 -11   0 -13   -8.47    2.98
 -11   0 -13   -1.32    2.24
  11   0  13   -0.50    2.97
 -11   0  13   -3.12    2.13
  11   0 -13   -0.16    3.23
  11   0  14    0.63    3.06
 -11   0 -14   -0.78    2.75
  11   0 -14    3.08    3.86
  11   0  14   -0.88    3.25
 -11   0  14    1.32    2.33
 -11   0 -15   -5.74    3.89
  11   0  15   -1.10    3.37
 -11   0  15    0.04    2.15
  11   0  15   -0.81    2.94
  11   0 -15   -1.28    3.62
  11   0  16   -0.80    3.53
 -11   0 -16   -2.00    3.17
  11   0 -16    7.36    3.81
 -11   0  16    2.94    2.68
 -11   0  17    0.31    1.81
  11   0 -17   -0.41    3.14
 -11   0  17    2.01    2.26
  11   0  17   -1.81    3.22
  11   0 -18   -1.91    2.50
 -11   0  18   -0.63    1.77
  11   0  18    2.08    3.21
 -11   0 -18    2.27    1.59
 -11   0  18    0.22    1.44
 -11   0  19   -2.21    1.76
  11   0 -19    0.55    2.04
  11   0  19    2.53    2.63
 -11   0 -19    0.88    1.22
  11   0 -19    1.92    2.50
 -11   0  19   -2.45    1.99
  11   0  20    0.38    1.87
  11   0 -20    3.46    2.11
  12   0   0   81.70    9.30
 -12   0   0   91.97    8.18
 -12   0   0   77.79    7.23
  12   0  -1   53.62    7.80
  12   0   1   48.34    7.14
 -12   0  -1   51.25    6.07
 -12   0   1   52.03    6.14
  12   0  -1   51.21    7.51
 -12   0  -1   34.84    5.04
  12   0   1   50.40    7.31
  12   0  -2   49.74    7.63
 -12   0  -2   45.32    5.37
 -12   0   2   61.76    6.53
  12   0  -2   52.49    7.66
  12   0   2   61.34    7.72
  12   0   2   53.44    7.55
 -12   0  -2   49.48    6.22
 -12   0  -3  487.09   19.75
  12   0  -3  534.81   23.71
  12   0  -3  522.12   23.63
  12   0   3  538.64   24.04
 -12   0   3  489.91   19.56
 -12   0  -3  536.07   23.96
  12   0   3  496.68   23.59
  12   0  -4  739.42   28.97
 -12   0  -4  753.21   28.82
  12   0   4  684.70   28.58
  12   0   4  775.34   28.14
  12   0  -4  779.34   29.01
 -12   0  -4  701.88   24.36
 -12   0   4  704.73   24.40
  12   0   4  749.81   29.02
  12   0  -4  695.16   29.19
  12   0  -5  221.22   15.59
 -12   0  -5  191.83   11.66
 -12   0   5  211.83   12.31
  12   0   5  202.76   13.76
  12   0  -5  212.55   14.32
  12   0   5  200.38   14.70
  12   0  -5  207.84   14.74
  12   0   5  212.55   14.68
 -12   0  -5  226.17   14.62
  12   0  -6   12.29    4.64
  12   0  -6   13.10    4.88
  12   0   6    6.50    3.38
 -12   0  -6    5.97    2.52
  12   0  -6   11.66    4.01
  12   0   6   10.01    4.41
 -12   0   6    9.61    3.29
  12   0   6   13.58    4.77
 -12   0  -7   19.85    4.09
  12   0   7   22.13    5.38
  12   0   7   17.88    4.47
 -12   0   7   18.75    3.83
  12   0  -7   17.55    4.89
  12   0  -7   15.71    5.18
 -12   0  -7   13.75    3.52
 -12   0  -7   15.23    4.16
  12   0   7   26.45    5.31
  12   0  -7   22.65    6.05
  12   0  -8   29.54    6.51
  12   0  -8   40.33    6.63
 -12   0  -8   32.55    4.95
  12   0   8   25.93    5.32
  12   0   8   29.85    5.97
  12   0   8   27.91    6.06
 -12   0  -8   34.04    5.95
 -12   0  -8   28.58    4.61
 -12   0   8   38.03    5.16
  12   0  -8   29.84    5.69
  12   0   9  116.63   11.26
 -12   0   9  125.30    9.11
  12   0  -9  114.39   11.35
  12   0   9  110.01   10.29
  12   0   9  122.74   10.96
 -12   0   9  151.18   11.43
 -12   0  -9  113.09    8.96
  12   0  -9  115.45   10.80
  12   0  -9  141.03   11.27
 -12   0  10  123.79   10.88
 -12   0 -10  125.35    9.28
  12   0  10  128.67   11.53
  12   0  10  149.01   12.01
  12   0 -10  155.99   11.34
  12   0 -10  141.91   11.96
  12   0 -10  131.00   12.02
 -12   0 -10  143.23    9.84
 -12   0  10  143.78    9.60
  12   0  10  124.63   10.78
  12   0  11   50.87    7.17
  12   0  11   50.43    7.47
 -12   0 -11   60.84    6.35
 -12   0 -11   57.52    6.36
  12   0 -11   64.16    7.93
 -12   0  11   46.45    6.76
  12   0  11   59.96    7.62
  12   0 -11   53.16    8.10
  12   0 -12   30.42    5.74
  12   0  12   28.84    5.52
 -12   0 -12   40.95    5.38
  12   0 -12   34.72    6.55
  12   0  12   36.67    6.49
 -12   0  12   28.41    5.30
 -12   0  13   33.50    5.72
  12   0  13   34.63    5.72
  12   0 -13   32.41    5.87
  12   0 -13   40.75    6.77
  12   0  13   43.67    6.66
 -12   0  14   30.73    5.08
  12   0  14   27.10    5.00
  12   0 -14   35.31    5.63
 -12   0 -14   30.32    5.27
  12   0  14   33.14    5.79
  12   0 -14   29.03    5.72
  12   0  15   13.78    4.46
 -12   0  15   15.37    3.82
 -12   0 -15    9.04    3.83
 -12   0  15   11.60    3.36
  12   0 -15   10.67    3.77
  12   0 -15   13.86    4.21
  12   0 -16   17.52    3.82
  12   0 -16   18.50    4.28
 -12   0  16   16.61    3.70
  12   0  16   18.82    4.49
 -12   0  16   15.88    3.49
  12   0  17   21.40    4.09
 -12   0  17   23.01    3.73
 -12   0 -17   23.93    3.55
  12   0 -17   24.25    4.63
  12   0 -17   15.65    3.34
 -12   0  17   21.66    3.81
 -12   0  18    9.02    2.23
  12   0  18    9.02    2.65
  12   0 -18   12.83    2.51
  12   0 -18    5.91    2.54
  12   0 -19    0.71    1.55
  12   0  19    0.12    1.47
 -13   0   0    1.50    1.80
 -13   0   0    2.81    2.15
  13   0   0   -1.92    2.89
  13   0   0   -5.70    3.60
 -13   0  -1   -0.80    1.92
 -13   0  -1   -5.91    2.50
  13   0   1   -5.50    3.30
  13   0   1   -1.49    3.65
 -13   0   1    2.51    2.45
 -13   0  -1   -0.76    2.57
  13   0  -1   -0.77    3.38
  13   0  -1    3.12    3.56
 -13   0   1    2.44    2.16
 -13   0   2   -5.52    2.50
  13   0  -2    3.42    2.99
 -13   0  -2    4.42    2.49
  13   0   2    3.25    2.96
 -13   0   2    1.79    2.10
 -13   0  -2   -6.88    3.10
  13   0   2   -3.21    3.51
  13   0  -3    2.33    3.38
  13   0   3   -2.16    3.38
 -13   0  -3    0.56    2.18
 -13   0   3    0.83    1.59
  13   0   3    3.27    3.08
 -13   0  -3    1.94    2.45
  13   0  -3   -7.48    3.45
 -13   0   3   -3.42    2.25
  13   0  -4   -4.64    3.22
 -13   0  -4   -1.86    1.97
 -13   0   4    1.67    1.97
 -13   0  -4   -1.10    1.87
  13   0   4    6.44    3.41
  13   0   4    5.63    3.76
  13   0  -4    0.04    2.54
 -13   0   4    0.74    1.94
 -13   0   5   -2.20    2.52
  13   0   5   -0.09    2.30
  13   0  -5    2.29    2.74
  13   0   5   -0.09    2.66
 -13   0   5   -1.70    2.40
  13   0   5    3.92    3.22
  13   0  -5   -0.14    2.89
 -13   0  -5    0.65    1.87
  13   0   6   -8.80    4.16
 -13   0   6   -5.90    2.83
 -13   0  -6   -0.97    2.45
  13   0   6    3.11    2.83
 -13   0  -6    2.36    2.22
 -13   0   6    4.65    2.39
  13   0  -6    3.45    3.20
 -13   0  -6    5.52    2.37
 -13   0   6    1.23    1.79
  13   0  -6   -4.84    3.17
  13   0   6    1.37    3.14
  13   0   7    0.15    3.28
 -13   0  -7    2.41    2.34
  13   0   7    2.07    2.35
 -13   0  -7   -1.95    2.45
 -13   0   7    2.07    2.26
  13   0  -7   -0.20    3.60
 -13   0  -7   -3.76    2.16
  13   0  -7   -6.50    3.57
  13   0  -7  -11.27    4.10
  13   0   7   -0.47    2.89
 -13   0   7   -2.35    2.17
 -13   0   8   -1.29    2.22
  13   0   8   -1.60    3.35
  13   0  -8    0.23    2.74
  13   0  -8    6.34    3.44
  13   0   8    0.02    2.24
  13   0   8   -3.37    2.64
 -13   0  -8    0.93    1.85
  13   0  -8    4.43    3.85
  13   0  -9   -0.83    3.49
  13   0  -9    0.50    3.07
  13   0   9    2.68    2.83
  13   0  -9   -0.02    3.28
 -13   0   9   -1.50    1.88
  13   0   9   -0.02    3.21
 -13   0  -9    2.01    2.27
  13   0   9   -1.06    2.50
  13   0 -10   -1.07    2.87
  13   0  10    2.21    2.97
 -13   0  10    0.70    1.89
  13   0  10    1.06    3.53
  13   0  10    0.33    2.63
  13   0 -10   -1.68    3.28
  13   0 -11    1.03    3.23
  13   0 -11   -1.67    2.82
 -13   0  11    4.50    2.67
  13   0  11   -1.50    3.24
  13   0  11    4.58    2.75
 -13   0  12   -0.33    1.86
  13   0 -12    2.93    3.47
 -13   0  12   -4.37    2.15
  13   0  12    1.17    2.76
  13   0 -12   -1.11    2.83
 -13   0  13    6.21    2.60
  13   0 -13   -3.86    2.81
  13   0  13    3.66    2.98
  13   0 -13    3.19    3.06
 -13   0  13    2.05    2.50
  13   0 -14    1.53    2.76
 -13   0  14    2.61    2.34
  13   0  14    1.03    2.90
  13   0 -14    1.01    2.23
 -13   0  14   -3.28    2.26
 -13   0  15    2.94    2.21
 -13   0  15    0.17    1.66
  13   0 -15    1.15    1.87
  13   0 -15    0.55    2.49
  13   0  15   -0.65    2.82
 -13   0  16   -1.02    1.66
 -13   0  16   -1.01    1.50
  13   0 -16    0.19    1.56
  13   0 -16   -0.30    1.90
 -13   0 -16    0.53    1.47
  13   0  16   -1.06    2.03
 -13   0  17    1.77    1.44
  13   0  17   -1.48    1.69
 -14   0   0   -2.78    2.44
  14   0   0    3.86    3.23
  14   0   0    6.95    3.82
 -14   0   1    3.44    2.85
  14   0   1   -0.02    3.23
 -14   0  -1    3.40    2.70
  14   0  -1    1.79    3.30
  14   0   1    5.94    4.06
  14   0  -1   -8.68    3.79
 -14   0   2    4.78    3.22
  14   0   2   -0.29    3.11
 -14   0  -2    8.70    2.98
  14   0  -2    2.25    3.53
  14   0   2    7.87    3.80
  14   0  -2    2.36    3.19
  14   0  -3    1.53    2.63
  14   0   3   -0.02    2.54
 -14   0  -3    7.60    3.26
 -14   0   3    9.28    3.71
  14   0   3    6.06    3.83
  14   0  -3    6.71    3.71
 -14   0   4   -2.72    2.77
 -14   0  -4    2.37    2.39
  14   0   4    6.40    3.54
  14   0  -4    4.83    3.36
 -14   0  -4    2.73    2.84
  14   0   5    5.49    3.57
 -14   0   5   13.51    3.76
  14   0  -5   11.16    3.98
 -14   0  -5    0.56    1.91
  14   0   5    8.53    3.43
  14   0   6   -2.47    3.26
  14   0  -6    5.59    3.31
 -14   0  -6    7.98    3.36
  14   0   6   -0.20    2.50
 -14   0   6    6.06    3.06
 -14   0   6    0.63    2.02
  14   0  -7    1.08    2.61
 -14   0   7    8.48    2.95
  14   0   7   10.09    3.67
  14   0   7   10.09    3.88
 -14   0   7    9.76    3.19
 -14   0   8    5.88    2.69
 -14   0   8    2.49    2.58
  14   0   8    3.40    3.59
  14   0  -8   -2.13    2.76
 -14   0   8    4.20    1.77
  14   0   8    6.19    2.97
  14   0  -9   10.61    3.43
 -14   0   9   11.86    3.23
  14   0   9   13.75    4.10
  14   0   9   18.67    4.03
 -14   0   9   13.85    3.85
 -14   0   9   15.66    3.36
  14   0 -10    6.56    3.12
 -14   0  10    4.06    2.45
  14   0  10    4.87    3.30
 -14   0  10    3.52    2.65
 -14   0  10    4.07    2.37
  14   0 -11   -1.67    2.36
 -14   0  11    2.23    2.01
 -14   0  11   -0.42    1.12
  14   0  11    2.39    3.14
 -14   0  12   -0.58    1.80
  14   0 -12   -0.20    1.95
  14   0  12   -1.87    2.40
 -14   0  12   -1.37    1.53
  14   0  13    3.47    2.40
 -14   0  13    1.34    2.11
  14   0 -13   -1.66    1.71
 -14   0  13    3.15    1.52
 -14   0  14    1.52    1.65
 -14   0  14    3.42    1.55
  14   0  14    1.58    2.04
  14   0  15   -1.60    1.58
 -14   0  15    0.62    1.07
 -15   0   0    3.16    2.24
  15   0   0    2.61    2.80
  15   0   0    3.38    2.74
  15   0   1   -2.87    3.05
 -15   0  -1   -1.97    2.05
  15   0  -1   -0.33    2.37
 -15   0   1   -0.16    1.94
  15   0  -1    1.05    2.47
  15   0   1    0.06    2.40
  15   0  -2    0.51    2.45
  15   0  -2   -0.48    2.39
  15   0   2   -5.39    2.94
  15   0   2    1.32    2.56
 -15   0   2   -1.95    2.30
 -15   0  -2   -0.27    2.17
 -15   0  -3    4.49    2.66
 -15   0   3    0.07    2.08
  15   0  -3   -0.61    2.84
  15   0   3   -2.48    2.71
  15   0  -3    0.30    2.54
  15   0   3   -2.70    2.60
 -15   0   4    0.14    1.90
  15   0  -4    1.35    3.03
  15   0   4    1.05    2.26
  15   0   4    0.54    2.75
  15   0  -4    1.38    2.26
  15   0  -5   -0.16    2.47
  15   0  -5    1.46    2.82
 -15   0   5   -4.02    2.67
  15   0   5    2.70    2.78
  15   0   5   -3.58    2.61
  15   0  -6    0.90    2.31
  15   0   6   -3.70    2.62
  15   0  -6    4.67    2.38
 -15   0   6    3.92    2.53
  15   0   6   -2.10    2.58
  15   0  -7   -3.22    2.10
  15   0  -7    4.06    2.51
  15   0   7    6.91    2.48
 -15   0   7   -2.43    1.48
  15   0   7   -2.60    2.98
  15   0  -8   -0.21    1.93
  15   0  -8   -1.97    1.89
  15   0   8   -0.71    2.15
 -15   0   8    3.46    1.71
  15   0   9    1.52    2.54
  15   0  -9   -4.64    2.07
  15   0  -9    2.47    2.14
 -15   0   9    2.01    1.36
 -15   0  10   -1.32    1.70
  15   0 -10   -0.85    1.99
  15   0  10   -0.73    2.23
  15   0 -11   -0.34    1.80
  15   0  11   -0.40    1.80
 -15   0  11    0.11    1.21
  15   0  12    0.35    1.72
 -15   0  12    0.69    1.11
  16   0   0   12.66    3.25
  16   0   0   10.36    2.57
  16   0  -1   83.74    5.97
  16   0   1   84.76    5.97
  16   0   1   96.22    7.45
  16   0  -1   93.65    7.55
  16   0  -2   12.90    3.27
  16   0   2    3.31    2.00
  16   0   2    9.93    3.35
  16   0  -3   22.40    3.88
  16   0   3   29.87    4.34
  16   0  -4    3.64    2.34
  16   0   4    3.08    2.57
  16   0  -5   21.86    3.63
  16   0   5   31.30    4.23
  16   0   6   -3.14    1.95
  16   0  -6    3.14    2.01
  16   0  -7    4.06    2.01
  16   0   7    7.27    2.45
  16   0  -8    7.05    2.04
  16   0   8    5.10    1.98
   0  -1   0    2.35    1.13
   0  -1   0    1.67    0.98
   0   1   0    1.45    1.29
   0  -1  -1    1.27    0.99
   0  -1  -1    2.53    0.94
   0   1  -1    2.47    1.06
   0  -1   1    1.53    1.11
   0   1   1    1.94    1.22
   0  -1  -1    1.66    0.49
   0   1  -1    1.61    1.05
   0   1  -2   60.05    2.76
   0  -1  -2   56.33    1.70
   0   1   2   61.06    2.94
   0   1  -2   60.79    2.89
   0  -1  -2   60.46    2.42
   0   1   2   65.57    3.21
   0   1  -2   59.73    3.06
   0  -1   2   60.36    3.08
   0  -1  -3    0.05    0.67
   0   1   3   -0.26    1.29
   0  -1   3    1.29    1.18
   0  -1  -3    0.03    0.52
   0   1  -3   -0.62    1.27
   0  -1   4 8597.76  151.86
   0   1   4 9547.15  152.09
   0   1  -4 9130.95  152.41
   0  -1  -4 9515.93  148.85
   0   1  -4 8993.91  152.66
   0  -1  -4 9999.00  150.02
   0   1  -5    1.77    1.43
   0   1   5    3.14    1.81
   0   1  -5    3.72    1.82
   0  -1  -5    2.38    1.57
   0   1  -5    1.21    1.57
   0  -1   5    0.55    1.56
   0   1  -6 7879.10  134.71
   0   1  -6 8053.53  135.08
   0   1  -6 7850.67  135.04
   0  -1  -6 7979.07  134.11
   0   1   6 7805.90  134.59
   0  -1   6 8211.47  134.77
   0   1   7   -0.34    1.38
   0   1  -7    0.10    1.74
   0   1   7    1.43    1.73
   0   1  -7    1.28    1.48
   0   1  -7    1.17    1.91
   0  -1  -7    0.01    1.33
   0  -1   7    0.14    1.52
   0  -1   7    1.26    1.35
   0   1   8  390.34   10.20
   0   1   8  370.98   11.12
   0  -1   8  328.24   10.32
   0   1  -8  340.18   11.46
   0   1  -8  343.89   11.08
   0  -1  -8  338.76   10.95
   0   1  -8  340.22   11.32
   0  -1   8  343.94   11.02
   0   1   8  363.35   11.19
   0   1  -9    0.92    1.97
   0   1   9   -0.15    1.77
   0   1   9   -1.03    1.68
   0  -1   9    0.15    1.64
   0  -1  -9   -0.39    1.73
   0   1  -9    0.20    1.61
   0  -1   9    0.37    1.15
   0   1  -9   -0.68    1.76
   0  -1  -9   -2.35    2.10
   0   1  -9   -0.31    1.92
   0  -1  -9    2.06    2.03
   0   1   9   -0.88    1.24
   0   1  10   98.65    5.55
   0  -1 -10   91.23    6.97
   0   1 -10   79.70    5.76
   0  -1  10   78.82    5.31
   0   1 -10   89.57    5.81
   0  -1 -10   91.11    5.66
   0   1  10   96.00    5.71
   0  -1  10   90.16    5.19
   0   1 -10   86.02    6.97
   0  -1 -10   90.13    6.88
   0   1 -10   97.24    5.81
   0  -1 -11   -1.10    2.33
   0   1 -11   -1.57    1.56
   0   1 -11   -0.51    2.06
   0  -1 -11    0.57    1.70
   0   1  11    0.07    1.46
   0  -1  11    0.22    1.47
   0   1 -11   -0.64    2.13
   0  -1 -11   -0.88    1.99
   0   1 -11    1.08    1.92
   0   1  11    0.81    1.84
   0  -1  11   -0.58    1.56
   0   1 -12  234.89   10.17
   0   1 -12  220.92   12.55
   0  -1 -12  252.84   12.85
   0   1  12  283.19   10.52
   0  -1 -12  245.40   10.46
   0  -1 -12  227.37   12.57
   0  -1  12  251.51    9.51
   0   1  12  206.72   12.80
   0  -1  12  209.23    9.82
   0   1 -12  216.58   10.19
   0   1 -12  241.02   11.24
   0  -1 -13    2.16    2.63
   0   1  13   -0.83    2.27
   0   1 -13   -1.74    2.31
   0  -1  13    0.75    1.61
   0   1 -13    0.74    2.46
   0   1 -13   -0.48    2.29
   0  -1 -13    1.29    2.10
   0   1 -13   -1.04    1.69
   0  -1 -13   -4.47    2.82
   0  -1  13    1.47    1.61
   0   1  14  197.85   13.09
   0   1 -14  206.11   10.59
   0  -1  14  188.06    9.94
   0   1 -14  232.21   11.76
   0   1 -14  203.31   12.94
   0   1 -14  240.54   10.86
   0  -1 -14  222.67   12.91
   0  -1 -14  182.83   12.23
   0  -1 -14  212.76   10.65
   0   1 -15   -5.57    2.92
   0  -1  15   -0.20    1.50
   0   1 -15    1.68    2.38
   0   1  15   -2.58    3.20
   0   1 -15   -0.38    1.99
   0  -1 -15   -1.13    2.33
   0  -1 -15    1.91    2.26
   0  -1 -15   -2.00    3.19
   0   1 -16   25.36    4.14
   0  -1  16   25.82    5.05
   0   1 -16   23.06    5.05
   0  -1  16   20.64    3.85
   0  -1 -16   24.43    5.73
   0   1  16   20.30    4.57
   0   1  16   27.79    5.78
   0  -1 -16   30.67    5.49
   0  -1 -16   25.47    4.28
   0   1  16   28.06    5.58
   0   1 -16   23.56    4.40
   0   1  16   28.88    5.19
   0  -1  16   20.00    5.05
   0   1  16   34.66    5.87
   0  -1 -16   24.27    5.04
   0  -1  17   -1.38    2.17
   0   1  17   -7.75    3.71
   0  -1  17   -3.89    2.45
   0  -1 -17    0.73    3.45
   0  -1 -17   -7.97    4.18
   0  -1  17    1.26    2.54
   0  -1 -17   -1.60    2.57
   0   1  17   -3.05    2.70
   0   1  17   -3.10    2.79
   0   1 -17    2.85    3.33
   0   1  17    3.78    3.81
   0   1 -17   -0.60    2.22
   0   1 -17    0.16    2.63
   0   1 -18  359.59   16.79
   0  -1 -18  318.21   18.92
   0   1  18  297.11   17.51
   0   1 -18  352.12   18.79
   0  -1 -18  311.93   18.54
   0   1  18  355.79   18.32
   0  -1  18  297.82   14.34
   0   1  18  340.67   18.36
   0  -1  18  341.15   18.94
   0   1  18  331.57   18.77
   0  -1 -18  356.19   16.12
   0   1 -18  332.07   19.47
   0  -1  18  339.86   19.01
   0   1  19    4.89    3.05
   0   1  19   -4.83    2.85
   0  -1 -19    1.85    3.42
   0   1 -19   -4.31    4.15
   0   1  19    2.12    3.09
   0  -1  19   -1.62    2.68
   0  -1  19   -1.12    1.88
   0   1 -19   -0.94    2.86
   0  -1 -19    0.63    3.90
   0   1  19    1.72    3.36
   0  -1  19   -2.41    3.21
   0  -1 -20   32.04    6.79
   0  -1  20   39.99    7.04
   0  -1  20   35.56    6.13
   0   1  20   34.34    6.17
   0  -1 -20   40.94    6.95
   0   1  20   42.88    6.54
   0   1  20   45.35    6.81
   0   1  20   44.91    5.12
   0   1  20   51.20    6.82
   0   1 -20   45.28    6.67
   0   1 -20   33.53    6.61
   0  -1  20   40.86    5.37
   0   1  21   -1.75    2.25
   0   1  21   -6.42    3.07
   0  -1 -21   -0.18    3.42
   0  -1  21   -1.41    2.11
   0   1  21    0.80    2.83
   0   1 -21    5.61    3.84
   0  -1  21   -1.21    2.57
   0   1 -21   -0.23    3.27
   0   1  21   -3.00    2.00
   0   1  21    4.86    2.76
   0  -1  21    3.74    2.70
   0   1 -21   -6.85    3.52
   0  -1 -21   -2.83    3.67
   0   1  22   84.21    8.88
   0   1 -22   83.38    9.34
   0  -1  22   99.66    9.89
   0   1  22  111.29    9.38
   0  -1 -22   96.66    9.75
   0  -1 -22   85.11    9.48
   0  -1  22   82.87    8.84
   0   1 -22   94.05   10.07
   0   1  22  123.95    9.73
   0  -1  22  112.65    8.21
   0   1  23    3.83    2.93
   0  -1  23   -1.83    2.34
   0  -1 -23   -8.47    3.92
   0   1 -23    5.42    3.73
   0  -1 -23    3.10    3.00
   0   1 -23   -1.20    2.83
   0  -1  23    2.40    2.71
   0  -1 -24    1.08    3.18
   0   1  24    2.94    2.55
   0   1 -24   10.92    3.92
   0  -1 -24    2.00    3.08
   0  -1  24    2.82    2.15
   0   1 -24   -0.02    2.76
   0  -1  24    2.98    2.67
   0  -1  25   -0.69    1.80
   0   1 -25    1.68    2.69
   0  -1 -25   -1.65    2.32
   0  -1  25    0.71    1.63
   0   1  25   -1.80    1.47
   0   1 -25    0.10    2.11
   0  -1 -25    0.28    2.72
   0  -1 -26   31.17    4.26
   0  -1  26   28.56    3.56
   0   1 -26   41.84    4.88
   0  -1  26   29.77    3.53
   0  -1 -26   41.32    4.21
   1   1   0    4.56    1.26
   1  -1   0    4.80    1.29
  -1   1   0    3.02    0.96
  -1   1   0    3.28    1.24
   1  -1   0    3.98    1.04
  -1  -1   0    3.46    1.09
  -1  -1   1  191.09    5.69
   1   1  -1  161.36    5.41
  -1   1  -1  179.64    5.49
  -1   1   1  167.07    5.60
   1  -1   1  187.05    5.72
   1  -1  -1  194.59    5.24
   1   1  -1  207.17    5.47
   1   1   1  187.02    5.55
  -1   1  -1  180.06    4.69
  -1  -1  -1  190.66    5.71
  -1   1  -1  163.94    5.58
  -1  -1  -1  194.63    4.33
  -1   1   1  193.41    5.73
   1  -1  -1  173.39    4.76
   1  -1   1  171.33    5.13
   1   1  -2 1295.60   26.40
   1  -1  -2 1399.85   25.27
  -1  -1  -2 1425.11   26.43
   1   1  -2 1353.19   24.96
   1  -1   2 1284.23   26.01
  -1  -1   2 1435.97   26.56
  -1  -1  -2 1421.06   25.12
  -1   1   2 1463.32   26.66
   1   1   2 1507.22   25.60
   1  -1   2 1375.31   26.61
  -1   1  -2 1383.18   26.62
   1  -1  -2 1368.74   25.15
  -1  -1  -3  859.55   17.62
  -1   1  -3  872.92   16.72
   1  -1  -3  888.32   16.11
  -1   1  -3  850.88   17.53
   1   1   3  896.41   17.16
  -1   1  -3  877.91   18.34
   1   1  -3  832.46   18.14
  -1  -1   3  883.45   17.73
   1  -1   3  852.73   18.09
   1   1  -3  865.08   16.30
   1  -1  -3  839.41   16.74
  -1   1   3  812.03   18.03
   1   1   3  942.39   18.81
   1  -1  -4   69.94    3.11
   1  -1  -4   73.19    2.18
  -1   1  -4   65.38    3.44
   1  -1   4   69.31    3.72
  -1   1  -4   66.06    3.71
  -1  -1   4   69.31    3.31
  -1  -1  -4   69.27    3.27
  -1   1   4   65.27    3.74
   1   1   4   72.23    4.10
  -1   1  -4   67.76    3.10
   1   1  -4   64.81    3.74
  -1  -1   5 6414.00  106.62
  -1  -1  -5 6225.44  107.88
   1   1   5 5855.48  108.16
   1  -1   5 5952.69  107.38
   1  -1  -5 6522.23  106.48
  -1   1  -5 5842.17  107.35
   1   1  -5 6541.51  108.47
  -1  -1   6  508.06   12.94
  -1   1   6  482.09   12.17
  -1   1   6  471.28   12.99
  -1   1  -6  483.92   12.83
  -1  -1  -6  483.57   12.40
   1  -1  -6  496.63   11.82
   1   1  -6  476.12   12.63
   1  -1   6  458.81   12.28
   1   1  -6  481.97   13.01
  -1  -1  -6  502.28   12.99
   1  -1  -6  437.93   11.54
   1  -1   6  506.59   12.88
  -1  -1   6  511.77   11.59
   1   1  -6  469.70   13.00
   1   1   6  447.16   12.99
  -1   1   7  144.78    5.86
   1   1  -7  142.49    6.67
   1   1   7  129.86    6.43
   1   1  -7  134.93    6.11
  -1  -1   7  127.83    5.73
  -1   1   7  145.07    6.59
   1   1  -7  139.13    6.55
   1  -1   7  149.80    6.34
  -1  -1  -7  127.32    6.15
   1  -1  -7  131.00    5.60
   1  -1   7  139.30    6.03
  -1  -1   7  148.30    6.41
  -1  -1   7  160.36    5.42
  -1   1  -7  141.38    6.43
  -1   1  -7  136.92    6.41
  -1   1   7  156.15    6.14
  -1   1  -7  157.17    6.09
  -1  -1  -7  138.29    6.08
  -1  -1   8  797.75   16.15
  -1  -1   8  671.27   17.02
  -1   1   8  779.23   17.53
  -1  -1   8  681.33   17.91
  -1   1   8  776.37   17.63
   1  -1   8  714.07   17.50
  -1  -1  -8  704.13   18.09
   1  -1   8  703.97   17.91
   1  -1  -8  724.31   17.34
  -1   1  -8  719.38   18.46
   1   1   8  752.87   17.45
  -1   1  -8  739.96   17.63
  -1   1  -8  709.23   18.33
  -1   1   8  745.05   18.41
  -1  -1  -8  657.91   17.60
   1   1  -8  733.57   18.86
   1   1  -8  678.89   18.21
  -1   1  -8  720.74   18.37
   1   1   8  719.31   18.51
   1   1  -8  667.29   17.79
  -1  -1  -9 1099.28   26.22
   1   1  -9 1164.62   26.04
  -1   1  -9 1114.67   26.36
   1  -1  -9 1195.21   29.65
  -1  -1  -9 1183.14   29.44
   1   1  -9 1171.48   27.27
   1   1  -9 1180.10   29.99
  -1  -1  -9 1111.22   26.04
  -1   1   9 1114.88   25.19
   1   1   9 1160.13   26.69
  -1   1   9 1271.56   27.46
   1  -1   9 1180.18   25.55
  -1   1  -9 1112.69   26.67
  -1  -1   9 1102.16   26.10
  -1   1  -9 1086.71   26.53
  -1   1   9 1178.65   25.11
  -1   1  -9 1239.50   29.91
  -1   1  -9 1189.97   26.07
   1  -1   9 1111.60   25.85
  -1   1   9 1119.43   26.19
   1  -1  -9 1319.58   26.42
  -1  -1   9 1137.65   25.12
   1   1  -9 1123.76   26.67
  -1   1  10    9.36    2.10
  -1  -1 -10    6.75    2.21
   1  -1 -10    8.03    2.21
  -1   1  10    6.93    2.29
   1  -1  10    8.21    1.99
  -1   1  10    6.85    2.27
   1   1  10    9.26    1.83
  -1   1 -10    5.03    2.17
   1   1 -10    9.29    2.08
  -1  -1 -10    9.28    2.74
  -1   1 -10    7.83    2.39
   1   1 -10    6.23    2.93
  -1  -1  10    6.36    1.98
   1   1 -10    6.10    2.23
  -1   1  10    5.11    1.74
   1  -1  10    8.00    2.06
  -1  -1 -10    7.94    2.24
   1   1 -10    4.71    2.03
  -1   1 -10    7.55    2.55
   1   1  10   11.03    2.60
  -1   1 -10    7.27    2.77
   1  -1 -10    5.27    2.72
  -1  -1 -10    8.18    2.21
   1  -1 -10    7.47    2.55
  -1   1 -10   14.02    2.60
  -1  -1  10    7.90    1.84
  -1   1  10    6.00    2.27
  -1  -1 -10    6.85    2.58
  -1   1  11  340.37   14.18
  -1  -1 -11  300.80   11.64
   1  -1  11  290.37   11.33
   1   1  11  331.52   12.07
  -1  -1 -11  343.59   14.48
   1  -1 -11  345.55   15.03
  -1  -1 -11  309.84   13.98
  -1  -1 -11  307.05   11.85
   1  -1  11  351.54   11.37
  -1   1 -11  297.69   11.56
  -1   1 -11  298.11   11.86
  -1   1 -11  330.50   12.03
  -1   1 -11  350.49   13.01
   1   1 -11  341.37   11.85
   1   1 -11  313.27   12.55
   1   1 -11  309.55   12.07
   1  -1 -11  320.20   11.64
  -1   1 -11  318.05   14.30
   1  -1 -11  324.94   14.58
  -1  -1  11  297.77   11.63
  -1  -1  11  323.43   10.90
  -1  -1  12  196.49    8.25
   1   1 -12  181.97    9.67
  -1   1 -12  162.00   10.66
  -1   1  12  250.81   10.02
   1  -1  12  186.23    8.21
  -1   1  12  165.18   11.11
   1  -1 -12  192.91   11.55
   1   1  12  165.36   11.61
  -1  -1  12  167.71    8.76
   1  -1 -12  188.76    9.06
   1   1 -12  182.10    9.22
  -1  -1 -12  158.38   10.49
  -1  -1 -12  184.16    9.11
   1   1  12  203.84    9.33
   1  -1  12  166.36    8.51
  -1   1 -12  174.87    9.43
  -1   1  12  206.22   11.16
  -1  -1 -12  176.97    9.12
  -1   1 -12  184.58    9.04
  -1   1 -12  168.46    8.92
   1  -1 -12  172.39   10.98
  -1  -1 -12  198.27   11.09
   1   1 -13    3.00    2.17
   1  -1 -13    3.27    2.54
  -1   1 -13    2.50    2.52
   1  -1  13    2.87    1.82
  -1  -1 -13    3.11    2.46
   1   1 -13    4.94    2.71
  -1   1 -13    3.84    2.98
  -1  -1 -13   -0.30    1.93
  -1  -1 -13    3.62    2.21
  -1   1 -13    4.47    2.54
   1  -1 -13    5.19    2.38
  -1  -1  13    2.39    1.50
   1   1  13    2.36    2.60
  -1   1  13    2.47    2.14
  -1  -1  13    2.71    1.86
  -1   1  13    3.93    2.29
  -1   1 -13    3.76    1.92
   1  -1  13    3.99    1.52
   1   1 -14    4.04    2.60
  -1   1  14    4.32    2.61
  -1  -1  14    4.83    2.21
  -1   1  14    4.05    2.46
  -1   1 -14    5.28    2.29
  -1   1 -14    3.35    1.93
  -1  -1 -14    5.67    2.46
   1  -1 -14    3.78    2.22
   1  -1 -14    8.30    3.27
  -1   1 -14    8.41    2.88
  -1  -1 -14    7.99    2.98
  -1  -1 -14    5.81    3.12
  -1   1 -14    5.57    2.80
   1   1  14    4.41    3.45
   1   1 -14   12.01    3.68
   1  -1  14    5.35    2.05
  -1  -1  15    1.49    2.05
   1  -1 -15    3.29    1.91
  -1   1 -15    5.92    3.30
   1   1 -15    0.80    1.45
   1   1  15    4.02    3.11
   1   1 -15    6.73    3.45
  -1   1  15    1.15    2.58
  -1   1 -15   -1.18    2.28
  -1  -1 -15    5.15    2.77
   1   1 -15    3.19    2.51
  -1   1 -15    1.63    1.88
   1  -1  15    2.55    2.04
  -1  -1 -15    2.14    2.39
  -1  -1 -15    2.48    3.22
  -1   1 -15    3.59    2.44
   1  -1 -15   -0.47    2.86
  -1   1  15    7.41    2.62
   1  -1 -15    2.56    2.13
   1   1  16    5.10    3.02
   1   1  16    4.83    3.38
   1  -1  16    1.08    3.10
  -1  -1  16    0.22    2.89
  -1  -1 -16    3.32    2.31
   1  -1 -16    1.52    2.56
  -1   1 -16    5.03    2.76
   1  -1 -16    4.49    3.62
   1  -1  16   -1.47    2.87
   1   1 -16    3.68    3.76
   1  -1  16    6.18    2.59
  -1   1 -16    3.67    2.20
  -1   1  16    8.76    3.21
   1   1  16    4.26    3.10
   1   1 -16    7.54    3.39
   1  -1  16   -2.34    2.39
  -1   1  16    2.92    2.79
   1  -1 -16    4.77    2.48
  -1  -1 -16    4.05    3.30
  -1   1  16    4.61    3.27
   1   1  16   13.67    4.15
  -1  -1  16    7.79    3.60
  -1   1 -16    1.21    3.02
   1   1 -16    5.34    3.03
   1  -1  16    5.02    3.24
  -1  -1 -16   -0.51    2.59
  -1   1 -16    2.87    2.19
  -1  -1  16    2.28    2.28
   1  -1 -16    5.01    3.07
   1   1  17   14.08    4.38
   1  -1  17   22.93    5.25
  -1  -1 -17   14.48    3.49
  -1   1 -17   14.02    3.22
  -1   1 -17   15.72    3.56
  -1  -1 -17   12.83    4.34
   1  -1  17   12.31    3.40
   1   1  17   11.11    4.16
   1   1  17   12.71    4.63
  -1  -1  17   20.36    4.70
  -1   1 -17   10.11    3.26
   1  -1 -17    9.69    3.75
  -1   1  17   15.69    4.86
  -1  -1  17   15.66    4.89
   1  -1  17   11.97    3.79
  -1   1  17   13.55    3.97
   1   1 -17   14.73    5.67
   1  -1  17   13.59    4.64
   1   1  17   16.97    4.53
  -1  -1  17   13.39    3.49
  -1   1  17    4.94    3.68
  -1   1 -17    4.84    3.16
  -1  -1 -17   13.40    4.57
   1  -1 -17    6.24    3.73
   1  -1 -17   10.79    3.04
   1  -1  17   11.80    4.19
   1   1 -17   13.78    4.44
   1   1 -18    0.26    3.52
  -1   1 -18    3.45    2.24
  -1  -1  18    3.22    3.60
  -1  -1  18    3.10    2.74
  -1  -1 -18   15.83    5.17
   1   1  18   13.05    4.26
   1  -1 -18   -3.45    4.02
   1  -1  18    6.70    3.52
  -1   1 -18    6.98    4.22
  -1   1 -18    3.57    2.32
  -1  -1  18    2.63    2.17
   1  -1  18    2.20    2.92
  -1   1  18    3.61    3.16
   1   1  18    4.82    3.07
  -1  -1  18   -1.93    1.85
  -1  -1 -18    1.40    3.52
   1   1 -18    3.81    2.86
   1  -1 -18    2.48    2.25
  -1   1  18    3.10    3.17
  -1   1  18    5.01    3.09
   1   1  18    2.73    3.47
   1  -1  18    3.69    2.16
  -1  -1 -18    4.09    3.01
   1  -1 -18    3.55    3.70
  -1  -1  19   58.06    8.03
   1  -1 -19   58.03    8.55
   1   1  19   50.65    7.48
   1   1  19   59.15    5.63
   1  -1  19   51.99    7.35
   1   1  19   58.35    7.85
  -1   1 -19   46.22    7.56
   1  -1 -19   52.79    7.77
   1  -1  19   50.18    5.87
   1   1 -19   66.89    7.90
  -1  -1  19   38.80    6.37
   1   1  19   56.39    7.70
   1   1 -19   56.34    8.34
  -1   1  19   63.57    8.07
  -1  -1  19   53.24    6.06
  -1   1 -19   52.45    7.42
  -1  -1 -19   56.01    8.13
  -1  -1 -19   41.72    7.14
  -1   1  19   55.11    7.47
  -1   1  19   56.31    7.32
   1  -1  19   61.34    7.63
   1   1  20    3.33    3.43
  -1  -1  20    2.61    3.11
  -1  -1  20    4.98    3.17
   1  -1  20    3.49    2.33
  -1  -1 -20    0.13    2.74
   1   1 -20   12.31    5.12
   1  -1  20    6.02    3.27
   1  -1  20    6.60    3.18
   1  -1 -20    2.82    3.56
   1   1  20   -0.46    2.79
   1   1 -20    2.20    2.66
  -1  -1 -20    7.84    4.29
   1  -1  20    5.67    3.03
  -1  -1  20    7.82    3.07
  -1   1 -20    8.29    4.50
  -1   1  20    8.11    3.32
   1   1 -20    0.21    4.15
  -1   1 -20    6.29    3.55
   1   1  20    5.42    3.60
  -1   1  20    6.68    3.56
   1  -1 -20    5.03    3.98
  -1   1  20    3.83    2.78
  -1   1  21   14.05    3.11
  -1  -1  21   14.72    4.15
  -1  -1  21   11.74    3.64
  -1   1  21   15.46    4.50
   1   1 -21    7.66    4.21
   1  -1  21    6.81    3.41
   1   1  21    5.79    3.79
   1  -1  21   11.47    3.19
   1  -1 -21   13.76    4.77
   1  -1  21   12.58    4.17
  -1  -1 -21    9.90    4.42
  -1   1  21    8.33    3.23
   1   1  21    9.90    3.77
  -1   1 -21    7.04    3.59
   1   1  21   10.21    3.68
   1  -1 -21    8.79    4.53
  -1  -1  21    5.74    2.73
  -1   1 -21   10.05    3.84
  -1  -1 -21   10.20    4.16
  -1   1  21   12.94    4.18
   1   1 -21    8.69    4.10
   1  -1  22   17.88    4.54
  -1  -1  22   12.54    3.78
   1   1 -22    9.63    4.44
  -1  -1 -22   11.69    4.63
   1   1  22   14.34    4.25
   1  -1 -22   12.07    4.96
  -1   1  22   13.28    4.36
   1   1  22   12.49    4.35
  -1  -1  22   15.32    4.67
  -1   1  22   10.49    3.62
   1  -1  22   10.64    4.04
   1  -1 -22   16.01    4.72
  -1  -1 -22   11.61    4.38
  -1  -1  22   10.18    3.01
  -1   1 -22   10.00    4.48
   1  -1  22   13.71    3.39
   1   1 -22   18.36    4.72
  -1   1  22   12.65    3.03
  -1   1 -23    2.42    3.52
   1   1  23    6.58    3.42
  -1  -1 -23   -2.73    3.33
  -1   1  23   -1.53    2.69
   1   1 -23    3.64    3.62
  -1  -1  23    0.87    2.67
   1  -1 -23   -8.15    3.85
   1  -1 -23    5.37    3.46
  -1   1  23    0.28    2.46
  -1   1 -23    2.07    3.08
  -1  -1 -23   -1.52    3.02
   1   1 -23    3.37    3.26
   1  -1  23    0.68    2.36
  -1  -1  23    1.67    2.52
   1  -1  23    8.88    3.30
   1   1  23    0.69    2.47
  -1   1 -24   -0.78    2.73
  -1   1  24    0.09    2.19
   1   1 -24    6.83    3.74
  -1   1 -24    3.98    2.99
  -1   1  24   -7.70    2.69
   1   1  24    0.92    2.04
   1  -1  24   -1.36    2.22
   1  -1  24    1.20    2.35
   1  -1 -24    3.66    3.10
  -1  -1  24    3.27    2.53
  -1   1  24    2.92    2.03
   1   1 -24    2.47    2.84
  -1  -1 -24    2.49    3.09
   1  -1 -24    1.55    2.52
  -1  -1 -24    0.03    2.71
   1   1  24   -3.34    2.90
  -1  -1  24    1.63    1.87
  -1  -1 -25   15.30    4.28
  -1   1  25   18.09    3.82
  -1  -1  25   13.66    2.86
   1   1  25   19.25    3.51
   1   1 -25   17.51    4.21
   1  -1 -25   13.69    4.06
  -1   1 -25   22.87    4.27
  -1  -1 -25   19.83    4.25
   1  -1 -25   16.98    3.77
  -1  -1  25   16.12    3.50
   1  -1  25   15.11    2.85
   1  -1  25   16.46    3.36
   1   1 -25    9.63    3.25
  -1   1 -25   17.62    3.91
   1   1 -26    0.01    2.27
  -1   1 -26    0.03    2.13
   1  -1 -26   -0.55    1.72
   1   1  26    0.95    1.15
  -1  -1 -26   -1.65    2.09
   1  -1 -26   -1.30    2.04
   1  -1  26   -1.69    1.49
  -1  -1 -26   -3.04    1.97
  -1   1 -26    2.08    2.00
  -1  -1  26   -0.83    1.52
   2  -1   0    0.61    1.32
  -2  -1   0   -0.78    1.12
  -2   1   0    1.02    1.25
   2   1   0    0.47    0.72
   2  -1   0    1.21    1.19
  -2   1  -1   57.00    1.99
   2   1  -1   63.16    2.69
   2   1   1   54.54    3.41
   2  -1  -1   57.08    2.96
  -2   1   1   64.29    2.60
   2   1   1   56.75    1.93
   2  -1  -1   52.18    2.85
  -2  -1   1   59.88    3.16
  -2  -1  -1   61.15    3.15
  -2   1   1   55.29    3.25
  -2  -1  -1   58.69    3.07
   2  -1   1   59.14    3.33
   2  -1   1   55.03    3.05
   2   1  -2  384.73   10.50
   2  -1   2  408.78   10.40
   2   1  -2  452.60    9.44
   2  -1  -2  425.16    7.75
   2  -1  -2  402.33    9.89
  -2  -1  -2  391.79    9.42
  -2  -1  -2  440.02   10.42
  -2  -1   2  449.38   10.68
   2   1   2  424.72    7.91
   2  -1  -2  425.07    9.65
  -2   1  -2  429.71    9.16
   2  -1   2  422.81   10.66
   2   1   2  449.05   11.28
  -2   1   2  420.81   10.30
  -2  -1  -2  429.31   10.56
   2   1  -3  652.98   15.71
   2  -1   3  682.79   15.74
   2  -1  -3  650.69   14.84
   2   1   3  750.55   16.63
  -2   1  -3  716.70   14.59
  -2   1   3  683.01   15.78
  -2  -1  -3  722.60   15.18
   2  -1   3  671.84   15.59
   2  -1  -3  714.88   13.21
  -2  -1   3  707.27   15.54
  -2   1   3  703.47   15.32
  -2  -1  -3  728.29   14.93
   2  -1  -3  706.28   14.10
  -2  -1  -3  721.79   15.77
   2   1   4  532.34   12.92
   2   1   4  463.03   12.82
  -2  -1  -4  502.25   11.50
  -2   1  -4  478.84   11.36
  -2  -1  -4  489.91   12.21
  -2  -1   4  487.79   11.84
  -2  -1  -4  474.00   11.56
   2  -1   4  466.05   12.14
   2  -1   4  450.78   12.12
  -2   1  -4  495.55   11.59
   2  -1  -4  479.25   10.16
  -2   1   4  454.75   12.22
   2  -1  -4  492.73   10.30
   2  -1  -4  470.94   11.63
   2   1  -4  462.66   12.37
  -2  -1  -4  532.80   12.49
  -2   1   5  733.96   17.93
   2  -1  -5  735.05   16.71
  -2   1  -5  723.85   16.46
  -2  -1   5  751.85   16.68
  -2  -1  -5  763.55   17.45
   2  -1  -5  734.34   15.50
   2   1  -5  756.03   16.46
   2   1  -5  692.23   17.41
  -2   1  -5  741.55   16.79
  -2   1   5  713.10   17.29
   2   1  -5  775.74   17.04
   2   1   5  740.56   18.24
   2   1  -5  792.53   13.68
  -2  -1  -5  791.66   16.19
  -2  -1  -5  729.11   16.71
   2  -1   5  713.14   17.11
   2  -1   6 1503.11   29.83
   2   1  -6 1572.20   29.46
   2  -1  -6 1398.61   27.88
   2  -1  -6 1454.80   29.08
   2   1   6 1323.32   30.32
  -2  -1  -6 1376.88   29.61
  -2  -1  -6 1392.87   29.10
  -2   1  -6 1433.54   28.96
  -2   1  -6 1533.92   28.97
   2  -1   6 1424.07   29.42
   2   1  -6 1416.69   30.12
  -2  -1   6 1481.27   29.82
  -2  -1   6 1493.95   28.72
  -2   1   6 1416.58   30.34
  -2   1  -6 1445.20   29.46
  -2   1  -7  190.98    7.62
   2   1  -7  191.72    7.19
   2  -1   7  187.45    7.32
  -2   1  -7  193.58    7.17
   2  -1   7  183.58    7.43
  -2   1   7  190.98    7.97
  -2   1  -7  200.61    7.38
   2  -1  -7  192.35    7.27
   2  -1  -7  203.52    6.92
  -2  -1  -7  188.09    7.43
  -2   1   7  189.95    7.52
  -2  -1  -7  188.17    7.59
   2   1   7  179.13    7.95
  -2  -1   7  195.79    6.83
   2  -1   8  328.13   10.73
  -2   1   8  345.25   11.59
  -2   1  -8  353.78   10.89
   2   1   8  333.78   11.72
   2   1  -8  345.05   10.76
  -2   1   8  342.91   11.14
  -2  -1   8  370.20   10.13
  -2  -1  -8  328.00   10.91
   2  -1   8  346.23   10.97
   2  -1  -8  361.84   10.54
  -2   1  -8  343.13   11.35
   2  -1  -8  348.27   10.85
  -2  -1  -8  329.89   11.09
  -2   1  -9   16.05    2.80
   2  -1   9   15.03    2.55
   2  -1  -9   15.40    3.43
  -2  -1   9   18.49    2.63
  -2   1   9   19.58    2.85
  -2  -1  -9   18.60    2.91
  -2   1   9   18.04    3.03
   2  -1  -9   18.79    2.62
  -2  -1  -9   18.14    2.77
  -2   1  -9   16.30    2.62
  -2  -1   9   20.83    2.26
   2   1   9   18.61    3.07
   2   1  -9   15.18    2.39
   2  -1  -9   17.46    2.63
  -2   1  -9   17.64    3.27
   2  -1   9   17.23    2.52
  -2   1   9   22.28    3.76
  -2   1   9   20.13    2.82
  -2   1  10   35.27    4.09
   2   1  10   27.56    3.85
  -2  -1 -10   37.74    4.69
  -2   1  10   28.10    3.67
   2  -1 -10   31.18    3.52
   2  -1  10   30.66    3.39
  -2   1  10   26.44    3.19
  -2  -1 -10   28.78    3.46
  -2  -1 -10   32.07    4.35
  -2   1 -10   29.89    3.79
   2  -1 -10   37.19    5.03
  -2   1 -10   30.55    3.52
   2   1 -10   31.54    3.30
  -2   1  10   30.72    4.36
   2  -1  10   26.37    3.23
  -2  -1 -10   26.75    3.47
  -2  -1  10   29.17    3.08
   2   1 -10   34.12    4.03
  -2   1 -10   26.37    4.17
  -2  -1  10   28.98    3.46
   2  -1 -10   29.77    3.31
   2   1  11  121.51    7.27
  -2  -1 -11  100.29    7.95
   2   1 -11  141.66    9.60
  -2   1  11  116.37    6.59
  -2  -1 -11  128.93    8.56
  -2   1 -11  117.24    7.32
  -2   1  11  124.31    8.82
  -2  -1  11  121.57    6.33
   2  -1 -11  117.01    8.94
  -2  -1 -11  111.34    6.94
  -2   1  11  109.10    6.83
   2   1 -11  114.52    7.39
  -2  -1 -11  111.83    6.91
  -2   1 -11  126.10    7.33
   2  -1  11  107.07    6.45
  -2   1 -11  113.06    8.29
  -2  -1 -11  114.37    6.96
   2   1 -11  129.33    6.60
   2  -1 -11  121.50    6.89
  -2  -1  11  103.19    6.70
   2  -1  11  126.19    6.59
   2  -1 -11  126.52    6.97
  -2   1  11  159.92    8.46
  -2   1 -11  113.94    6.74
  -2  -1 -12   31.30    4.04
   2  -1 -12   29.24    3.70
   2   1 -12   38.84    4.69
   2  -1  12   25.37    3.44
  -2  -1 -12   37.22    4.78
  -2   1 -12   36.84    4.27
  -2  -1 -12   31.47    4.07
  -2   1 -12   35.68    4.19
   2   1  12   34.01    5.61
  -2   1  12   41.62    4.60
  -2   1  12   33.06    4.97
   2   1 -12   37.17    5.39
  -2  -1  12   30.89    3.38
  -2   1  12   34.03    5.14
   2  -1 -12   31.51    4.11
   2  -1 -12   37.77    5.60
  -2  -1  12   30.97    3.86
  -2  -1 -12   28.63    4.83
   2   1  12   29.13    3.95
   2   1 -12   33.27    3.51
  -2   1 -12   36.43    4.40
   2  -1  12   32.08    3.51
  -2   1 -12   32.89    4.84
  -2  -1 -12   28.61    3.77
  -2   1 -12   29.87    4.12
   2   1  13   15.13    4.09
   2  -1  13   15.33    3.00
  -2  -1  13   17.46    2.85
  -2   1  13   18.00    4.25
   2  -1  13   19.60    2.84
   2  -1 -13   12.59    3.83
  -2  -1 -13   15.28    4.05
  -2   1 -13   18.92    3.39
   2   1 -13   19.97    2.85
  -2  -1 -13   15.67    3.38
  -2   1 -13   18.08    3.41
   2   1 -13   16.46    3.49
  -2   1 -13   14.23    3.15
  -2  -1  13   17.49    3.20
  -2   1 -13   13.92    3.11
   2   1 -13   21.00    4.44
  -2   1  13   19.47    3.52
   2  -1 -13   16.99    3.22
  -2  -1 -13   13.00    2.84
   2   1  13   13.50    3.04
   2  -1 -13   12.99    3.04
  -2  -1 -13   11.56    3.46
  -2   1 -13   14.39    3.85
  -2   1  13   17.23    3.68
  -2   1 -14    8.89    3.58
  -2   1  14    6.75    3.18
   2  -1 -14    6.35    2.63
  -2   1  14    7.89    3.01
   2  -1 -14   10.90    4.10
  -2  -1 -14    5.81    2.57
  -2  -1 -14    4.17    2.52
  -2   1 -14    9.22    2.96
   2   1 -14    4.17    2.83
  -2   1 -14    6.18    2.55
  -2  -1 -14    6.80    2.68
   2  -1  14    5.69    2.06
  -2   1 -14    7.90    2.67
   2  -1 -14    5.15    2.22
  -2  -1  14    7.44    2.50
   2   1  14    5.53    2.92
  -2  -1 -14    4.80    2.98
  -2   1 -15   52.09    5.45
   2  -1 -15   52.23    7.07
  -2  -1 -15   43.41    5.34
  -2   1  15   51.65    6.88
   2  -1  15   55.05    7.13
   2   1  15   42.73    6.62
   2   1 -15   58.66    7.18
   2  -1 -15   58.44    7.34
   2  -1  15   53.53    7.09
   2  -1 -15   54.39    6.00
   2  -1 -15   68.38    6.22
  -2   1 -15   52.71    5.92
  -2  -1  15   45.87    5.28
  -2  -1 -15   54.60    7.05
   2  -1  15   48.20    5.17
  -2  -1  15   54.03    7.08
  -2  -1 -15   48.73    6.64
   2   1 -15   50.90    7.06
   2   1  15   50.07    7.07
  -2   1 -15   46.99    5.46
  -2   1  15   55.93    6.99
  -2  -1 -15   41.80    5.86
  -2   1  15   53.09    6.48
  -2   1 -15   46.58    6.67
   2   1  16   12.80    4.49
   2   1  16   11.01    4.20
   2   1 -16    8.95    5.11
   2  -1 -16   -1.84    2.53
  -2  -1  16    5.76    2.85
  -2   1  16    8.83    3.37
   2  -1  16    8.32    3.72
   2  -1 -16    8.32    4.09
  -2   1 -16    4.49    2.61
   2   1  16    5.44    3.62
  -2   1  16    9.10    2.87
   2  -1  16   10.16    4.43
  -2   1 -16    4.44    2.97
   2  -1 -16    3.75    2.46
   2   1  16    0.63    2.01
  -2  -1 -16    7.16    2.64
   2  -1  16   10.66    2.96
  -2   1  16    5.96    3.00
  -2   1 -16    3.12    2.05
  -2  -1  16    8.39    3.35
   2  -1 -16    1.53    3.01
  -2   1 -16    3.67    2.65
  -2   1  16   10.30    3.42
  -2  -1  16    5.42    2.56
  -2  -1 -16    8.26    3.67
   2   1 -16    8.13    3.58
  -2  -1  16   10.62    3.14
  -2  -1 -16    3.23    3.21
   2  -1  16    2.78    2.90
  -2   1 -17    9.28    3.05
   2  -1 -17   20.44    4.06
  -2  -1  17   10.09    3.66
  -2   1 -17   18.80    4.05
   2  -1  17   17.08    4.95
  -2   1  17   16.61    5.40
   2   1 -17    6.34    3.82
  -2  -1  17    9.72    3.14
  -2   1  17   11.22    3.51
  -2  -1 -17   13.81    4.98
   2  -1  17   10.84    3.02
   2  -1  17   21.76    5.46
   2   1 -17   16.67    5.79
   2   1  17   18.80    5.28
   2   1  17   13.01    4.59
  -2   1 -17   10.34    3.28
   2  -1 -17   16.21    5.18
  -2  -1 -17   13.82    3.93
   2  -1  17    7.19    3.63
  -2   1  17   12.38    4.59
   2  -1 -17   10.63    4.49
  -2  -1 -17   11.20    4.70
  -2  -1  17   11.92    3.51
   2   1 -17   16.40    4.65
   2  -1 -17   16.04    6.34
   2   1  17    9.93    4.09
   2   1  17   14.63    4.02
  -2   1 -17    7.80    3.94
   2   1 -17   12.98    3.41
  -2  -1  17   13.96    4.43
  -2   1  17   15.34    3.83
  -2  -1  18   62.61    6.54
   2   1  18   59.95    7.81
  -2  -1  18   78.14    9.24
  -2   1 -18   65.46    6.76
  -2  -1 -18   61.70    8.38
  -2   1  18   66.16    8.42
   2   1 -18   73.96    8.43
  -2   1  18   83.90    8.92
  -2   1  18   65.38    8.18
   2   1  18   66.90    8.40
   2  -1  18   80.58    9.09
   2   1  18   63.30    8.45
  -2  -1  18   72.04    8.64
   2  -1 -18   74.84    9.37
  -2  -1 -18   61.25    8.17
   2   1 -18   68.80    9.39
  -2   1 -18   60.11    8.46
   2   1 -18   65.04    8.79
   2   1  18   72.91    8.81
  -2  -1  18   64.91    8.01
   2  -1  18   76.63    8.96
   2  -1 -18   60.34    8.28
   2  -1  18   64.85    6.48
   2  -1  18   59.86    8.17
  -2   1 -18   71.49    6.74
  -2  -1 -19    7.64    4.26
  -2   1  19   11.63    3.78
  -2  -1  19    8.80    3.22
   2   1  19   11.13    4.31
   2   1  19    8.05    3.84
  -2   1 -19   13.09    3.72
   2  -1  19   12.01    3.90
  -2   1 -19    9.51    4.40
   2   1 -19    8.70    4.61
   2  -1  19   19.01    4.62
   2  -1 -19   11.53    4.54
   2   1  19   14.65    4.62
  -2  -1  19    7.72    3.08
  -2  -1 -19   10.34    4.00
  -2   1  19    6.97    3.94
   2  -1  19   12.11    3.56
  -2   1  19   13.60    4.33
   2   1  19   10.45    4.42
   2  -1 -19   11.84    4.90
  -2  -1 -19   16.52    5.04
   2   1 -19   21.71    4.52
  -2  -1  19   13.94    4.65
   2   1 -19   14.88    4.96
   2  -1  19    8.39    3.65
  -2  -1  20   14.61    3.71
   2  -1  20   10.51    3.91
  -2   1 -20   12.39    4.55
   2  -1  20   14.35    3.16
   2   1  20   12.86    4.16
  -2   1  20   14.12    4.28
   2   1 -20    9.69    5.03
  -2  -1 -20   12.76    4.26
  -2   1 -20    9.32    4.25
   2   1  20   16.71    4.65
   2  -1  20   11.58    4.06
   2   1  20   14.37    4.46
   2  -1  20   11.09    3.93
   2  -1 -20   16.20    5.06
   2  -1 -20   14.73    5.15
   2   1 -20   15.29    4.83
  -2  -1 -20   14.72    4.57
  -2  -1  20    9.19    3.54
  -2   1  20    9.06    3.29
  -2  -1  20   12.93    4.20
  -2   1 -21    5.71    3.27
   2   1  21   -4.78    3.30
   2  -1  21    6.38    2.60
   2   1  21    7.36    3.39
   2  -1 -21   -0.09    3.73
   2   1  21    3.12    2.99
  -2  -1  21    9.70    3.95
  -2   1 -21    6.03    4.10
   2   1 -21   -5.85    4.19
   2  -1 -21   -1.74    3.13
  -2   1  21    9.68    3.69
  -2   1  21    4.90    2.98
  -2  -1  21    1.32    1.97
  -2  -1 -21    6.42    4.03
  -2  -1 -21   -3.44    3.42
   2  -1  21    0.91    2.54
  -2   1  21    5.13    2.49
   2   1 -21   -2.00    3.54
  -2  -1  21    2.92    2.36
   2  -1  21    4.08    2.71
   2  -1  22    2.37    2.71
   2   1  22   -0.67    2.60
   2  -1  22    1.28    1.88
  -2   1 -22   -1.48    2.32
   2   1 -22    4.64    3.30
  -2  -1  22    1.50    2.45
   2  -1 -22   -1.44    3.31
   2  -1 -22   -1.41    3.60
   2   1  22    0.64    2.59
  -2  -1  22    5.20    2.51
  -2  -1  22   -4.28    2.38
   2   1 -22   -1.04    4.30
  -2  -1 -22    1.97    3.27
  -2   1 -22    1.94    3.27
  -2  -1 -22   -0.73    3.04
  -2   1  22   -1.80    2.37
  -2   1  22   -1.06    2.64
  -2   1  22   -1.89    1.80
  -2  -1 -23    1.80    3.16
  -2   1 -23   -6.09    3.64
   2   1  23   -0.83    2.64
   2   1  23   -5.21    2.94
  -2   1 -23   -4.65    3.26
  -2  -1  23   -0.47    2.60
  -2   1  23   -0.28    1.97
   2  -1  23   -2.54    2.59
   2   1 -23    3.67    3.22
   2  -1 -23   -1.30    3.34
  -2  -1 -23   -2.54    3.00
  -2  -1  23   -0.83    2.01
   2  -1  23   -1.69    2.38
   2   1 -23    1.93    3.33
  -2   1  23    1.79    2.40
   2  -1 -23    0.05    2.55
   2  -1 -24    0.99    2.92
   2  -1  24   -0.86    2.04
  -2   1  24   -1.30    2.27
   2   1 -24    1.05    3.01
  -2   1 -24   -0.88    2.54
   2  -1  24   -9.07    2.96
   2   1  24    2.27    2.35
  -2  -1  24    1.91    1.65
  -2   1 -24    4.56    3.29
  -2  -1  24    3.08    2.80
  -2   1  24    2.15    1.94
   2  -1 -24   -3.34    2.92
   2   1 -24    0.03    2.42
  -2  -1 -24   -1.72    3.07
  -2  -1 -24    3.78    2.62
   2   1 -25    6.81    3.07
   2  -1  25   11.99    3.03
   2   1  25   14.38    2.93
   2  -1 -25   13.61    3.46
  -2  -1  25    8.89    3.10
  -2   1 -25   10.61    3.35
   2  -1 -25   10.37    3.29
  -2  -1 -25    5.56    3.47
  -2   1  25   10.13    2.62
  -2   1 -25    9.86    3.26
  -2  -1 -25    9.26    3.25
   2   1  26    1.79    1.66
  -2  -1 -26   -0.06    1.61
   2   1 -26    3.25    1.95
  -2   1 -26   -0.02    1.85
   2  -1 -26    1.92    2.18
  -2   1 -26    4.42    2.12
  -2  -1  26    3.93    1.94
   2  -1  26    0.59    1.23
   3   1   0   12.22    1.98
  -3  -1   0   13.40    1.92
   3  -1   0   11.08    1.99
   3  -1   0   11.80    2.00
  -3  -1   0    9.83    1.64
  -3   1   0   10.93    1.93
   3   1   0   10.51    1.41
   3   1  -1    7.64    1.65
   3   1   1    7.36    1.89
   3  -1  -1    9.54    1.82
   3   1   1    8.96    1.25
   3  -1   1    8.61    1.81
  -3   1  -1    7.73    0.65
   3  -1   1    8.11    1.89
  -3  -1   1    7.23    1.44
  -3   1   1    8.02    1.78
  -3  -1   1    9.86    1.81
   3  -1  -1    6.61    1.70
  -3  -1  -1    8.59    1.63
   3   1   1    5.83    1.79
   3   1  -1    7.98    1.47
  -3  -1  -1    7.32    1.55
   3   1   2    6.36    1.03
   3   1   2    6.01    2.03
  -3   1   2    3.22    1.41
  -3  -1  -2    4.00    1.26
   3  -1   2    5.40    1.79
   3   1   2    5.75    2.08
  -3  -1  -2    5.09    1.40
  -3   1  -2    8.60    1.01
  -3  -1   2    6.59    1.65
   3   1  -2    4.82    1.37
   3  -1  -2    7.86    1.61
  -3  -1   2    7.54    1.47
   3  -1  -2    4.01    1.53
  -3   1   2    5.17    1.46
   3  -1   2    4.20    1.64
   3   1   3   56.74    4.02
   3  -1  -3   60.78    3.61
   3   1   3   65.31    4.26
  -3   1   3   58.16    3.82
  -3  -1   3   61.78    3.77
   3   1   3   60.95    2.50
  -3  -1  -3   65.31    3.48
  -3  -1  -3   61.57    3.74
   3  -1   3   59.22    3.75
  -3   1  -3   66.74    3.02
   3  -1   3   62.94    3.81
   3  -1  -3   56.89    1.68
   3  -1  -3   61.08    3.20
  -3   1   3   61.36    3.38
   3   1  -3   55.20    3.76
  -3  -1  -4  212.95    7.21
   3   1   4  231.97    8.32
   3  -1  -4  219.38    7.54
  -3  -1   4  226.57    7.72
  -3  -1  -4  225.18    7.08
   3   1   4  220.08    5.65
  -3   1   4  212.44    7.74
  -3  -1  -4  224.46    7.70
   3  -1   4  214.27    7.69
   3  -1  -4  230.04    5.51
  -3   1  -4  229.37    6.83
   3   1   4  203.77    8.17
  -3  -1  -4  218.04    7.65
   3  -1   4  227.67    7.88
   3   1  -4  203.62    7.70
   3   1  -5   73.29    4.62
   3   1   5   70.21    4.92
  -3   1   5   75.78    4.67
   3  -1   5   74.49    4.55
  -3  -1  -5   76.92    3.85
  -3  -1   5   85.50    4.54
  -3   1  -5   81.37    4.16
  -3  -1  -5   71.60    4.30
   3  -1  -5   75.61    4.40
   3  -1   5   75.29    4.56
  -3  -1  -5   70.05    4.17
  -3   1  -5   75.26    4.13
   3  -1  -5   79.96    3.33
  -3  -1  -5   80.12    4.59
   3   1  -6    7.96    2.38
  -3  -1  -6    9.30    1.49
  -3  -1  -6    7.87    1.90
   3   1   6   10.53    2.59
   3  -1  -6    9.05    2.17
  -3   1  -6   10.44    2.01
  -3  -1  -6    6.66    1.93
  -3   1  -6    7.32    1.84
   3   1  -6    9.54    1.76
   3  -1   6    7.29    2.21
  -3  -1   6    8.84    1.74
   3  -1   6   10.96    2.01
   3  -1  -6    9.58    1.52
  -3   1   6   10.22    2.54
   3   1  -6    7.89    1.44
  -3  -1  -6    6.66    1.79
  -3  -1  -7   97.32    4.11
   3  -1  -7   85.10    5.13
  -3  -1  -7   79.91    5.06
   3   1  -7   88.93    4.18
  -3   1   7   76.44    4.98
  -3  -1   7   85.51    4.71
   3   1  -7   89.10    4.74
  -3  -1  -7   82.99    4.96
  -3   1  -7   79.30    4.71
  -3   1  -7   82.56    4.88
   3  -1  -7   97.79    4.57
   3   1   7   77.20    5.60
  -3   1  -7   83.91    5.08
   3   1  -7   77.52    5.32
  -3   1   7   83.35    5.50
   3  -1   7   80.96    5.04
   3  -1   7   89.70    5.04
   3   1  -8   42.93    4.30
   3  -1   8   41.71    3.81
   3  -1  -8   41.96    3.84
  -3   1  -8   49.00    4.19
  -3  -1  -8   50.32    4.16
  -3  -1  -8   42.34    3.81
  -3   1   8   39.75    3.71
   3  -1  -8   47.23    5.45
  -3   1   8   43.13    4.18
  -3   1  -8   41.27    3.67
  -3   1  -8   45.58    3.93
   3   1   8   44.86    4.51
   3   1  -8   45.24    3.60
  -3  -1   8   45.74    3.52
   3  -1  -8   50.43    3.58
   3  -1   8   43.62    3.66
  -3   1   8   42.94    4.60
  -3  -1   9   16.17    2.29
   3  -1  -9   10.46    2.57
  -3   1  -9   14.71    2.73
  -3  -1  -9   11.56    2.96
  -3   1   9   14.52    2.87
   3  -1  -9   10.41    3.15
  -3   1  -9   12.68    2.51
   3  -1   9   13.15    2.31
  -3  -1  -9   12.62    2.61
  -3   1   9   13.25    2.53
   3  -1   9   14.58    2.62
   3   1   9   15.91    3.12
  -3   1   9   12.97    3.14
   3   1  -9   12.90    2.13
  -3  -1  -9   14.06    2.76
   3   1  -9   11.07    2.70
   3  -1  -9   14.92    2.45
  -3   1 -10    8.21    2.45
   3   1 -10    6.70    2.50
  -3   1  10    8.62    2.68
   3  -1  10    5.54    1.76
   3  -1  10    8.23    2.35
  -3   1  10    7.95    3.40
  -3   1  10   11.05    2.98
   3  -1 -10    8.75    3.03
  -3  -1 -10    6.28    2.23
   3   1 -10    9.64    3.14
  -3  -1 -10    6.31    2.39
  -3  -1  10    7.89    1.73
   3   1 -10    6.94    1.80
   3   1  10    8.13    2.79
  -3   1  10   11.40    2.39
  -3   1 -10    8.77    2.59
   3  -1 -10    7.14    2.52
  -3  -1 -10    9.07    2.55
   3  -1 -10    9.37    2.30
   3  -1 -11    6.89    2.33
  -3  -1  11    8.76    2.05
   3   1 -11    7.92    2.95
  -3   1  11   11.85    3.07
  -3   1  11    7.71    2.40
   3   1  11    6.07    3.15
  -3  -1 -11    8.43    2.57
  -3   1  11    7.23    2.46
   3  -1 -11    8.57    2.30
  -3   1  11   10.18    3.25
   3  -1  11    9.65    2.28
  -3  -1 -11    6.63    2.57
   3   1 -11   10.42    3.30
  -3  -1 -11    6.33    2.49
   3   1  11   11.38    3.09
  -3   1 -11    6.76    2.75
  -3  -1 -11    5.92    2.24
  -3   1 -11    9.33    2.78
   3   1 -11    9.45    1.96
   3  -1 -11   11.28    3.94
  -3   1 -11    7.39    2.32
   3  -1  11    8.20    2.21
  -3  -1 -12    7.11    3.09
  -3  -1 -12    6.05    2.63
  -3   1 -12    1.40    1.99
  -3   1 -12    2.45    2.68
  -3   1  12    2.85    2.38
   3  -1 -12    9.92    3.50
  -3  -1  12    5.22    1.90
  -3  -1 -12    3.21    2.14
   3   1 -12    7.72    3.05
   3   1  12    7.01    2.99
  -3   1  12    6.32    2.79
   3   1 -12    6.31    3.12
  -3   1 -12    4.44    2.40
   3  -1  12    5.09    2.10
   3   1  12    4.82    2.57
  -3  -1 -12    7.42    2.64
  -3  -1 -12    4.56    2.43
   3  -1  12    5.54    2.12
   3  -1 -12    5.53    2.30
  -3  -1  12    8.26    2.54
   3  -1 -12    6.87    2.51
  -3   1  12    5.98    2.90
  -3   1  13    9.04    2.93
   3   1 -13   10.07    3.06
  -3   1 -13    6.80    2.54
  -3   1  13    2.90    2.39
   3  -1 -13    6.50    2.49
   3  -1 -13    5.33    3.14
  -3  -1 -13    7.95    2.60
   3  -1  13    4.29    1.75
  -3  -1 -13    8.33    3.08
   3   1  13    4.32    2.59
   3   1 -13    4.18    2.87
  -3  -1 -13    5.49    2.54
  -3   1  13    2.85    2.48
  -3   1 -13    5.90    2.31
  -3   1 -13    1.67    1.97
   3  -1  13    6.38    2.10
   3  -1 -13    4.44    2.15
  -3  -1  13    7.02    2.43
   3   1  13    5.36    2.66
  -3   1 -13    5.97    2.62
  -3   1 -13    8.08    3.06
  -3  -1 -13    4.25    2.54
  -3  -1 -13   10.86    3.16
   3   1 -14    9.57    3.02
   3  -1 -14    4.08    3.29
   3   1  14    8.37    3.38
  -3  -1 -14   10.27    3.12
   3  -1 -14    6.26    2.83
  -3  -1 -14    9.86    3.11
  -3   1 -14    8.51    3.35
   3  -1 -14    9.31    2.61
   3   1 -14   12.79    3.80
  -3   1  14   12.53    3.54
  -3  -1 -14    8.10    3.02
  -3  -1  14    9.16    2.86
  -3   1 -14    7.63    2.93
   3  -1  14   11.01    2.88
  -3   1 -14    4.90    3.51
  -3   1 -14    7.92    2.89
  -3   1 -14   12.54    3.08
  -3  -1 -14   10.20    3.60
  -3   1  14    8.59    3.35
   3  -1  15    6.15    4.34
   3  -1 -15    6.36    3.36
   3  -1 -15    9.19    3.10
   3  -1 -15    8.42    5.28
  -3   1 -15    9.61    3.28
   3   1  15   12.38    4.31
   3  -1  15   11.57    2.76
  -3   1  15   12.97    4.21
   3   1  15    7.05    3.39
   3  -1 -15   10.75    4.07
  -3   1  15   10.54    3.85
  -3   1  15    7.54    2.98
   3  -1  15    4.72    3.16
  -3  -1  15   11.72    3.59
  -3  -1 -15   16.20    3.95
  -3   1 -15   11.19    3.19
   3   1 -15   11.34    3.48
  -3   1  15   12.80    3.60
  -3   1 -15    8.17    3.11
   3   1 -15   18.49    6.00
   3   1 -15    6.47    3.17
  -3  -1 -15    7.11    2.80
  -3  -1  15   11.75    3.41
   3   1  15    8.31    3.93
  -3   1 -15   14.84    3.41
  -3  -1  15    8.60    2.66
  -3  -1 -15   10.82    3.33
  -3  -1 -15    6.99    3.66
   3   1  15   12.73    4.55
  -3   1 -15   11.17    3.67
   3  -1 -15   13.52    3.24
   3   1 -15    6.46    3.94
   3   1  15    4.74    3.33
   3  -1  16    3.34    2.17
   3   1 -16    0.85    2.33
   3  -1 -16    2.14    2.45
   3  -1 -16    4.75    4.10
  -3   1  16    1.72    2.50
   3   1 -16   -3.33    3.01
   3   1  16    3.63    2.85
  -3  -1 -16    0.68    2.89
  -3   1  16   -2.71    2.97
   3   1  16   -0.45    2.84
   3   1 -16   -0.83    3.20
  -3   1 -16    0.08    2.75
   3  -1  16   -3.04    3.34
  -3  -1  16    2.28    2.89
   3  -1  16   -1.09    2.94
   3   1  16   -2.36    3.25
   3  -1 -16    1.83    2.42
  -3   1 -16    0.45    2.25
  -3  -1 -16    7.57    3.77
   3   1  16    3.66    3.13
  -3  -1  16   -8.91    3.47
  -3   1 -16    1.07    2.07
  -3  -1  16    0.67    2.11
  -3  -1  16    5.62    2.52
   3  -1  16    0.43    2.76
  -3  -1  16   -0.84    2.43
   3  -1 -16    5.64    3.38
  -3  -1 -16    2.99    2.26
  -3   1  16   -3.56    3.02
   3   1 -16   -0.31    2.95
  -3  -1 -16    1.29    3.27
  -3   1 -16    2.78    3.32
  -3   1 -17   10.76    4.16
  -3  -1  17    8.52    3.73
   3   1  17    3.03    2.95
   3   1  17    3.26    3.36
  -3  -1 -17    3.84    3.21
  -3   1  17    3.41    2.69
  -3  -1 -17   -2.20    3.41
   3  -1 -17    9.41    4.11
   3   1  17    4.17    3.96
  -3   1  17    3.87    3.27
   3  -1  17    2.66    3.44
   3   1  17    3.58    2.73
   3  -1  17    6.03    3.44
  -3  -1  17   -4.11    3.60
  -3   1 -17    1.74    1.93
   3  -1  17   -1.24    2.67
  -3   1 -17   -0.88    2.32
  -3   1 -17    0.66    2.14
   3  -1  17    3.52    2.28
  -3  -1 -17    1.03    2.45
   3  -1 -17   -0.49    2.87
   3   1 -17    2.37    2.84
   3   1 -17    5.07    3.61
   3   1 -17    2.82    3.08
  -3  -1  17    3.09    3.42
  -3  -1  17    2.86    2.35
  -3   1  17    1.86    2.45
   3   1 -17    7.96    4.53
   3  -1  18    7.58    2.84
   3   1  18    3.84    4.18
   3   1  18    5.40    2.89
   3   1  18    7.72    3.80
   3  -1  18    3.81    3.40
   3  -1 -18    9.34    4.07
   3  -1  18    2.92    2.83
   3  -1  18    8.69    3.91
  -3   1  18   -4.28    3.19
  -3  -1  18    0.59    1.75
   3   1  18    4.55    3.45
   3  -1 -18    9.95    4.13
   3   1 -18    4.72    3.92
  -3  -1 -18    7.28    4.05
  -3   1 -18   -3.57    3.45
  -3  -1 -18    0.31    3.15
  -3  -1  18    4.58    3.34
   3   1 -18    4.99    3.69
  -3   1 -18    4.60    2.43
  -3   1 -18    4.54    2.92
  -3   1  18    3.67    2.94
  -3  -1  18    6.74    3.08
   3  -1  19    6.04    4.08
   3  -1 -19   20.76    5.71
  -3  -1  19   13.01    3.06
   3   1 -19   22.72    5.92
  -3   1  19   14.14    4.46
  -3   1 -19   12.66    3.97
   3   1  19   10.78    4.31
   3   1  19   17.96    5.06
  -3   1  19   11.25    3.90
  -3  -1  19   16.41    3.97
   3  -1 -19   14.33    4.87
   3  -1  19   18.56    3.75
   3   1  19   19.95    5.08
   3   1  19    6.82    3.69
   3  -1  19   19.50    5.03
   3   1 -19   14.32    4.73
  -3  -1 -19   10.72    4.16
  -3  -1  19   13.83    4.59
   3  -1  19   21.61    5.18
  -3   1 -19   19.33    4.04
  -3  -1 -19   16.93    4.92
  -3  -1 -20   22.59    5.49
   3  -1  20   32.79    6.03
   3   1  20   32.35    6.47
   3  -1  20   28.16    6.16
  -3   1 -20   27.14    4.67
  -3   1  20   19.22    4.61
   3   1 -20   30.01    6.32
  -3  -1  20   29.40    5.18
   3   1 -20   26.55    5.99
  -3  -1  20   28.45    4.64
  -3  -1 -20   29.51    6.13
   3  -1  20   19.31    4.83
   3  -1 -20   14.72    5.07
   3   1  20   23.68    5.60
  -3  -1 -20   27.71    6.20
   3   1  20   25.52    5.58
  -3   1  20   27.10    5.53
   3  -1 -20   20.23    5.24
  -3   1 -20   23.25    5.83
   3   1  20   29.31    5.65
  -3  -1  20   29.65    5.82
   3  -1  20   27.42    5.38
  -3   1  21    9.24    3.68
   3   1  21    3.26    2.89
   3   1  21    4.22    2.69
   3   1 -21   10.59    3.87
  -3   1  21    5.66    2.81
   3  -1 -21    7.85    3.98
  -3  -1 -21    8.95    3.99
   3   1 -21   10.21    4.45
  -3  -1  21   10.33    3.36
   3  -1  21    2.85    3.20
  -3  -1  21    5.84    3.15
   3  -1  21    5.04    3.13
  -3   1 -21    4.28    3.86
   3  -1  21    7.66    3.33
  -3  -1 -21    5.60    3.79
   3   1  21    4.08    3.09
  -3  -1  21   10.10    3.14
  -3   1 -21   17.77    4.43
   3  -1 -21   14.38    4.91
  -3   1 -22   -4.37    3.16
  -3   1  22    5.60    2.54
  -3  -1  22    5.10    2.53
   3   1  22    5.47    3.48
  -3  -1  22    0.47    1.96
   3  -1 -22   -0.68    3.28
   3  -1  22    2.39    2.67
   3   1 -22    3.46    3.29
   3  -1 -22   -5.82    3.87
   3   1 -22    1.81    3.23
  -3   1 -22    2.93    3.57
  -3  -1 -22   -1.66    3.14
  -3  -1 -22    3.31    3.99
  -3   1  22   -0.21    3.17
  -3  -1  22    1.13    2.79
   3  -1  22   -1.29    2.08
  -3   1  22   -0.74    2.56
   3   1  22    2.62    2.80
   3   1 -23   12.73    4.31
  -3   1  23   12.10    3.69
   3   1  23   19.86    4.42
   3   1 -23   16.28    4.20
   3  -1 -23   21.00    4.86
  -3  -1  23   16.18    4.37
  -3   1  23   13.70    3.86
   3  -1  23   17.84    4.42
   3  -1  23   11.26    3.00
   3  -1 -23   14.32    4.31
  -3  -1 -23   15.63    4.69
  -3  -1 -23   11.80    3.84
   3   1  23   19.65    4.22
  -3   1 -23   12.72    4.64
   3  -1  24    6.86    2.97
  -3   1  24    8.72    2.92
  -3  -1 -24    6.60    3.40
   3   1 -24    2.30    3.24
   3  -1 -24    9.81    3.64
  -3   1 -24    7.18    3.70
   3   1  24    6.71    3.00
   3  -1 -24    5.92    3.28
  -3   1 -24    9.35    3.07
  -3   1  24    4.77    2.27
  -3  -1 -24    5.65    3.16
  -3  -1  24    6.76    2.73
  -3   1  25    4.33    2.09
  -3  -1  25   -1.36    2.20
   3   1 -25    4.33    2.87
  -3   1 -25    3.65    2.86
  -3  -1 -25   -2.69    2.38
   3   1  25    3.44    2.17
   3  -1 -25    4.91    2.46
   3  -1 -25    4.79    2.66
   3  -1  25   -0.02    1.63
  -3   1 -25    1.44    2.27
  -3  -1 -25   -1.50    2.72
  -3  -1  26    2.46    1.60
  -3   1 -26    0.86    1.78
   3   1 -26    3.41    2.15
  -3  -1 -26    0.21    1.65
   3  -1  26    0.07    1.07
   3   1  26    0.51    1.30
   4   1   0   57.83    4.15
  -4  -1   0   56.66    3.79
   4  -1   0   51.04    3.64
  -4   1   0   51.54    3.63
   4   1   0   53.49    3.74
  -4  -1   0   54.71    3.65
   4  -1   0   46.70    3.43
   4   1   0   53.03    3.07
   4  -1   1   77.56    4.45
   4   1  -1   84.83    4.34
   4   1   1   73.90    4.52
   4   1   1   71.21    4.63
   4   1   1   74.37    3.49
   4   1  -1   78.25    3.95
  -4  -1  -1   83.31    4.60
   4  -1  -1   77.29    4.20
  -4   1  -1   77.80    2.27
   4  -1  -1   72.79    4.24
  -4  -1  -1   83.47    4.45
   4  -1   1   72.59    4.31
  -4   1   1   75.18    4.29
  -4  -1   1   77.84    4.47
   4   1  -1   80.11    4.66
  -4  -1   2  347.59   10.65
  -4  -1  -2  338.68   10.05
   4   1   2  313.44   10.60
   4  -1  -2  339.52    9.68
   4  -1   2  331.14   10.24
   4   1  -2  366.93    9.72
   4   1  -2  336.80    9.75
  -4   1  -2  370.20    7.91
  -4   1   2  335.64   10.06
   4  -1  -2  329.99   10.04
  -4   1   2  318.18   10.06
   4   1   2  337.36   10.87
  -4  -1  -2  343.85   10.47
   4  -1   2  328.26   10.19
  -4   1   2  344.60    9.32
   4   1   2  335.23    8.60
   4   1   3  568.33   15.42
   4  -1   3  567.42   14.76
   4   1  -3  538.26   14.11
  -4   1   3  589.99   13.48
   4  -1   3  551.23   14.71
  -4  -1   3  540.12   14.81
  -4  -1  -3  574.17   14.13
   4   1   3  585.38   12.64
   4   1   3  519.04   15.18
   4  -1  -3  546.37   14.37
   4   1  -3  635.43   13.72
  -4  -1  -3  530.05   14.52
  -4   1  -3  595.28   12.59
  -4   1   3  525.49   14.40
   4  -1   4  201.69    8.04
   4   1   4  182.91    8.25
   4  -1   4  209.73    8.15
  -4   1   4  197.02    7.88
   4   1  -4  202.09    7.91
  -4  -1  -4  214.91    8.11
   4  -1  -4  199.46    7.78
  -4  -1  -4  220.33    7.45
   4   1  -4  199.37    8.00
  -4  -1   4  212.62    8.14
   4  -1  -4  230.03    5.04
   4   1   4  233.65    6.54
  -4   1  -4  232.38    7.01
   4   1  -5   51.11    4.09
  -4  -1  -5   56.94    3.58
   4   1   5   52.36    2.95
  -4  -1  -5   54.67    4.10
  -4  -1   5   54.10    4.04
   4  -1  -5   54.56    4.09
  -4   1   5   47.12    4.25
   4  -1   5   51.80    4.22
  -4  -1  -5   52.92    3.93
   4  -1   5   54.71    4.28
   4   1   5   56.72    4.66
  -4   1  -5   58.82    3.65
  -4   1   5   54.12    4.25
  -4  -1  -5   52.61    3.93
   4  -1  -5   60.81    2.63
  -4   1   6  279.45   10.85
   4  -1  -6  346.40    8.51
  -4  -1  -6  287.36   10.30
   4   1   6  291.31   11.30
   4  -1   6  298.08   10.46
  -4   1   6  298.26   12.07
   4  -1   6  308.60   10.93
  -4   1  -6  336.38   10.21
  -4   1  -6  306.88   10.33
  -4  -1   6  311.81   10.53
  -4  -1   6  328.70   13.49
  -4  -1  -6  308.24   10.60
   4  -1  -6  301.78   10.52
  -4  -1  -6  300.76   10.32
   4   1  -6  297.74   10.71
  -4  -1  -6  335.44    9.36
  -4   1   7  328.15   12.01
   4  -1   7  350.05   11.70
   4   1  -7  341.39   12.04
  -4   1  -7  353.51   11.62
  -4  -1  -7  355.20   14.04
  -4  -1  -7  386.80   10.21
  -4  -1   7  374.45   15.20
   4  -1  -7  342.73   11.75
  -4   1   7  341.74   11.96
  -4   1   7  345.00   13.27
  -4  -1   7  365.17   11.73
   4   1   7  359.99   12.82
  -4  -1  -7  346.93   11.61
  -4  -1  -7  331.36   11.31
   4  -1  -7  384.82   15.99
  -4   1  -7  384.98   11.73
  -4  -1  -7  348.78   11.89
  -4   1   8  150.56    8.86
  -4  -1   8  177.53    7.68
  -4  -1   8  157.18    9.89
   4   1  -8  154.12    7.94
   4  -1  -8  171.91   10.76
  -4   1   8  146.11    7.67
   4   1   8  164.56    8.55
  -4  -1  -8  161.51    9.38
  -4   1  -8  172.99    7.90
   4  -1   8  159.36    7.69
  -4  -1  -8  156.18    7.65
   4  -1  -8  158.05    7.84
  -4  -1  -8  154.68    7.68
   4  -1  -8  165.72    6.61
  -4   1  -8  175.03    7.95
  -4   1   8  146.41    7.77
  -4   1  -8  175.96    6.88
  -4   1   9   23.91    3.83
   4   1  -9   18.45    3.28
  -4   1   9   21.67    3.20
  -4   1   9   20.72    4.04
  -4   1  -9   20.92    3.23
   4  -1  -9   15.84    3.92
   4   1   9   24.67    4.33
  -4   1   9   17.59    3.22
   4  -1  -9   22.67    2.76
  -4   1  -9   24.84    3.31
  -4  -1  -9   23.26    3.80
  -4  -1  -9   20.55    3.11
  -4  -1  -9   17.93    3.09
   4   1   9   23.11    3.72
  -4   1  -9   20.46    3.10
   4   1  -9   27.37    4.57
   4  -1   9   23.96    3.23
  -4   1  -9   25.98    2.72
   4  -1  -9   19.31    3.18
  -4  -1   9   24.60    2.89
   4   1 -10   64.10    5.55
  -4   1  10   52.67    5.01
  -4  -1 -10   57.20    5.06
  -4   1 -10   62.86    5.26
  -4  -1 -10   62.79    6.22
   4  -1  10   60.16    4.89
  -4   1  10   58.31    6.65
   4   1  10   54.49    6.43
  -4   1  10   56.34    5.03
  -4   1  10   63.81    5.96
   4  -1  10   62.74    4.80
   4  -1 -10   68.57    4.85
   4   1  10   54.43    5.45
  -4  -1 -10   54.24    4.88
   4  -1 -10   58.42    6.90
  -4  -1  10   65.72    4.67
   4  -1 -10   57.70    5.20
   4   1 -10   65.99    6.73
  -4   1 -10   49.47    4.54
   4   1  11   89.35    6.92
  -4   1 -11   92.43    6.38
  -4   1  11  115.03    8.03
  -4   1  11   82.31    6.13
   4   1 -11   98.02    8.41
  -4   1  11   85.63    6.43
   4  -1 -11   96.79    6.09
   4  -1  11   86.87    5.94
  -4   1 -11   94.26    6.83
  -4  -1 -11   77.55    6.98
   4   1  11   85.17    8.22
   4  -1  11  100.69    6.39
   4  -1 -11   86.21    8.58
  -4  -1  11  108.86    6.07
   4   1 -11   87.12    6.72
  -4  -1 -11   72.86    5.99
  -4   1  11   97.25    8.67
  -4  -1 -11   83.57    6.31
   4  -1 -11   96.56    6.71
   4   1 -12   67.89    7.31
   4   1 -12   65.34    6.00
   4  -1 -12   57.17    7.41
   4  -1  12   69.06    5.44
  -4   1  12   69.70    7.54
   4   1  12   61.13    7.37
   4  -1  12   69.89    5.48
  -4  -1 -12   66.13    6.64
  -4   1  12   77.05    6.61
   4  -1 -12   73.19    5.77
  -4  -1  12   70.30    5.19
   4  -1 -12   67.17    5.92
  -4  -1 -12   62.98    5.74
  -4   1 -12   70.36    6.21
   4   1  12   54.50    5.72
  -4   1 -12   58.32    5.39
  -4   1 -12   51.53    6.44
  -4  -1 -12   60.97    5.66
  -4   1 -13   23.00    4.85
   4   1 -13   27.58    4.34
   4   1  13   19.70    4.60
  -4  -1 -13   23.93    3.93
  -4   1 -13   21.81    3.65
   4  -1 -13   24.95    5.31
  -4  -1 -13   37.04    5.50
  -4  -1 -13   21.64    4.04
   4  -1  13   26.35    3.62
   4  -1 -13   29.62    4.54
  -4   1 -13   27.73    4.26
  -4  -1  13   23.43    3.64
  -4  -1 -13   23.40    4.04
   4  -1  13   25.21    3.69
  -4   1  13   34.32    4.72
  -4  -1 -13   18.17    3.96
   4   1 -13   38.21    5.93
  -4   1  13   30.66    5.31
   4   1 -14    4.28    3.67
   4  -1 -14    9.28    2.90
   4  -1 -14    7.83    3.45
   4  -1  14    7.18    3.55
  -4  -1 -14    5.81    3.22
  -4   1  14    8.06    3.00
   4  -1  14   10.52    2.53
   4  -1  14    8.47    3.95
  -4   1  14    8.33    3.42
   4   1  14    4.91    2.99
  -4  -1  14    7.45    2.43
   4   1  14    8.39    3.67
   4   1 -14   11.35    4.87
  -4  -1 -14   10.90    3.43
   4  -1 -14   11.14    4.07
   4   1 -14   10.70    3.54
  -4   1 -14    7.52    2.64
  -4  -1 -14    7.60    2.91
  -4   1 -14    8.19    2.93
  -4  -1 -14    8.60    3.01
   4   1 -14    3.70    2.36
   4   1  14    2.20    2.65
  -4  -1 -14    8.17    3.04
  -4   1 -14    9.04    3.48
  -4  -1  14    5.00    2.59
   4   1  15   -0.87    3.39
   4   1 -15    5.60    3.82
  -4  -1 -15    2.16    2.69
  -4   1  15   -5.34    3.01
  -4   1 -15   -0.77    2.07
   4  -1 -15    6.06    2.51
   4  -1 -15    6.18    3.64
  -4   1 -15   -3.99    3.34
  -4  -1  15    1.99    2.00
   4  -1  15    2.08    2.84
  -4   1 -15    1.25    2.41
  -4   1 -15    0.20    2.57
   4   1  15   -1.71    2.72
   4   1  15    3.72    2.92
   4   1  15   -0.59    2.59
   4  -1  15   -0.80    1.66
  -4  -1 -15   -1.13    3.01
   4  -1  15   -4.24    4.04
   4   1 -15   16.85    4.20
   4  -1 -15   -3.03    3.24
  -4  -1  15    0.90    2.22
   4   1 -15   -0.48    3.05
   4   1  15   -0.02    2.71
  -4   1 -15    1.90    2.74
   4   1 -15    1.85    2.67
  -4  -1 -15    1.91    2.62
  -4   1  15   -0.70    2.48
  -4  -1  15    3.40    2.71
  -4   1  15    0.18    1.49
  -4   1 -16    1.60    2.87
   4   1 -16   -2.22    3.68
  -4  -1  16    5.24    2.51
   4   1 -16    3.36    3.21
   4  -1 -16    3.88    3.79
   4   1  16   -0.10    2.38
  -4   1 -16    4.83    2.96
  -4   1  16    2.19    2.62
  -4   1  16    5.69    3.03
   4   1  16    3.28    2.92
   4  -1 -16    8.57    4.64
   4   1  16    3.15    3.27
   4  -1 -16    4.84    2.26
   4   1 -16    7.33    3.70
  -4   1  16    4.14    2.99
   4   1  16   -1.22    3.31
  -4  -1 -16   -0.54    2.14
  -4   1 -16    2.16    2.88
   4  -1  16    0.47    2.96
  -4  -1 -16   -2.23    2.82
  -4  -1 -16    3.14    2.78
   4  -1  16    6.06    3.81
  -4   1 -16    5.96    2.58
  -4  -1  16    7.42    4.04
   4  -1  16    1.72    1.71
  -4   1 -16    6.15    3.22
  -4  -1  16    3.74    2.29
   4   1 -17   19.00    5.74
  -4   1  17   13.90    4.20
   4   1  17   21.09    4.84
  -4   1 -17   11.57    3.29
   4   1  17   19.11    5.24
   4   1  17    9.90    4.09
   4  -1 -17   15.90    5.20
   4   1  17   17.12    4.88
   4  -1  17   16.90    5.45
  -4   1 -17   23.15    5.36
   4  -1  17   14.16    4.71
  -4  -1  17   14.87    4.75
   4   1 -17   17.71    3.85
  -4  -1 -17   20.00    4.03
   4  -1 -17   13.98    5.34
  -4  -1 -17   17.27    5.34
  -4  -1  17   18.52    5.45
   4   1 -17   21.00    6.01
  -4   1 -17   15.71    3.72
  -4  -1 -17   20.51    5.24
  -4   1  17   12.17    3.93
  -4   1 -17   17.17    4.25
  -4  -1 -17   15.20    4.05
   4   1 -17   20.06    4.58
   4  -1  17   22.63    4.98
  -4   1  17   11.69    4.24
  -4  -1  17   13.04    3.36
   4   1 -18   33.95    7.17
   4  -1 -18   28.92    5.94
   4   1 -18   32.49    6.45
   4  -1 -18   36.96    7.05
  -4   1  18   38.88    6.32
  -4   1  18   36.27    6.26
   4   1  18   40.95    6.79
   4   1  18   38.51    7.07
   4   1  18   34.49    6.51
   4  -1  18   39.36    6.82
   4  -1  18   38.37    6.88
  -4   1  18   31.04    5.91
  -4  -1  18   34.41    4.96
  -4  -1 -18   40.23    7.16
  -4   1 -18   37.69    6.81
  -4  -1  18   38.16    6.63
  -4   1 -18   34.84    4.98
  -4  -1 -18   34.03    6.49
   4  -1  18   45.22    6.78
  -4   1 -18   34.34    5.06
   4   1  18   31.41    5.91
   4  -1  19   53.27    7.98
  -4  -1  19   53.59    6.07
  -4   1 -19   51.39    7.69
   4  -1 -19   55.30    8.03
  -4   1 -19   59.97    6.48
   4   1  19   57.25    7.87
   4   1  19   51.35    7.90
   4  -1  19   57.03    7.75
   4  -1 -19   54.90    8.18
  -4  -1 -19   51.01    7.53
   4   1  19   47.52    7.42
  -4  -1  19   45.17    7.24
   4   1 -19   52.28    8.44
   4  -1  19   61.86    7.68
  -4   1  19   57.71    7.69
   4   1 -19   60.54    8.31
   4   1  19   56.16    7.34
  -4  -1 -19   52.01    7.61
  -4   1  19   55.72    7.22
   4   1  20   74.24    8.80
  -4   1  20   65.11    7.85
   4  -1 -20   69.70    8.97
   4   1  20   71.31    8.70
  -4  -1 -20   76.61    9.00
   4   1 -20   83.24    9.86
   4  -1  20   71.36    8.56
   4   1  20   67.32    8.44
   4  -1  20   65.11    8.41
  -4  -1  20   75.16    7.04
  -4  -1  20   66.57    8.24
   4  -1  20   74.60    8.56
   4  -1 -20   71.84    8.95
  -4   1  20   70.04    8.39
   4   1  20   63.63    7.75
  -4   1 -20   73.81    7.05
  -4   1 -20   63.45    8.46
  -4  -1 -20   75.82    9.04
   4   1 -20   73.58    9.06
   4   1  21   32.52    5.83
  -4   1 -21   31.61    6.30
   4   1  21   28.60    5.76
   4   1  21   34.99    5.91
  -4   1  21   38.86    6.14
   4  -1 -21   28.63    5.70
   4   1  21   27.67    5.82
   4   1 -21   39.29    7.25
   4  -1 -21   36.68    6.39
  -4   1  21   38.22    6.10
  -4   1 -21   36.92    5.01
  -4  -1 -21   32.35    5.91
  -4  -1  21   34.08    4.66
   4  -1  21   34.76    5.96
  -4  -1 -21   39.91    6.77
   4   1 -21   38.04    6.38
  -4  -1  21   40.00    6.49
  -4   1 -22   -6.10    3.33
  -4  -1  22    6.54    3.40
   4  -1  22    2.77    2.50
  -4  -1 -22    3.32    3.00
  -4   1  22   -0.77    3.10
  -4   1  22    1.51    2.28
   4   1 -22   -0.84    3.63
   4   1  22    4.23    3.15
  -4   1  22    8.66    2.63
  -4   1 -22    4.37    3.84
   4  -1 -22    2.17    3.11
   4  -1 -22    2.59    3.22
  -4  -1 -22    5.08    3.33
  -4  -1  22    3.88    2.59
   4  -1  23   18.62    4.17
  -4   1 -23   29.14    4.91
   4  -1 -23   27.57    5.16
   4   1  23   20.97    4.34
   4   1 -23   23.88    5.28
  -4  -1  23   27.68    5.27
  -4   1 -23   26.73    5.31
  -4  -1 -23   16.46    4.88
  -4  -1 -23   21.30    4.44
  -4   1  23   21.07    4.20
  -4   1  23   31.99    5.10
   4  -1 -23   26.07    5.42
   4  -1 -24   29.32    4.68
  -4  -1  24   30.61    4.89
  -4   1  24   24.50    4.16
   4   1 -24   28.14    4.87
   4  -1 -24   32.96    4.91
  -4  -1 -24   28.18    5.03
   4  -1  24   30.60    4.53
  -4  -1 -24   21.62    4.30
  -4   1 -24   28.32    4.77
   4   1  24   36.12    4.95
  -4   1  24   28.91    4.63
   4  -1  25    8.10    2.37
   4   1  25    4.16    2.24
  -4   1 -25    3.13    2.63
  -4  -1 -25    8.78    2.92
  -4  -1  25    4.61    2.43
   4   1 -25    5.61    2.74
  -4  -1 -25    8.26    2.59
  -4   1 -25    4.06    2.51
   4  -1 -25    5.66    2.49
  -4   1  25    4.77    2.15
   4  -1 -25    0.23    2.28
   4   1  26    3.94    1.36
   4  -1  26    1.36    1.24
  -4  -1  26    1.26    1.39
   5  -1   0 1245.64   26.71
  -5  -1   0 1224.98   27.28
   5   1   0 1220.02   27.26
  -5  -1   0 1219.12   27.31
  -5   1   0 1170.91   26.40
   5   1   0 1166.70   26.52
   5  -1   0 1248.75   26.91
   5   1   1  400.37   10.85
   5   1   1  422.60   12.90
   5   1  -1  421.43   12.57
   5   1  -1  432.85   11.60
   5   1  -1  426.76   11.99
  -5   1   1  413.75   12.04
   5  -1  -1  398.97   12.16
   5  -1   1  411.36   12.32
  -5  -1   1  406.61   12.64
   5  -1   1  407.13   12.31
   5   1   1  380.49   12.22
  -5  -1  -1  401.60   12.28
   5  -1  -1  412.03   12.01
  -5  -1  -1  414.92   12.67
   5   1  -2   27.00    2.70
   5   1   2   25.77    2.42
  -5   1   2   26.89    2.39
   5  -1   2   28.98    3.39
   5   1  -2   26.89    2.88
  -5  -1   2   25.62    3.06
   5  -1   2   25.95    3.24
  -5  -1  -2   29.27    3.31
  -5  -1  -2   27.77    2.92
   5  -1  -2   27.46    3.10
   5   1  -2   28.08    3.20
   5   1   2   24.72    3.34
  -5   1   2   25.99    2.99
  -5   1   2   27.19    2.94
  -5   1  -2   29.63    1.85
   5   1   2   27.64    3.31
   5   1  -3  206.27    7.14
   5  -1   3  190.71    8.09
   5   1   3  176.38    8.14
  -5   1   3  207.88    6.82
  -5  -1  -3  198.95    7.74
  -5   1   3  194.59    7.61
   5   1  -3  199.50    7.82
  -5  -1   3  178.19    8.07
   5  -1  -3  186.79    7.83
   5   1   3  203.91    6.77
  -5   1   3  185.79    7.73
   5  -1   3  198.47    8.24
  -5   1  -3  209.88    6.28
   5   1  -3  200.60    8.08
  -5  -1  -3  201.62    8.36
   5   1   4  120.19    5.00
   5   1   4   99.74    6.20
  -5   1   4  111.77    7.12
  -5  -1  -4  111.12    5.52
  -5  -1  -4  106.72    6.03
   5   1  -4  111.74    5.80
  -5   1   4  107.21    6.13
   5  -1  -4  103.03    5.85
   5  -1   4  100.65    5.94
  -5   1  -4  115.94    4.88
  -5  -1   4   99.85    5.96
  -5   1   4  101.19    5.79
   5   1  -4  102.76    5.83
   5  -1   4  102.03    5.96
   5   1   5    2.11    2.02
  -5   1   5    1.01    1.81
   5  -1   5    0.80    1.92
  -5  -1   5    1.83    1.90
  -5   1   5    1.95    1.86
  -5  -1  -5    0.54    1.30
  -5  -1  -5    1.53    1.23
   5   1   5    1.71    1.13
   5  -1   5    2.92    2.09
   5   1  -5    1.70    1.86
  -5  -1   5    2.37    1.76
  -5   1   5    2.66    2.37
   5  -1  -5    1.27    1.87
   5   1  -5   -0.14    1.70
  -5   1  -5    1.36    1.20
  -5  -1  -5    3.01    1.92
  -5  -1  -6  168.23    9.65
  -5   1   6  155.50    7.93
  -5   1   6  157.95    8.87
   5   1  -6  160.63    7.94
  -5  -1  -6  186.57    7.11
  -5   1   6  170.66    8.23
  -5   1  -6  167.78    7.83
   5  -1  -6  172.35    8.03
   5   1  -6  151.62    7.65
   5   1   6  170.41    8.58
  -5  -1  -6  167.71    7.82
   5  -1  -6  189.13   11.28
  -5   1  -6  188.71    7.45
  -5  -1   6  161.38    7.90
   5  -1   6  169.58    8.13
  -5  -1  -6  169.13    7.92
  -5  -1  -6  169.15    8.03
   5  -1   6  174.14    8.01
  -5  -1   6  170.76   10.03
   5   1   7  257.04   11.10
   5  -1  -7  258.98   10.62
  -5   1   7  257.86   11.82
   5  -1   7  269.74   10.85
  -5   1   7  254.02   10.61
  -5   1   7  258.50   10.62
   5   1   7  279.48   13.04
   5  -1   7  257.94   10.33
   5  -1  -7  292.70   14.72
  -5  -1  -7  255.40   10.49
  -5   1  -7  290.60   10.26
  -5  -1   7  262.65   10.52
  -5  -1  -7  262.75   10.45
  -5  -1   7  274.05   13.38
  -5  -1  -7  266.01   10.36
  -5   1  -7  260.23   10.34
   5   1  -7  254.60   10.46
  -5   1  -7  306.20   10.06
  -5  -1  -7  285.42   13.09
   5   1  -7  277.82   11.04
   5   1   8  163.20    8.92
  -5   1   8  173.10    9.65
  -5  -1   8  165.70    8.15
  -5  -1   8  164.30   10.60
  -5   1  -8  171.65    7.44
   5   1  -8  157.97    8.57
  -5  -1  -8  170.85   10.08
   5  -1   8  163.46    8.15
  -5  -1  -8  167.90    8.40
  -5   1   8  153.50    8.21
   5  -1  -8  157.87   10.98
   5  -1  -8  151.19    8.06
   5   1   8  158.85   10.13
  -5   1  -8  153.76    7.97
   5   1  -8  154.61    8.21
  -5  -1  -8  167.31    8.09
  -5   1  -8  179.52    8.29
  -5  -1  -8  156.15    8.15
  -5   1   8  159.53    8.35
   5   1  -9   15.62    3.27
   5   1  -9    8.73    2.79
  -5   1   9   14.57    3.02
  -5   1   9   16.83    4.10
   5  -1  -9   22.04    4.53
   5  -1   9   13.48    2.84
  -5  -1   9   17.01    2.79
  -5   1  -9   18.15    2.65
   5   1   9   13.40    3.31
  -5   1   9   19.49    3.94
  -5   1   9   15.57    2.96
  -5  -1  -9   17.59    3.22
  -5  -1   9   14.13    3.81
   5   1   9   18.83    3.77
  -5  -1  -9   16.68    3.64
   5  -1  -9   17.78    3.24
  -5   1  -9   17.70    2.95
  -5   1  -9   15.69    3.09
  -5  -1  -9   13.83    2.84
   5   1 -10  258.68   11.92
  -5   1  10  265.05   14.64
  -5  -1  10  297.92   11.29
   5   1 -10  270.38   11.79
  -5   1  10  237.51   10.98
  -5   1 -10  257.05   11.29
   5  -1 -10  252.82   14.80
   5   1  10  267.98   14.43
  -5   1  10  279.36   13.19
   5   1  10  277.30   12.49
   5  -1  10  273.48   11.22
   5  -1 -10  263.57   11.66
  -5  -1 -10  263.38   11.54
  -5   1 -10  253.71   10.91
  -5   1 -10  279.97   11.71
  -5   1  10  245.50   11.27
  -5  -1 -10  259.54   13.31
  -5  -1 -10  249.20   11.25
  -5  -1 -11  184.25   11.29
  -5   1 -11  177.83    9.30
  -5   1 -11  199.94   10.22
  -5  -1  11  206.69    9.37
  -5   1  11  163.31    9.20
  -5  -1 -11  176.91    9.59
  -5   1  11  168.99    9.40
  -5   1  11  186.23   12.55
   5   1 -11  180.99   10.15
   5  -1  11  189.20    9.37
   5   1 -11  198.86   10.32
   5  -1 -11  183.90    9.92
  -5   1  11  210.73   11.32
   5   1  11  175.19   12.04
   5   1  11  194.50   10.57
  -5  -1 -11  173.98    9.55
  -5  -1 -12    8.34    2.65
  -5   1  12    5.29    2.25
  -5  -1  12   11.82    2.52
  -5   1  12   10.94    3.63
   5   1  12    9.65    3.40
  -5  -1 -12    5.70    2.88
   5   1  12   10.15    3.90
  -5   1 -12   10.37    2.84
   5   1 -12    7.50    2.30
   5  -1 -12    9.40    2.89
  -5   1  12   12.76    3.16
  -5  -1 -12    4.91    2.54
   5  -1  12    7.63    2.46
   5   1 -12    6.57    2.72
  -5   1 -12    6.30    2.52
   5  -1  13  182.64   13.37
  -5  -1  13  178.90   12.86
   5   1 -13  172.40   10.33
   5  -1 -13  167.09    9.98
   5   1  13  158.26   12.15
  -5  -1 -13  163.58    9.82
   5  -1 -13  172.72   13.19
  -5  -1 -13  173.63   11.40
  -5  -1  13  170.92    9.71
  -5   1 -13  162.21    9.54
  -5  -1 -13  158.75   10.02
   5   1  13  173.21   13.02
  -5   1 -13  163.35   11.89
   5   1 -13  170.64   10.60
  -5  -1 -13  171.38    9.98
   5  -1  13  197.07    9.87
  -5   1  13  169.15   12.48
  -5   1 -13  188.18   10.75
   5  -1 -14  204.25   11.25
  -5  -1 -14  191.48   11.07
   5   1  14  204.14   14.09
  -5   1 -14  215.58   11.97
  -5   1  14  205.80   13.27
   5  -1  14  232.43   14.54
  -5   1  14  192.40   13.69
   5  -1 -14  186.72   14.10
   5  -1 -14  199.84   14.38
   5   1  14  181.26   13.38
  -5  -1  14  208.43   14.27
   5  -1  14  205.95   14.39
   5   1  14  179.81   13.48
   5  -1  14  211.39   14.30
   5   1 -14  220.48   15.40
  -5  -1 -14  180.79   13.04
   5   1 -14  194.16   11.63
   5  -1 -14  195.27   14.41
   5   1 -14  211.99   11.87
  -5  -1 -14  185.17   11.02
  -5   1 -14  195.93   10.78
  -5  -1  14  198.84   14.00
  -5   1  14  199.15   14.10
   5   1 -14  208.36   14.84
   5   1  14  217.40   14.80
  -5  -1 -14  215.72   13.08
  -5   1 -14  185.51   13.05
  -5  -1 -14  185.21   10.78
  -5  -1  14  189.24   10.72
  -5   1  15   29.05    5.52
  -5   1 -15   30.16    5.95
  -5   1  15   26.86    5.27
  -5  -1  15   29.16    4.49
   5  -1 -15   24.82    5.75
   5   1 -15   28.68    4.98
   5   1  15   22.47    4.74
   5   1  15   27.00    6.16
  -5   1 -15   25.17    4.63
   5   1 -15   32.00    5.32
   5  -1  15   24.17    5.84
   5  -1 -15   28.04    4.64
   5   1  15   30.05    6.14
  -5  -1 -15   20.48    4.48
   5  -1 -15   34.98    6.37
  -5  -1  15   25.09    5.35
  -5  -1 -15   25.42    4.56
   5   1  15   31.71    5.88
   5   1 -15   21.76    5.79
  -5   1 -15   32.99    5.08
  -5   1 -15   24.66    4.62
   5   1  15   23.30    5.47
   5  -1 -15   29.59    6.11
   5  -1  15   34.97    6.63
  -5   1  15   20.19    4.91
  -5  -1 -15   23.85    4.30
   5   1 -15   28.31    6.17
  -5  -1  15   29.11    5.52
  -5  -1 -15   21.19    5.65
   5   1  16   59.59    7.57
  -5  -1 -16   60.44    6.63
  -5   1  16   72.88    8.38
   5  -1 -16   66.73    6.88
  -5   1 -16   62.35    6.66
   5  -1 -16   52.16    8.14
  -5  -1  16   58.03    6.21
  -5  -1  16   61.59    7.34
   5   1 -16   50.33    7.97
  -5   1  16   51.95    7.44
   5  -1  16   54.74    7.73
   5   1  16   52.27    7.81
  -5   1 -16   59.42    7.96
   5  -1  16   58.48    8.22
   5  -1 -16   48.53    7.84
   5   1  16   65.40    7.78
   5   1  16   58.19    7.94
   5   1  16   58.77    7.69
  -5   1 -16   65.87    6.93
  -5   1 -16   52.42    6.32
  -5   1  16   49.09    7.47
  -5  -1 -16   54.90    6.20
   5   1 -16   58.49    6.95
   5   1 -16   62.32    8.78
  -5   1 -16   61.89    6.97
  -5  -1 -16   45.08    6.89
  -5  -1  16   60.46    7.79
  -5  -1  16   54.52    7.81
   5   1 -16   68.29    7.43
   5  -1  17  178.75   13.68
   5   1  17  175.16   12.77
  -5   1  17  158.56   12.18
   5  -1  17  176.78   13.67
   5   1 -17  167.98   14.12
   5   1  17  169.74   13.43
  -5   1  17  160.90   12.81
  -5   1 -17  173.93   10.75
   5   1  17  175.70   13.61
   5   1  17  172.13   13.35
  -5   1 -17  162.63   10.61
  -5   1 -17  174.80   11.19
   5  -1 -17  181.26   14.32
   5   1 -17  173.01   14.00
  -5  -1  17  163.08   10.46
  -5  -1 -17  166.39   10.81
  -5  -1  17  151.66   12.79
  -5   1  17  155.40   12.92
  -5  -1  17  170.09   13.13
   5  -1 -17  172.33   13.69
  -5  -1 -17  142.21   12.26
  -5   1 -17  159.49   12.83
  -5  -1 -18   26.28    6.08
   5   1  18   25.79    5.71
   5   1  18   30.89    6.33
  -5  -1  18   33.90    6.08
  -5   1  18   24.40    5.47
  -5   1 -18   35.70    5.24
   5  -1  18   34.86    6.46
   5   1  18   28.31    5.87
   5   1 -18   22.37    5.89
   5  -1  18   23.20    5.92
  -5   1 -18   29.46    6.30
   5   1  18   30.93    5.67
  -5   1  18   31.31    5.88
  -5  -1  18   32.35    4.85
  -5   1  18   39.32    6.10
   5  -1 -18   17.93    5.48
   5  -1 -18   32.49    6.70
  -5   1 -18   33.34    5.04
   5   1 -18   30.20    6.54
  -5  -1  18   24.44    5.25
  -5  -1 -18   27.81    6.22
  -5   1  18   32.31    5.23
   5   1 -19   19.91    5.33
   5   1  19   26.19    5.65
   5  -1  19   22.43    4.93
   5  -1 -19   29.74    6.21
   5   1  19   26.54    5.81
   5   1  19   24.09    5.45
   5  -1  19   33.72    6.11
  -5   1 -19   30.85    6.36
   5  -1  19   26.82    5.45
   5   1  19   22.81    5.44
  -5   1  19   24.34    5.10
   5  -1 -19   19.78    5.66
   5   1 -19   24.05    6.15
  -5   1  19   24.37    5.43
  -5  -1  19   23.27    4.09
  -5  -1 -19   21.40    5.24
  -5  -1  19   24.66    5.57
  -5   1 -19   28.06    4.87
  -5  -1 -19   21.53    5.66
   5   1  20  110.83   10.38
  -5  -1 -20  113.04   10.75
   5   1  20  123.36   10.53
  -5  -1  20  121.70    8.75
   5  -1 -20  102.09   10.59
   5  -1  20  104.78   10.10
   5   1  20  127.40   11.27
   5  -1 -20  128.53   11.52
   5   1 -20  105.85   10.96
  -5  -1 -20  129.05   11.58
   5  -1  20  122.11   10.97
  -5   1 -20  128.41    9.07
  -5   1 -20  106.94   10.41
   5  -1  20  110.01   10.59
  -5  -1  20  120.71   11.14
  -5   1  20  127.21   10.48
  -5   1  20  118.46   10.77
   5   1  20  118.31   10.74
  -5   1  21   46.35    6.75
   5  -1 -21   48.85    7.18
   5  -1  21   42.25    6.63
   5   1 -21   45.98    7.20
  -5  -1 -21   36.89    6.51
  -5  -1  21   48.25    5.51
   5  -1  21   41.94    6.26
  -5   1 -21   50.20    7.38
  -5   1  21   51.77    6.45
   5   1  21   52.61    7.01
  -5  -1  21   46.79    6.82
  -5  -1 -21   53.55    7.19
   5   1  21   49.67    7.04
   5  -1 -21   49.07    7.22
  -5   1  22    3.54    2.49
   5  -1 -22    0.62    3.01
  -5   1 -22    5.64    3.01
  -5   1  22    0.28    2.44
  -5  -1  22    1.15    2.49
   5  -1 -22    3.23    2.37
   5   1 -22    5.71    3.62
   5   1  22    1.48    3.16
   5  -1  22    4.11    2.71
  -5   1 -22   -0.04    3.22
  -5  -1 -22    0.24    3.24
  -5  -1 -22    1.89    2.97
  -5   1  23   20.67    3.67
   5   1  23   17.15    3.88
   5   1 -23   14.30    3.98
  -5   1 -23   14.29    4.29
  -5  -1 -23   12.60    4.21
   5  -1 -23   14.51    3.87
   5  -1  23   18.25    3.66
   5  -1 -23   16.35    4.22
  -5  -1 -23   17.95    3.86
  -5  -1  23   17.74    4.09
  -5   1  23   21.54    4.35
   5  -1 -24   49.78    5.45
   5   1  24   52.77    5.57
   5  -1  24   52.91    5.41
  -5  -1 -24   46.14    5.45
  -5   1 -24   45.23    5.47
  -5  -1 -24   38.27    5.53
  -5   1  24   51.55    5.65
   5   1 -24   28.71    4.04
   5   1 -24   48.33    5.90
   5  -1 -24   47.80    5.21
  -5  -1  24   52.36    5.78
  -5  -1 -25    3.15    2.16
   5   1 -25    8.02    2.74
   5  -1 -25    9.34    2.51
  -5   1 -25   10.76    2.65
  -5   1 -25    9.80    2.62
   5   1  25   10.25    2.38
  -5  -1  25   10.36    2.49
   5   1  25    8.79    2.34
   5  -1  25    7.62    1.93
  -5   1  25    9.98    2.44
   6   1   0  692.50   18.06
   6   1   0  697.99   18.96
  -6  -1   0  659.35   18.75
  -6   1   0  755.87   20.29
   6   1   0  714.54   17.45
  -6   1   0  701.18   18.28
  -6  -1   0  722.14   19.36
   6  -1   0  692.92   18.62
   6   1  -1  116.06    5.98
  -6  -1  -1  116.86    6.54
   6   1   1  126.36    5.82
  -6   1   1  116.50    7.12
  -6   1  -1  126.54    7.01
  -6  -1  -1  115.91    6.74
   6  -1   1  114.23    6.47
   6  -1  -1  120.06    6.49
   6  -1   1  118.60    6.56
  -6   1   1  115.72    6.07
   6   1   1  115.81    6.42
   6   1  -1  120.37    5.90
   6   1  -1  116.69    6.53
  -6  -1   1  103.24    6.34
  -6   1   1  115.47    6.10
  -6   1   2  169.30    6.29
   6   1  -2  161.21    7.63
   6   1   2  159.46    7.75
  -6   1   2  154.58    8.39
   6  -1  -2  149.48    7.42
   6  -1   2  156.07    7.68
  -6  -1  -2  158.74    7.56
   6   1  -2  168.01    7.28
  -6  -1   2  137.98    7.50
  -6   1   2  148.31    6.97
   6  -1   2  144.77    7.51
   6   1   2  160.59    6.65
  -6   1   2  149.27    7.10
   6   1  -2  167.10    6.89
  -6  -1  -2  153.51    7.80
  -6   1  -2  182.57    8.15
  -6  -1  -3  271.40   12.77
   6   1  -3  265.21    9.88
   6  -1   3  256.26   10.14
   6   1   3  269.89    8.88
  -6  -1  -3  261.25   10.47
  -6  -1  -3  265.59    9.98
  -6   1   3  239.18   10.96
  -6   1  -3  285.77   10.32
   6   1  -3  244.76    9.54
   6  -1  -3  243.04    9.88
  -6   1   3  250.70    9.63
  -6  -1   3  214.60    9.78
  -6   1   3  278.58    9.77
  -6   1   3  245.39    9.87
   6  -1   3  250.38   10.13
   6   1   3  269.22   10.47
   6   1   4  786.52   21.32
   6   1  -4  829.66   20.30
  -6   1   4  739.73   22.33
   6  -1  -4  781.09   20.60
  -6  -1  -4  811.23   20.13
  -6  -1  -4  847.58   24.90
   6   1  -4  773.28   20.41
  -6  -1   4  770.22   23.63
   6  -1   4  772.45   20.79
   6  -1   4  759.01   20.65
  -6  -1  -4  774.65   21.02
  -6   1   4  777.94   20.17
  -6   1   4  739.38   20.29
   6   1   4  888.60   19.28
   6   1   5  104.65    6.83
  -6   1   5   92.32    7.03
   6  -1   5   99.23    6.45
   6   1  -5   96.70    5.78
  -6  -1   5   93.63    7.47
  -6  -1  -5  107.84    7.90
   6  -1  -5   93.80    6.10
   6   1  -5   96.44    6.18
   6   1   5  106.23    5.34
  -6  -1  -5   94.78    6.22
  -6  -1   5   92.62    6.22
   6  -1   5   96.33    6.35
  -6   1  -5  102.57    5.24
  -6   1   5   91.19    6.06
  -6  -1  -5  102.95    5.74
  -6  -1  -6   54.40    5.65
   6   1   6   49.82    4.95
   6   1  -6   58.52    4.57
  -6   1   6   47.56    4.70
  -6   1   6   52.88    4.86
   6  -1  -6   49.29    4.73
  -6  -1  -6   58.22    4.22
   6   1   6   50.06    5.25
  -6  -1  -6   53.63    5.94
   6   1   6   56.59    3.99
  -6   1  -6   50.99    3.96
   6  -1   6   51.22    4.84
  -6  -1   6   50.23    5.76
   6   1  -6   55.82    4.99
  -6   1   6   46.85    5.42
  -6  -1  -6   51.44    4.75
  -6   1  -6   52.54    4.46
  -6  -1   6   46.91    4.62
  -6  -1  -6   49.33    4.56
   6  -1   6   48.29    4.67
  -6  -1  -6   46.72    4.63
  -6   1  -7  453.34   13.92
  -6   1   7  377.48   14.15
  -6   1   7  390.72   14.08
   6   1   7  459.59   17.30
  -6  -1  -7  438.92   16.81
   6  -1   7  398.63   14.43
   6   1  -7  401.36   14.49
   6  -1   7  400.11   14.15
  -6  -1   7  388.90   14.29
  -6   1  -7  397.53   14.20
   6  -1  -7  395.93   14.29
  -6  -1  -7  396.49   16.78
  -6  -1   7  425.76   17.93
  -6   1  -7  426.01   13.39
  -6  -1  -7  440.25   14.87
  -6  -1  -7  412.37   14.28
   6   1   7  389.85   14.83
  -6   1   7  449.03   16.73
  -6  -1  -7  410.37   14.64
  -6  -1  -8   88.16    7.65
   6   1   8   76.55    6.43
   6   1  -8   79.97    6.12
  -6  -1  -8   80.67    6.23
  -6   1   8   75.15    6.08
  -6   1   8   82.40    6.28
   6  -1  -8   78.90    6.09
   6   1   8   97.49    7.98
  -6   1  -8   89.51    5.94
   6   1  -8   81.23    6.34
  -6  -1   8   85.72    6.22
  -6   1  -8   83.49    6.19
   6  -1   8   84.06    6.17
  -6  -1  -8   79.61    6.16
  -6   1   8   88.16    7.31
  -6  -1   8   81.75    7.73
  -6  -1  -8   74.66    5.81
   6   1  -9  242.32   11.59
   6  -1   9  236.80   10.81
   6   1  -9  231.24   10.92
  -6   1   9  258.07   13.03
  -6  -1   9  250.80   14.18
  -6   1  -9  240.44   10.67
   6   1   9  251.41   13.62
   6   1   9  248.63   11.90
  -6  -1  -9  257.94   11.10
  -6  -1  -9  231.13   11.04
  -6  -1  -9  240.34   13.11
  -6   1  -9  265.00   10.42
   6  -1  -9  235.59   11.16
  -6   1   9  227.39   14.16
  -6  -1   9  259.60   11.34
  -6   1   9  211.47   10.66
  -6   1  -9  237.97   11.04
  -6  -1  -9  245.57   11.32
  -6   1   9  236.60   10.97
   6   1  10   33.80    4.98
   6   1  10   30.36    5.08
   6  -1 -10   34.44    4.49
  -6   1  10   34.46    4.89
  -6   1  10   29.22    5.39
  -6  -1 -10   31.52    4.39
  -6  -1  10   38.03    4.30
  -6   1  10   29.29    4.23
   6   1 -10   31.19    4.32
  -6  -1 -10   30.57    5.01
  -6  -1 -10   28.21    4.11
  -6  -1 -10   31.51    4.18
  -6   1 -10   31.07    4.17
   6   1 -10   33.46    4.53
   6  -1  10   37.73    4.49
  -6   1 -10   28.03    4.16
  -6   1 -10   31.66    4.15
  -6   1  10   30.82    4.19
  -6   1 -10   30.89    3.56
   6  -1  11  124.88    7.91
  -6   1 -11  111.25    7.79
   6  -1 -11  110.26    7.81
  -6   1  11  108.54    7.77
  -6   1  11  108.39   10.06
   6   1  11  116.58    9.83
  -6   1  11  128.28    9.21
   6   1  11  122.66    8.66
  -6  -1  11  128.56    7.81
  -6  -1 -11  119.13    9.51
  -6  -1 -11  109.99    7.94
   6   1 -11  112.96    8.28
  -6   1 -11  110.16    7.71
  -6   1 -11  117.13    7.81
   6   1 -11  111.67    7.93
  -6  -1 -11  100.56    7.58
   6  -1 -12   70.93    6.54
  -6  -1  12   83.52    6.29
   6   1 -12   68.56    6.53
  -6  -1 -12   60.38    6.11
   6   1 -12   80.98    8.97
  -6  -1 -12   71.78    7.58
  -6   1  12   69.18    8.31
   6   1  12   77.04    8.10
  -6  -1  12   72.95    8.10
   6  -1  12   76.83    8.46
   6   1  12   62.34    7.56
   6  -1  12   72.73    8.18
  -6   1 -12   64.23    6.12
   6   1 -12   74.37    8.92
   6  -1 -12   73.05    8.66
  -6  -1 -12   65.63    6.40
  -6  -1  12   70.36    6.18
   6  -1  12   82.41    8.84
  -6   1 -12   72.63    6.55
   6  -1  12   80.42    6.49
   6   1  12   68.71    8.21
   6   1 -12   65.41    6.68
   6  -1  13  113.35    7.76
   6   1 -13  102.78   10.61
   6   1 -13  113.08    8.54
  -6   1 -13  107.33    7.97
  -6  -1 -13  123.47    9.84
  -6   1  13   97.75    9.80
   6  -1 -13  104.10    8.12
  -6  -1  13  100.05    7.57
   6  -1 -13  136.71   12.12
   6  -1 -13  108.86   10.74
   6   1  13  107.90   10.65
   6   1 -13  100.13    8.46
   6   1  13   95.23    9.61
   6  -1  13  119.26   10.75
   6   1  13  115.98   10.53
  -6  -1 -13  101.16    8.14
  -6   1 -13   94.30    7.96
   6  -1 -13   98.25   10.44
   6   1  13   94.21    9.59
  -6  -1 -13   95.60    7.86
   6  -1  13   93.44    9.45
  -6  -1  13  100.72   10.02
   6  -1  13   95.54    9.85
   6  -1  13  101.10   10.12
  -6  -1 -13  105.17    8.17
  -6  -1  13  114.13   10.67
   6   1 -13  105.06   10.75
  -6   1  13  131.12    8.27
   6   1 -14   76.93    7.38
   6  -1  14   60.06    7.88
  -6   1 -14   66.54    6.63
   6   1 -14   56.44    8.37
  -6   1  14   65.52    8.31
  -6  -1 -14   83.32    8.34
  -6  -1 -14   63.93    7.62
   6  -1  14   69.41    8.48
   6   1  14   53.81    7.78
   6   1 -14   64.74    6.90
   6   1  14   58.97    7.89
  -6  -1  14   65.98    6.44
   6  -1 -14   69.63    8.75
   6  -1 -14   72.37    9.15
  -6  -1  14   71.48    8.71
   6  -1 -14   75.02    6.99
   6  -1 -14   90.66    9.63
   6   1  14   68.13    8.34
  -6  -1 -14   66.48    6.74
   6   1 -14   68.84    8.87
  -6   1 -14   70.28    6.92
  -6   1  14   78.98    8.94
  -6  -1 -14   71.84    7.07
  -6  -1 -14   54.16    7.74
   6  -1  14   64.89    8.47
   6   1  14   64.29    8.41
  -6   1 -14   57.42    7.81
  -6  -1 -14   58.32    6.52
  -6  -1  14   63.27    7.97
   6   1 -15   18.02    4.36
   6   1 -15   15.12    5.42
   6   1 -15   15.60    4.16
   6   1  15   17.93    4.78
  -6  -1 -15   15.93    4.00
   6  -1 -15   30.47    6.31
   6  -1  15   12.90    4.29
   6   1  15   10.07    3.74
   6  -1  15   19.11    4.95
  -6  -1  15   18.57    4.75
   6  -1 -15   20.28    4.03
   6  -1 -15   19.20    5.68
  -6   1 -15   19.37    4.20
  -6   1 -15   19.53    5.07
  -6   1  15   13.03    4.39
   6  -1 -15   16.28    5.23
   6   1  15   15.02    4.25
  -6   1 -15   16.61    3.88
  -6  -1 -15   14.59    3.78
   6   1 -15   12.78    5.16
  -6  -1 -15   12.59    3.93
  -6   1  15    8.22    4.15
  -6  -1  15   15.08    4.41
   6   1  15   20.71    4.96
  -6  -1 -15   18.38    5.02
  -6  -1  15   18.87    3.64
   6  -1 -16  171.81   13.88
  -6   1  16  184.04   12.82
   6   1  16  171.57   13.04
   6   1  16  178.83   12.68
  -6   1  16  149.34   12.57
  -6  -1  16  179.52   12.78
   6   1  16  163.82   13.16
   6   1  16  159.31   12.96
   6   1 -16  170.01   14.24
   6   1  16  161.50   13.23
   6  -1  16  153.57   12.78
   6  -1  16  167.58   13.30
   6  -1 -16  164.08   13.94
  -6   1 -16  176.78   13.46
  -6  -1  16  167.22   10.40
  -6   1 -16  181.85   11.50
   6  -1 -16  206.52   14.81
  -6  -1 -16  180.20   11.08
  -6  -1  16  173.71   13.51
  -6   1  16  147.83   12.57
  -6  -1 -16  172.14   13.31
  -6   1 -16  162.83   10.75
  -6   1 -16  176.30   10.91
  -6  -1 -16  156.02   10.57
  -6  -1  16  164.44   13.10
  -6  -1  17  215.30   13.93
  -6  -1 -17  193.92   11.84
   6   1 -17  171.51   14.40
  -6   1  17  230.68   14.13
  -6   1  17  187.62   14.12
   6   1  17  183.04   14.02
   6   1  17  186.92   14.24
  -6  -1  17  183.04   14.00
   6  -1  17  187.09   14.19
   6   1  17  204.67   14.74
  -6  -1  17  177.89   13.62
   6  -1 -17  176.08   14.11
  -6   1 -17  190.82   11.40
   6  -1 -17  192.47   14.95
   6   1  17  209.53   14.09
  -6  -1  17  200.28   11.40
   6  -1  17  184.46   14.08
  -6   1 -17  212.80   12.39
  -6  -1 -17  173.41   13.76
   6   1  17  210.04   13.70
  -6   1  17  166.52   13.24
  -6   1 -17  179.17   13.80
  -6   1 -17  182.99   11.39
  -6  -1  18  149.84   11.21
   6   1  18  141.82   11.14
  -6  -1 -18  118.46   11.04
   6  -1 -18  120.92   11.69
   6   1  18  130.45   10.92
   6   1  18  125.77   11.39
  -6   1  18  137.31   10.87
  -6   1  18  110.42   10.68
   6   1 -18  113.55   11.86
   6   1  18  126.06   11.51
   6   1  18  120.99   11.32
  -6   1  18  132.10   10.94
   6  -1  18  127.32   11.55
   6  -1  18  117.22   10.71
  -6  -1  18  140.27   11.87
   6  -1 -18  133.99   11.97
  -6   1 -18  115.64    8.95
  -6  -1  18  128.37    9.03
   6  -1  18  135.72   12.18
  -6  -1 -18  126.39    9.69
  -6   1  18  114.66   11.11
  -6   1 -18  123.32   11.33
  -6  -1 -18  110.35   10.87
  -6  -1  18  118.49   10.97
  -6  -1 -19   71.88    8.58
   6  -1 -19   91.66    9.83
  -6   1  19   91.63    8.64
   6  -1  19   80.49    9.10
   6   1  19   76.25    8.76
  -6  -1  19   80.43    9.18
   6  -1  19   77.18    9.06
   6   1 -19   84.85   10.00
   6  -1 -19   76.95    9.19
   6   1  19   77.73    8.85
   6  -1  19   83.81    8.92
  -6  -1  19   87.08    7.51
  -6   1  19   76.15    8.84
  -6   1 -19   93.74    7.86
  -6   1 -19   76.73    9.16
  -6  -1 -19   74.14    9.17
   6   1  19   82.41    9.20
  -6   1  19   91.01    8.79
   6  -1  20   53.67    7.50
  -6   1  20   48.81    6.39
   6  -1 -20   55.67    7.60
  -6   1 -20   53.04    7.24
   6   1  20   48.55    7.17
   6  -1  20   50.23    6.69
  -6   1  20   51.64    6.42
   6  -1  20   59.64    6.96
   6  -1 -20   51.42    7.42
   6   1 -20   43.39    6.91
  -6  -1  20   53.18    5.70
  -6  -1  20   53.97    7.28
  -6  -1 -20   46.89    6.80
  -6   1  20   46.91    6.85
   6   1  20   45.12    6.84
  -6   1 -20   54.03    6.00
  -6  -1 -20   51.82    7.56
  -6   1 -21   66.48    7.84
  -6   1  21   64.67    7.71
   6   1  21   71.80    7.84
   6  -1 -21   75.43    8.41
  -6  -1 -21   67.05    7.76
   6   1  21   72.48    8.03
  -6   1  21   73.67    7.22
   6   1 -21   73.33    8.65
   6  -1 -21   72.29    8.10
  -6  -1  21   77.19    8.03
   6  -1  21   81.34    8.01
  -6  -1 -21   66.94    7.98
   6  -1  21   65.98    7.90
   6  -1 -22   27.24    5.06
   6   1 -22   14.13    3.76
   6   1  22   29.74    5.18
   6  -1  22   31.87    4.85
   6   1 -22   23.65    5.36
  -6  -1 -22   25.38    4.69
  -6  -1 -22   19.76    4.95
   6  -1 -22   30.32    5.17
  -6   1 -22   22.02    4.44
  -6  -1  22   24.19    4.57
  -6   1  22   29.75    5.05
  -6  -1  23   42.84    4.47
   6  -1 -23   43.17    5.25
  -6   1 -23   39.52    5.61
   6  -1 -23   33.85    5.13
   6   1 -23   30.51    5.20
   6  -1  23   40.26    4.92
  -6  -1 -23   33.97    5.56
  -6   1  23   50.76    5.79
  -6  -1  23   38.81    5.14
  -6  -1 -23   31.64    4.75
   6   1  23   40.20    5.15
   6  -1  24    2.52    1.58
   6  -1 -24    6.43    2.41
  -6   1 -24    0.95    2.26
   6   1  24    4.77    2.50
   6   1 -24    5.86    2.96
   6  -1 -24    6.89    2.61
  -6  -1 -24    3.67    2.72
  -6  -1 -24   -1.29    2.33
  -6  -1  24    4.32    2.39
  -6   1  24    8.26    2.49
  -6   1  25    1.32    1.32
   6   1  25    0.23    0.95
  -6  -1  25    1.12    1.36
  -7  -1   0    8.37    2.30
  -7   1   0   12.44    2.85
   7   1   0    9.29    2.32
   7  -1   0    8.60    2.57
  -7  -1   0    6.83    2.32
  -7   1   0    3.70    1.81
  -7   1   0    9.23    2.40
   7   1   0   11.30    2.22
   7   1  -1    3.03    1.59
   7  -1  -1    2.78    2.09
   7   1   1    3.26    2.17
   7   1  -1    0.17    1.57
  -7   1   1    5.78    2.45
  -7   1  -1    5.02    1.89
  -7   1   1    1.05    1.64
   7   1   1    1.67    1.43
   7  -1   1    5.80    2.38
  -7  -1   1    2.01    1.82
  -7  -1  -1    0.65    1.63
  -7   1   1    4.16    1.95
  -7   1  -1    1.31    1.75
  -7  -1  -1    5.89    2.36
  -7   1   2    6.64    2.22
   7  -1  -2    7.28    2.46
  -7   1   2    7.64    2.13
  -7  -1  -2    4.56    1.99
   7   1  -2    7.00    2.11
  -7  -1  -2    5.17    2.22
  -7   1   2    4.73    1.91
  -7   1  -2    9.11    2.39
  -7   1   2    7.18    2.51
  -7  -1   2    6.10    2.40
   7   1   2    6.30    1.86
   7  -1   2    4.44    2.32
   7   1   2    5.58    2.30
   7   1  -3  343.35   12.27
  -7  -1   3  301.82   12.70
  -7   1   3  321.59   12.06
   7   1   3  378.54   11.85
   7   1   3  357.68   12.95
   7  -1   3  324.00   12.58
   7  -1  -3  316.17   12.32
  -7  -1  -3  326.06   12.44
   7   1  -3  345.28   12.20
  -7  -1  -3  323.49   15.51
  -7   1   3  362.88   12.12
  -7   1   3  345.43   12.06
  -7  -1  -3  329.64   13.02
  -7   1   3  364.40   14.48
   7   1   4   76.86    5.95
  -7   1   4   71.29    5.69
  -7   1   4   81.89    5.86
   7  -1  -4   71.34    5.63
  -7  -1   4   80.72    6.95
   7  -1   4   79.27    5.96
   7  -1   4   81.28    6.13
   7   1   4   84.92    5.27
  -7  -1  -4   76.60    7.31
  -7  -1   4   76.49    6.11
  -7   1   4   87.53    5.91
   7   1  -4   76.68    5.58
  -7  -1  -4   80.73    6.25
  -7   1  -4   74.76    5.95
  -7   1   4   84.77    6.97
   7   1  -4   79.50    5.59
  -7  -1  -4   83.17    5.71
  -7   1   5   44.31    4.66
  -7   1   5   56.26    5.01
  -7  -1   5   52.77    6.02
  -7   1   5   62.77    6.22
  -7  -1  -5   47.71    5.76
   7  -1   5   49.26    4.97
  -7  -1  -5   49.80    5.10
   7   1   5   47.32    4.91
  -7  -1  -5   53.71    4.57
  -7  -1   5   50.30    4.91
   7  -1   5   52.09    5.04
  -7   1  -5   50.68    4.85
   7   1  -5   50.00    4.87
   7  -1  -5   45.23    4.66
   7   1   5   54.02    4.24
   7   1  -5   54.26    4.64
  -7  -1  -6   14.02    3.22
   7   1   6   15.51    3.32
  -7   1   6   12.53    2.94
  -7   1   6   17.43    3.06
  -7  -1   6   13.18    3.26
  -7   1   6   15.19    3.68
  -7  -1  -6   17.78    2.84
  -7  -1  -6   13.40    2.93
  -7  -1  -6   14.29    3.20
   7   1  -6   15.96    3.28
   7  -1   6   12.62    3.01
  -7  -1   6   18.43    3.28
  -7   1  -6   14.18    2.66
   7  -1   6   12.74    2.98
  -7  -1  -6   18.12    3.58
   7  -1  -6   14.29    3.18
  -7   1  -7   12.45    2.38
   7   1   7    8.41    2.91
  -7  -1  -7    5.49    2.57
  -7  -1  -7   10.77    2.81
  -7  -1  -7    9.66    2.98
  -7   1   7    8.18    2.69
  -7   1   7    7.17    3.26
  -7  -1   7   10.25    2.68
  -7   1  -7    9.06    2.31
   7   1   7    7.11    2.84
  -7   1   7    8.17    2.49
  -7  -1  -7    4.49    2.51
  -7  -1   7   12.52    3.47
   7  -1   7    9.25    2.72
  -7   1  -7   10.92    3.03
  -7  -1  -7    6.76    2.54
   7  -1  -7    8.39    2.49
   7   1  -7    8.30    2.69
   7  -1   7    8.41    2.55
   7  -1   8   19.61    3.72
   7   1   8   23.48    4.30
  -7  -1  -8   17.93    3.57
  -7   1   8   20.84    3.63
  -7   1   8   20.18    3.49
  -7  -1   8   20.64    3.45
  -7  -1   8   19.87    4.28
  -7   1   8   19.55    4.53
  -7  -1  -8   18.44    3.30
  -7  -1  -8   15.24    3.37
  -7  -1  -8   21.20    4.39
   7   1  -8   20.90    3.49
   7   1   8   18.63    3.86
   7  -1   8   22.37    3.60
   7  -1  -8   21.48    3.57
  -7   1  -8   15.24    3.31
  -7   1   8   24.63    4.37
   7  -1  -9    6.39    2.61
   7   1   9    7.78    3.39
  -7  -1  -9    8.06    2.91
  -7   1   9    7.94    2.76
  -7   1   9    7.76    2.74
  -7   1   9   15.82    4.48
  -7   1   9    7.92    3.21
  -7  -1   9    8.94    3.51
  -7   1  -9    7.75    2.35
  -7  -1  -9    8.05    3.16
  -7  -1  -9    9.07    2.65
   7   1  -9    6.57    2.69
  -7  -1  -9   10.89    2.77
  -7   1  -9    8.43    2.54
  -7  -1   9    9.85    2.65
   7   1   9    5.97    3.22
  -7  -1   9    8.04    2.30
   7  -1   9   11.62    3.24
   7   1  10   15.98    3.59
  -7   1  10   15.06    3.19
  -7  -1  10   16.23    3.16
  -7  -1 -10   12.21    3.20
  -7   1  10   13.12    3.12
  -7   1  10   15.32    4.40
  -7  -1 -10   13.87    3.79
  -7  -1  10   13.44    3.01
  -7   1  10   15.59    3.68
   7  -1 -10   15.26    3.59
   7  -1  10   15.21    3.29
  -7   1 -10   11.76    3.16
   7   1 -10   11.11    3.07
  -7  -1 -10   15.31    3.32
  -7   1  10   11.16    3.12
  -7   1 -10   18.53    3.06
   7   1  10    9.62    3.27
   7   1  11   64.70    8.05
   7   1 -11   62.43    6.46
  -7  -1 -11   62.10    6.18
  -7  -1  11   70.02    6.22
  -7   1  11   60.01    6.16
   7   1  11   65.38    8.19
   7  -1 -11   59.38    8.15
  -7   1  11   64.83    8.21
   7  -1 -11   61.25    8.09
  -7  -1 -11   71.08    7.56
  -7   1 -11   64.10    6.07
   7  -1  11   88.08    9.12
  -7   1  11   83.26    6.73
   7  -1  11   65.94    8.06
   7   1  11   82.90    8.70
  -7  -1  11   69.53    8.26
   7   1  11   82.11    9.07
   7   1  11   67.22    7.69
   7  -1 -11   70.95    8.52
   7   1 -11   52.28    8.08
   7  -1  11   79.20    8.85
  -7  -1  11   64.95    5.84
  -7   1 -11   64.93    6.25
  -7  -1 -11   60.33    6.22
   7  -1  11   71.29    8.57
   7  -1 -11   68.33    6.52
  -7   1 -12   36.51    4.95
   7   1  12   33.38    6.08
   7  -1 -12   43.54    6.57
  -7  -1  12   44.39    4.85
   7  -1  12   38.01    6.90
   7  -1 -12   28.74    4.45
   7  -1  12   35.33    6.39
  -7  -1  12   44.78    5.07
  -7  -1 -12   36.31    5.69
   7   1 -12   37.92    5.19
   7   1 -12   44.78    7.76
   7  -1  12   30.93    5.64
   7   1  12   36.09    6.06
   7   1  12   38.17    6.24
   7   1  12   34.98    5.94
   7  -1  12   36.44    5.97
   7  -1 -12   46.15    7.01
  -7  -1  12   40.89    6.63
   7  -1 -12   39.37    6.91
  -7  -1 -12   37.88    5.12
  -7   1  12   36.36    6.61
  -7   1  12   44.45    5.28
  -7  -1  12   43.41    5.95
  -7  -1 -12   37.24    5.06
   7   1 -13  153.56   10.09
   7  -1 -13  129.78   11.91
   7  -1 -13  153.11   12.94
  -7  -1 -13  147.13   11.24
   7   1  13  140.30   11.73
  -7   1  13  128.03   11.66
   7  -1  13  132.51   11.47
   7  -1  13  130.14   11.86
  -7   1  13  160.57    9.73
   7  -1 -13  129.80   12.32
  -7  -1  13  158.49    9.25
   7  -1  13  143.47   12.01
   7   1 -13  145.00   10.28
  -7  -1 -13  126.91    9.34
   7   1 -13  140.90   12.70
   7  -1  13  133.50   12.02
  -7  -1  13  144.98    9.21
  -7  -1  13  137.85   11.39
   7   1  13  140.55   12.29
   7   1  13  144.18   12.43
   7  -1 -13  137.97    9.45
   7   1  13  141.40   11.51
  -7   1 -13  132.81    9.16
  -7  -1 -13  121.46    9.07
  -7  -1 -13  142.63    9.70
  -7  -1  13  137.73   12.07
   7   1 -14   25.04    4.78
   7   1  14   20.56    4.96
   7   1  14   33.11    6.84
   7   1 -14   25.87    5.06
   7  -1  14   20.68    5.15
   7   1  14   24.71    6.24
   7  -1  14   31.53    6.34
  -7  -1  14   25.20    4.10
   7  -1 -14   17.24    5.69
  -7  -1 -14   32.64    5.52
   7  -1 -14   23.50    6.18
  -7   1  14   22.63    5.42
  -7   1 -14   20.94    5.30
   7   1  14   29.52    5.70
   7   1 -14   21.78    5.83
   7  -1 -14   22.51    4.20
   7  -1  14   19.02    5.02
  -7  -1 -14   26.81    4.65
  -7   1 -14   30.04    4.85
   7  -1 -14   23.56    6.02
  -7  -1 -14   26.83    4.64
  -7  -1 -14   23.43    4.42
  -7  -1  14   34.56    6.28
  -7  -1  14   24.08    5.18
  -7   1  14   20.73    5.24
  -7  -1  15    5.38    2.54
  -7  -1 -15   12.30    3.35
  -7   1  15    5.47    3.32
   7   1  15    6.36    3.20
   7  -1  15    8.79    3.66
  -7  -1 -15    8.98    3.57
   7   1 -15    7.79    4.48
   7  -1 -15   14.41    4.71
   7   1  15    5.24    3.25
   7   1  15    3.25    3.64
   7  -1  15    8.88    4.02
  -7   1  15    6.97    3.74
  -7  -1 -15    5.18    3.00
   7   1  15    6.91    3.77
   7  -1 -15    7.57    3.83
   7  -1 -15   -2.28    3.58
  -7   1 -15    7.63    3.09
  -7  -1  15    4.77    3.47
  -7   1 -15    9.11    4.03
  -7  -1 -15    7.96    3.75
  -7  -1  15    9.05    3.59
   7   1  16   79.67    8.95
   7   1  16   75.60    9.06
  -7  -1  16   81.21    8.82
   7  -1 -16   85.09    9.30
  -7  -1  16   80.21    9.03
   7  -1  16   78.34    9.13
   7   1  16   73.73    8.85
   7   1  16   80.85    9.25
   7  -1  16   71.33    8.93
   7   1 -16   87.52   10.43
  -7  -1 -16   78.95    7.66
   7  -1 -16   84.17    9.78
  -7   1  16   79.46    9.31
  -7   1 -16   90.33    7.83
   7  -1 -16   83.19    9.88
  -7  -1  16   95.71    9.97
  -7   1  16   75.04    9.01
  -7   1 -16   74.38    9.03
  -7  -1 -16   86.45    9.73
  -7  -1 -16   87.90    7.92
  -7  -1  16   64.88    6.43
  -7   1 -16   83.60    7.89
   7   1  17  233.00   15.35
   7   1  17  240.64   15.02
  -7   1  17  215.29   14.96
  -7   1 -17  236.32   12.64
  -7  -1  17  229.97   14.42
   7  -1  17  237.09   15.66
   7   1  17  219.96   15.05
   7   1  17  213.82   15.14
   7  -1  17  246.47   15.16
   7  -1 -17  229.80   15.64
   7   1 -17  230.83   16.10
   7  -1 -17  232.06   16.25
  -7  -1  17  176.62   10.75
  -7   1 -17  234.01   12.80
  -7  -1 -17  230.62   12.95
  -7   1  17  219.86   15.23
   7  -1  17  224.50   15.47
  -7   1 -17  211.64   14.76
  -7  -1 -17  211.95   15.04
  -7  -1  17  235.66   15.57
  -7  -1  17  238.82   15.54
   7   1  18    3.12    3.34
   7  -1 -18    3.29    3.65
   7   1  18    6.80    4.12
  -7  -1 -18    6.93    3.22
  -7   1 -18    2.46    2.69
  -7   1  18   11.46    3.95
   7   1  18    8.04    3.60
  -7   1  18    5.00    3.27
  -7  -1  18    7.71    3.34
   7  -1  18   11.23    4.19
  -7   1  18    7.33    3.32
   7  -1  18    5.27    4.20
  -7   1 -18    9.57    4.22
  -7  -1  18   10.33    3.97
   7   1 -18    7.10    3.42
   7  -1  18   12.84    3.89
   7  -1 -18    7.94    4.29
  -7  -1 -18   13.49    4.48
  -7   1 -18   11.73    3.28
  -7  -1 -18    8.59    4.66
  -7  -1  18    3.51    2.64
  -7  -1  18    6.28    2.44
  -7  -1 -19   24.12    5.57
   7   1  19   14.42    3.96
   7   1  19   14.12    4.60
   7  -1 -19   13.15    4.35
   7   1 -19   10.43    4.62
  -7   1 -19   14.07    3.60
  -7   1  19   19.89    4.30
  -7  -1  19   11.08    3.34
   7  -1  19   13.53    4.79
   7   1 -19   12.35    4.17
   7  -1 -19    9.30    4.28
  -7  -1  19   11.69    3.89
  -7  -1 -19    8.79    3.85
   7   1  19   14.32    4.12
   7  -1  19   12.98    3.81
  -7   1 -19   20.80    5.23
  -7   1  19   16.84    4.41
  -7  -1  19   12.81    2.91
   7   1 -20   12.20    4.02
   7   1  20    5.89    4.08
   7  -1  20    5.30    2.42
   7   1  20    8.19    3.61
   7   1 -20    4.83    4.39
   7  -1  20    7.48    4.01
   7  -1 -20    5.98    3.85
  -7  -1  20    7.12    3.09
   7  -1 -20   11.95    4.01
  -7   1  20   13.16    3.50
   7  -1  20    6.03    2.93
  -7   1 -20   13.14    4.36
  -7  -1 -20    4.06    3.70
  -7   1  20   10.88    3.87
  -7  -1 -20    8.27    3.83
   7  -1 -21    4.65    2.89
   7   1 -21    9.32    4.22
   7   1  21    9.35    3.55
   7  -1  21    8.38    3.66
   7   1 -21    3.37    3.17
   7   1  21    8.96    3.85
   7  -1 -21    5.43    3.28
   7  -1  21   17.53    3.34
   7  -1  21   12.73    3.26
  -7  -1 -21   12.20    4.08
  -7  -1  21   11.38    3.62
  -7   1  21    3.21    1.79
  -7   1  21   10.93    3.45
  -7  -1 -21    3.12    3.57
   7   1 -22    1.10    2.67
  -7   1 -22   -5.72    3.22
  -7  -1 -22   -1.73    2.76
   7   1  22    0.58    2.05
  -7  -1  22    0.12    2.22
   7   1 -22    0.21    2.54
   7  -1 -22   -4.15    2.77
  -7  -1 -22    1.47    2.62
   7  -1  22    1.19    1.62
  -7   1  22    2.58    2.77
   7  -1 -22   -3.07    2.72
   7  -1  23   -1.33    1.28
   7  -1 -23    4.13    2.62
   7  -1 -23    4.44    2.70
   7   1  23    2.75    2.22
  -7   1 -23    1.40    2.37
  -7  -1  23    0.30    1.89
   7   1 -23    3.25    2.74
  -7  -1 -23    1.79    2.93
  -7  -1 -23    3.28    2.29
  -7  -1  23    3.55    1.79
  -7   1  23    1.58    2.15
   7   1  24    3.15    1.91
  -7   1  24    5.05    1.94
   7   1  24    0.48    0.84
   7   1 -24    2.37    2.02
  -7  -1  24    0.85    1.25
  -7  -1 -24    5.01    2.32
  -8  -1   0    4.30    2.40
  -8   1   0    6.23    2.58
   8   1   0    5.92    2.09
  -8  -1   0    2.50    2.02
   8  -1   0    2.68    2.15
  -8   1   0    1.68    1.67
  -8   1   0    1.79    1.50
  -8  -1   1   10.27    2.82
   8  -1  -1   10.38    2.73
  -8   1   1    9.81    2.75
  -8  -1  -1    8.32    2.51
   8   1  -1   10.08    2.46
   8  -1   1    8.05    2.74
   8   1   1   11.94    2.33
  -8   1   1   12.09    2.48
   8   1   1   11.86    2.44
  -8  -1  -1   11.98    3.19
  -8   1  -1   11.99    2.56
  -8   1  -1    7.95    1.94
  -8   1  -1   16.11    3.17
  -8   1   1   12.68    2.54
  -8  -1   1    8.65    2.79
   8   1   2   40.36    4.30
   8   1  -2   34.61    3.92
  -8   1   2   35.74    3.97
  -8  -1   2   35.61    4.47
   8  -1   2   35.17    4.28
  -8   1   2   43.70    5.11
   8   1   2   34.95    3.78
  -8  -1  -2   31.26    4.17
  -8   1   2   37.93    4.04
  -8  -1  -2   34.78    5.30
   8  -1  -2   29.52    4.01
  -8   1  -2   50.74    4.87
  -8   1   2   31.65    3.69
  -8   1  -2   44.02    4.97
  -8  -1  -2   28.50    4.18
   8   1   3  142.30    8.11
  -8  -1  -3  110.89    9.44
  -8  -1   3  123.92    8.26
  -8   1   3  121.57    7.79
   8  -1  -3  125.25    7.89
  -8   1   3  156.21    9.49
  -8  -1  -3  129.89    7.90
  -8   1  -3  141.48    8.70
   8   1   3  145.67    7.48
   8  -1   3  131.11    8.11
  -8   1   3  152.07    7.94
  -8   1   3  149.40    7.86
   8   1  -3  138.58    7.83
  -8  -1  -3  121.30    8.19
  -8  -1  -4    4.34    2.42
   8   1   4    5.17    2.66
  -8   1   4    2.82    2.51
  -8   1  -4    4.62    2.23
  -8   1   4    5.77    2.14
  -8  -1  -4    5.32    2.93
  -8   1   4    5.01    2.20
   8  -1   4    5.50    2.52
  -8  -1  -4    5.74    2.02
   8  -1  -4    3.80    2.07
  -8  -1   4    3.56    2.05
   8   1   4    5.03    1.89
   8   1  -4    3.80    2.14
  -8   1   5   86.71    6.74
  -8   1   5   92.17    6.41
   8  -1   5   92.31    7.00
  -8  -1  -5   92.85    8.51
  -8  -1  -5   98.24    6.59
  -8   1  -5   94.41    6.96
  -8  -1   5   90.38    8.15
   8   1  -5   82.40    6.36
  -8  -1  -5   72.67    6.44
  -8   1   5   84.90    7.41
  -8  -1   5   79.97    6.68
   8  -1  -5   81.62    6.47
   8   1   5   89.21    6.79
  -8  -1  -6    0.45    2.10
  -8  -1  -6    3.99    2.66
   8   1   6    3.05    2.62
  -8   1   6    3.48    2.65
  -8  -1   6   -2.87    2.54
   8   1  -6   -0.31    1.96
  -8   1   6    2.52    1.96
  -8   1   6    2.44    2.47
   8  -1  -6    3.18    2.21
  -8  -1  -6    8.90    3.06
  -8  -1   6    3.43    2.06
  -8   1  -6    3.27    1.82
   8  -1   6    4.98    2.55
  -8   1   7   38.11    4.78
  -8  -1   7   45.23    6.11
   8   1   7   40.86    5.13
  -8   1   7   34.18    6.00
  -8   1  -7   39.86    4.90
  -8  -1   7   37.30    4.72
  -8   1  -7   42.61    4.38
  -8   1  -7   41.44    4.46
  -8  -1  -7   44.59    5.24
   8  -1  -7   42.21    4.83
  -8  -1  -7   33.67    4.64
   8   1  -7   36.35    4.87
  -8   1   7   45.20    5.72
  -8  -1  -7   43.02    6.03
  -8   1   7   43.99    4.82
   8  -1   7   39.66    5.01
  -8  -1  -7   34.58    5.77
  -8  -1  -7   42.33    5.19
   8   1   8    2.46    2.42
  -8  -1   8    4.45    2.19
   8  -1   8    6.83    2.72
  -8  -1  -8    2.58    2.62
  -8   1   8    5.32    2.65
  -8   1   8    5.64    2.50
  -8   1   8    2.89    3.02
  -8  -1  -8    5.80    3.22
  -8  -1  -8    3.12    2.23
   8   1  -8    3.30    2.34
  -8   1   8    3.42    2.02
   8  -1  -8    3.47    2.17
  -8   1   8    5.51    2.40
  -8  -1  -8    3.39    2.21
  -8   1  -8    4.59    2.23
   8  -1   9   40.80    6.34
   8  -1  -9   31.43    6.20
  -8  -1  -9   38.82    4.76
  -8  -1   9   33.27    4.60
   8  -1  -9   27.28    5.61
   8   1   9   30.76    5.81
   8   1   9   41.27    6.22
   8  -1   9   36.70    6.09
  -8  -1  -9   28.77    5.38
  -8   1   9   40.34    6.57
   8   1  -9   32.74    6.02
  -8   1   9   28.36    4.51
   8  -1  -9   36.22    4.77
   8  -1   9   43.40    6.77
   8   1  -9   31.18    4.62
   8   1  -9   33.99    6.40
  -8  -1   9   41.13    6.21
  -8   1  -9   31.90    4.80
  -8  -1  -9   34.42    5.06
  -8   1   9   31.90    4.42
   8  -1  -9   45.99    6.87
   8   1   9   31.94    6.06
  -8  -1  -9   33.82    4.85
  -8   1   9   36.91    4.88
  -8   1  -9   35.89    4.41
   8  -1 -10    7.21    4.40
   8   1  10    0.75    2.86
   8  -1  10   -0.54    2.18
  -8   1  10    1.12    2.46
   8   1 -10    1.43    1.61
   8  -1  10   -0.55    2.71
   8   1  10    3.13    3.03
  -8   1  10   -0.49    2.62
   8   1  10    3.67    3.32
  -8  -1 -10    3.73    2.99
  -8  -1  10   -0.80    2.11
   8  -1 -10   -1.69    2.68
   8  -1  10   -2.48    2.98
   8   1  10    0.40    3.06
  -8   1 -10    0.77    1.64
  -8  -1  10    3.21    1.86
   8   1  10    5.16    2.88
   8   1 -10   -2.89    3.39
  -8   1 -10    1.92    2.31
   8  -1  10   -2.31    2.60
   8  -1 -10    1.57    3.21
   8  -1 -10   -1.91    2.27
  -8  -1 -10    2.82    2.58
  -8   1  10    1.50    1.88
  -8  -1 -10   -0.01    2.45
   8   1 -10    4.75    2.94
   8   1 -11   -0.11    3.43
   8   1 -11   -8.32    3.95
   8  -1 -11   -3.27    3.27
   8   1  11    1.62    2.16
   8   1  11    3.73    3.20
  -8  -1 -11   -0.86    2.99
   8   1  11    5.54    3.74
  -8  -1  11   -1.26    2.30
  -8   1  11    1.79    3.48
   8  -1  11   -3.43    2.51
  -8  -1 -11    0.70    2.65
   8   1  11   -1.55    2.60
   8   1 -11    0.83    2.78
  -8   1  11    2.36    2.13
  -8   1 -11    3.04    2.29
  -8  -1 -11    1.85    2.98
   8  -1 -11    4.14    3.41
  -8   1 -11    2.33    2.79
   8  -1 -11   -1.25    2.74
   8  -1  11    0.42    2.81
   8  -1 -11    1.96    2.42
  -8   1  11    6.21    2.60
  -8  -1 -11    4.58    2.92
   8  -1  11    1.37    2.29
   8  -1  11    1.66    2.55
  -8  -1  11    1.74    2.00
   8  -1  12   -0.46    2.80
   8   1 -12    5.11    3.65
  -8   1  12    0.24    1.91
  -8   1  12    7.40    3.95
  -8   1 -12    0.54    2.67
  -8  -1 -12    6.68    3.39
  -8  -1  12    2.56    2.22
   8   1  12    1.84    2.67
   8  -1  12    4.47    3.16
   8   1 -12   -7.92    4.59
   8  -1 -12    2.92    2.70
   8  -1  12    2.89    3.54
   8   1 -12    0.66    2.11
   8   1  12    2.30    2.87
   8  -1 -12    2.99    3.83
   8  -1  12   -4.60    3.42
   8   1  12    4.57    3.41
   8  -1 -12    2.95    3.17
   8   1  12    6.19    3.82
  -8  -1  12    1.91    1.80
  -8   1 -12    4.98    2.90
  -8  -1 -12    2.48    2.70
   8  -1 -12    1.50    3.50
  -8  -1 -12    1.91    2.64
  -8  -1  13   14.61    3.06
  -8   1  13   14.94    3.58
   8   1  13   17.37    4.99
  -8   1  13   11.92    4.65
   8  -1  13   15.72    4.96
   8  -1 -13   11.91    5.18
  -8   1 -13    6.13    3.09
  -8  -1  13   13.04    3.02
   8   1  13   15.69    4.09
   8  -1  13    9.75    3.98
  -8  -1 -13   15.26    4.22
   8  -1  13   11.17    3.97
  -8   1  13   14.04    4.95
  -8  -1  13   18.92    4.21
   8  -1 -13   12.43    3.21
   8  -1  13   12.85    4.40
   8   1 -13   19.33    5.31
  -8  -1  13    8.77    3.87
  -8  -1 -13   16.73    4.04
   8   1 -13    5.29    4.40
   8  -1 -13   11.85    4.79
  -8  -1 -13   14.89    4.21
   8   1  13   14.03    4.74
   8  -1 -13   16.29    5.38
   8   1  13   13.23    5.04
  -8  -1  14   31.30    4.34
  -8  -1 -14   27.89    5.42
   8   1  14   32.27    5.97
  -8   1  14   23.23    5.73
  -8  -1  14   17.23    4.52
   8  -1  14   25.08    5.06
   8  -1  14   23.90    5.64
   8  -1 -14   27.23    6.05
  -8  -1 -14   25.68    4.84
   8   1 -14   26.51    6.03
  -8   1 -14   21.84    5.48
  -8   1  14   24.91    5.49
   8   1 -14   20.25    5.89
   8  -1 -14   23.57    5.97
   8   1  14   32.45    6.53
   8  -1  14   21.25    5.39
  -8  -1 -14   22.92    4.65
   8  -1 -14   18.98    5.13
  -8  -1  14   33.63    5.97
   8   1  14   25.21    6.11
  -8   1 -14   29.59    4.96
   8   1  14   27.24    5.24
  -8   1  15    5.32    3.66
  -8  -1  15    1.04    1.85
   8  -1 -15    8.42    3.81
  -8   1 -15    1.87    3.51
   8   1 -15   -2.08    3.41
   8   1  15    1.27    3.16
   8  -1 -15    6.06    4.29
   8   1  15   -0.86    2.91
   8   1  15    6.08    3.97
  -8  -1  15   -3.70    2.78
   8  -1  15   -2.11    2.83
   8   1 -15    4.11    3.79
  -8  -1 -15    5.88    2.77
  -8  -1 -15   -0.18    2.79
   8   1  15   -0.72    2.80
  -8  -1  15    3.30    2.65
  -8  -1 -15    5.91    2.98
   8  -1  15    0.76    3.53
   8  -1 -15   -1.95    3.75
  -8   1 -15    2.50    2.76
  -8  -1  15   -0.44    2.12
  -8  -1 -15   -0.11    3.70
  -8   1  15    2.90    3.13
  -8   1 -16   63.28    6.67
   8   1 -16   57.40    8.73
   8  -1 -16   67.52    8.32
  -8   1  16   57.52    7.98
   8  -1  16   58.63    7.84
  -8  -1  16   55.84    6.02
   8  -1  16   64.93    8.30
   8  -1 -16   57.63    8.20
  -8   1 -16   62.73    8.35
   8   1  16   52.05    7.25
  -8  -1  16   58.13    7.49
   8   1 -16   46.86    7.79
  -8  -1 -16   55.90    6.53
  -8  -1  16   74.68    8.50
   8  -1 -16   57.26    8.20
   8  -1  16   63.60    7.35
  -8   1  16   56.36    7.80
   8   1  16   60.58    7.88
  -8  -1 -16   49.71    7.70
  -8  -1 -16   60.07    6.56
   8   1  16   54.89    7.88
  -8  -1  16   59.98    8.04
  -8   1 -17   49.75    7.59
  -8   1  17   38.62    6.83
  -8  -1  17   48.18    6.64
   8  -1  17   53.60    7.57
   8   1 -17   47.35    7.69
   8   1  17   55.01    7.40
   8   1  17   53.07    7.73
   8  -1 -17   52.32    7.60
   8   1  17   53.40    7.23
   8   1 -17   51.25    7.94
  -8  -1 -17   47.57    7.66
   8  -1  17   66.31    7.47
  -8  -1  17   54.52    5.73
  -8   1 -17   60.05    6.39
  -8  -1  17   54.87    7.18
  -8   1  17   47.62    7.14
  -8  -1 -17   53.56    6.53
   8  -1 -17   45.10    7.63
  -8   1 -17   49.87    6.07
  -8  -1  17   46.78    7.15
  -8   1 -18   -0.78    2.25
   8   1 -18   -5.13    4.03
   8   1  18    0.61    2.99
  -8   1  18    1.07    2.52
   8  -1  18    5.69    3.95
  -8  -1 -18    2.86    3.02
   8   1  18    1.01    2.90
  -8  -1  18   -4.38    2.54
   8   1 -18   -0.21    3.16
   8   1  18    2.66    3.63
  -8  -1 -18   -1.98    3.61
   8  -1 -18   -1.80    3.14
   8  -1  18   -0.36    1.90
   8  -1 -18    2.45    3.41
  -8  -1  18    0.39    3.17
  -8   1 -18    4.38    2.79
  -8   1 -18    5.52    3.42
  -8   1  18    2.50    2.91
  -8  -1  18    0.49    2.18
  -8  -1  18    4.24    2.26
  -8   1  18   -1.55    2.28
  -8  -1 -19   -0.90    2.75
   8   1  19    2.52    3.19
   8   1  19    3.48    3.33
   8  -1  19    4.70    3.48
   8  -1 -19   -3.34    3.21
   8  -1 -19    4.44    3.68
  -8  -1  19   -1.77    2.54
   8   1  19    2.07    2.85
  -8  -1  19   -2.37    2.22
   8   1 -19    2.82    4.04
   8  -1  19   -2.79    2.20
   8   1 -19    2.06    2.76
  -8  -1 -19    1.13    2.63
  -8   1  19   -1.71    2.93
  -8   1 -19    2.07    2.90
  -8   1  19    0.89    1.82
  -8  -1  20    8.06    3.46
   8  -1  20    7.64    2.45
   8   1  20    8.16    3.41
  -8  -1  20    6.43    2.65
   8   1  20    8.96    3.18
   8  -1  20    9.27    3.47
   8   1 -20    7.70    3.97
   8  -1 -20    8.67    3.69
   8  -1  20   13.39    3.41
  -8   1 -20    4.30    3.38
  -8  -1 -20   12.13    3.85
   8   1 -20    0.29    2.70
   8   1  20   12.84    4.00
  -8   1  20    7.60    3.34
  -8  -1 -20    8.00    3.96
   8  -1 -20    8.08    3.29
  -8   1  20    8.22    2.92
   8  -1  21    3.83    2.06
   8   1 -21   -3.20    3.11
  -8   1  21    1.80    2.72
  -8   1  21   -0.57    1.50
   8   1  21    1.08    2.22
   8  -1 -21    2.58    2.88
   8   1 -21    1.20    2.35
   8  -1 -21   -2.09    2.77
   8   1  21   -0.60    2.65
   8  -1  21   -1.33    2.27
  -8  -1 -21    3.29    2.64
   8  -1  21    1.83    1.58
  -8  -1  21    1.83    2.16
   8  -1 -22   -0.23    2.40
  -8  -1 -22   -4.48    2.95
   8   1  22   -0.02    2.05
   8  -1 -22   -4.53    2.53
   8   1 -22   -0.25    2.41
  -8  -1 -22    0.68    2.06
  -8   1 -22   -2.86    2.76
  -8  -1  22    0.96    1.86
   8  -1  22   -0.63    1.01
  -8   1  22    0.53    2.02
  -8  -1  23    5.73    1.80
   8   1 -23    8.42    2.55
   8   1  23   14.95    2.66
  -8   1 -23    5.55    2.17
  -8  -1 -23    6.10    2.42
  -8  -1 -23   13.04    2.39
  -8   1  23   12.33    2.58
  -9   1   0   49.25    5.54
   9  -1   0   57.33    5.68
   9   1   0   64.67    5.41
  -9   1   0   58.30    5.31
  -9  -1   0   49.20    5.37
  -9  -1   0   51.92    5.80
  -9   1   0   60.14    5.28
  -9   1   1  111.82    7.41
  -9  -1  -1   94.40    7.35
   9  -1   1  104.40    7.56
  -9   1   1  121.24    7.43
   9  -1  -1  104.11    7.62
  -9   1   1  111.63    8.12
   9   1  -1  121.42    7.52
   9   1   1  116.12    7.36
  -9  -1   1  102.00    7.80
  -9  -1   1   90.85    7.61
  -9   1  -1  115.76    7.41
  -9   1  -1  104.32    7.99
  -9   1   1  115.35    8.50
  -9  -1  -1   96.36    7.77
  -9  -1   2    5.41    2.51
   9  -1   2    4.38    2.29
  -9  -1  -2    2.75    2.46
  -9  -1  -2    1.08    2.18
   9   1   2    7.15    1.99
  -9   1   2    4.60    2.32
   9   1   2    1.56    2.08
  -9  -1   2    3.61    2.20
   9  -1  -2    4.69    2.03
   9   1  -2    3.26    1.82
  -9  -1  -2    3.67    2.37
  -9   1  -2    4.74    2.17
  -9   1  -2    4.09    2.62
  -9   1   2    5.75    2.22
  -9   1   2    4.79    2.44
  -9  -1  -3   15.55    3.65
  -9   1   3   15.29    3.24
  -9  -1  -3   17.97    3.33
  -9   1   3   17.82    3.81
  -9   1  -3   20.44    3.78
  -9  -1  -3    8.74    3.21
  -9  -1   3   22.36    3.80
   9  -1   3   16.26    3.26
   9  -1  -3   18.36    3.36
  -9   1  -3   14.20    3.09
   9   1   3   17.42    3.44
  -9   1   3   13.65    3.44
   9   1  -3   15.46    3.19
   9   1   4  102.81    7.30
  -9  -1   4   87.44    7.33
   9  -1  -4   92.95    7.29
   9  -1   4   88.41    7.11
  -9  -1  -4   87.06    8.83
  -9  -1  -4   76.53    7.11
  -9   1  -4  103.01    7.32
  -9  -1  -4  101.67    7.40
  -9   1   4  108.25    8.45
  -9   1   4   82.93    6.69
  -9   1  -4   86.28    7.16
  -9   1   4   88.10    7.51
   9   1  -4   83.87    6.61
  -9  -1  -5    4.79    2.78
   9  -1  -5    8.88    3.99
   9  -1  -5    5.08    3.17
  -9   1   5    2.50    2.37
  -9  -1  -5    6.89    2.48
   9   1   5    4.17    3.15
   9  -1   5    5.89    2.62
  -9   1   5    7.64    3.71
  -9  -1  -5    1.94    1.69
  -9  -1  -5    7.17    3.63
   9  -1   5    7.75    3.01
   9  -1  -5    4.06    2.26
   9   1  -5    4.28    2.05
  -9  -1   5    7.36    2.43
   9   1   5   14.40    4.68
  -9   1  -5    9.72    2.68
   9   1  -5    0.24    3.60
  -9   1   5    7.75    2.96
   9  -1  -5    7.75    3.48
   9   1  -5   10.26    3.78
  -9   1   6   13.57    3.38
  -9   1   6   13.09    3.22
  -9  -1  -6   15.54    3.79
   9  -1   6   11.61    3.18
  -9   1   6   10.89    2.53
   9  -1   6    4.76    2.70
  -9   1   6   13.18    4.13
   9   1   6    8.42    3.66
  -9  -1  -6   15.11    3.90
   9   1   6   18.42    4.82
   9   1  -6   15.28    4.99
   9  -1   6   14.09    4.19
   9   1  -6    9.63    4.20
   9  -1  -6   18.30    3.55
   9  -1  -6    9.53    4.30
  -9  -1  -6    9.66    2.88
  -9  -1   6   10.46    2.96
  -9  -1  -6    8.48    3.07
   9  -1  -6   12.25    4.02
  -9   1  -6   13.83    3.13
   9  -1   6   15.15    4.33
   9  -1  -6    6.02    3.11
   9   1  -6   12.99    3.32
  -9   1  -7   16.83    3.24
  -9  -1   7   24.97    5.20
   9  -1  -7   21.00    5.01
   9   1   7   28.16    5.69
  -9  -1   7   18.62    3.81
   9  -1  -7   17.84    5.29
   9  -1   7   12.35    3.37
   9  -1  -7   19.86    4.56
  -9   1   7   17.98    3.69
   9  -1   7   11.35    3.78
  -9   1   7   20.33    3.40
   9  -1  -7   16.01    4.58
   9   1   7   19.31    4.92
  -9   1   7   19.14    5.07
   9  -1   7   21.25    4.92
  -9   1  -7   24.74    4.33
  -9  -1  -7   15.88    4.66
  -9  -1  -7   22.49    4.78
   9   1   7   18.36    4.43
   9   1  -7   22.33    5.61
   9  -1  -7   18.26    3.90
   9   1  -7   18.46    4.90
   9  -1   7   23.30    4.73
   9   1  -7   21.91    3.94
   9  -1   7   17.41    4.49
  -9  -1  -7   15.30    3.66
  -9   1   7   16.46    3.52
  -9  -1  -7   20.14    4.17
  -9  -1  -7   17.86    3.88
   9  -1  -8    9.06    4.04
   9   1   8    3.26    2.87
   9   1   8   -1.77    2.56
   9   1   8    3.07    3.12
  -9   1   8    0.96    2.56
  -9  -1   8    1.92    2.28
   9  -1   8   -1.84    2.41
   9  -1   8    2.69    2.21
  -9   1   8    1.43    2.08
   9   1  -8   -4.68    4.01
   9   1  -8   -0.11    3.09
   9  -1  -8    3.09    3.43
   9  -1   8  -14.91    4.37
   9  -1   8   -0.02    3.28
   9  -1  -8    0.73    3.75
  -9  -1  -8   -1.15    2.70
   9  -1  -8    4.66    2.55
   9  -1  -8    7.81    3.64
  -9   1   8   -2.07    1.93
  -9   1  -8    3.27    2.61
   9  -1   8    4.78    3.47
  -9  -1  -8   -2.70    2.90
  -9  -1  -8    1.99    2.66
   9   1  -8    3.55    2.37
  -9  -1  -8    0.05    1.77
  -9  -1   8    3.05    2.17
   9  -1   9    5.44    2.80
  -9   1  -9    0.62    1.78
  -9   1   9    0.50    2.46
   9   1  -9    1.27    3.38
   9  -1   9    4.95    3.31
   9  -1  -9   -0.41    2.91
  -9   1   9    0.51    2.96
   9  -1  -9   -3.27    3.93
  -9   1   9    1.10    1.95
  -9  -1  -9   -5.72    3.80
   9  -1  -9    0.13    2.81
   9   1   9    0.65    2.95
   9   1   9   -7.36    3.99
  -9  -1   9   -0.21    1.67
   9   1  -9   -4.42    3.39
   9   1  -9   -0.79    1.69
   9  -1  -9    5.21    4.68
  -9   1   9    0.76    2.18
   9  -1   9    1.93    3.09
  -9  -1  -9    4.66    2.54
  -9   1  -9   -0.93    2.26
  -9  -1  -9    1.20    2.42
   9   1   9   -1.13    2.84
  -9  -1  -9    0.99    2.83
   9  -1  -9    0.20    1.92
  -9  -1   9    1.16    1.83
   9   1  10   -0.31    3.43
   9  -1  10    4.38    3.17
   9  -1 -10    9.05    4.71
   9   1  10   -0.02    2.87
   9   1 -10    6.27    2.74
  -9   1  10    7.20    3.67
  -9   1  10   -1.64    1.95
  -9  -1 -10    2.30    2.69
   9  -1 -10    2.86    2.64
   9   1 -10   -0.73    3.17
   9   1  10   -2.07    3.38
   9  -1  10    4.38    3.59
   9  -1  10    7.31    4.27
   9  -1 -10    4.46    3.71
   9  -1 -10   -3.67    3.39
  -9   1  10    3.46    2.20
  -9  -1 -10    3.67    2.99
  -9   1 -10    1.75    2.22
   9   1 -10   11.80    5.28
  -9  -1 -10    3.08    2.80
  -9  -1  10    5.23    2.86
  -9   1 -10    2.78    2.60
  -9  -1  10    2.82    2.57
   9  -1 -11    9.81    4.56
   9   1  11    9.60    3.85
   9  -1 -11    8.90    4.64
  -9   1  11   16.76    4.05
   9  -1  11    8.49    3.84
  -9   1  11   12.39    4.58
   9   1 -11   10.05    3.41
   9  -1  11   10.75    3.46
  -9  -1 -11    8.36    3.67
   9   1  11   14.58    4.71
   9   1 -11   15.89    5.70
   9   1 -11   18.33    5.60
  -9  -1  11   13.07    3.27
   9   1  11    8.51    3.56
   9  -1 -11   14.03    3.53
   9  -1  11   14.10    4.79
  -9  -1  11   17.09    4.62
  -9  -1 -11   12.91    4.07
  -9   1 -11    7.72    2.83
   9  -1 -11   18.51    5.49
  -9   1 -11    8.92    3.26
  -9  -1 -11   15.06    3.94
  -9  -1 -11   13.51    3.80
   9   1 -12   11.06    4.39
  -9  -1 -12   21.15    4.30
   9  -1 -12    9.46    4.46
   9  -1  12   25.10    5.59
  -9   1  12   13.87    4.54
  -9   1  12   15.92    4.51
  -9  -1  12   17.48    4.70
  -9  -1 -12   15.13    4.64
   9  -1  12   16.31    4.98
   9  -1 -12   24.30    5.87
   9  -1 -12   19.38    5.30
   9   1  12   16.61    4.99
   9   1  12   14.87    4.59
  -9   1 -12   25.37    4.64
   9   1 -12   20.68    5.80
  -9   1  12   26.22    4.37
   9  -1  12   17.98    4.80
  -9   1 -12   19.87    4.45
  -9  -1  12   21.52    3.93
  -9  -1 -12   23.28    4.65
  -9  -1  12   20.78    4.42
   9   1  12   18.39    5.21
   9  -1  13   -1.27    3.16
   9   1  13   -0.89    3.43
   9  -1  13    0.27    2.74
  -9   1  13   -1.50    3.04
   9   1  13   -1.19    2.90
  -9  -1 -13   -2.82    2.64
   9   1 -13    3.81    3.99
   9  -1 -13   -2.21    3.16
   9  -1  13    1.09    2.80
   9  -1 -13    4.05    3.97
   9   1 -13    3.03    4.10
   9   1  13   -8.46    4.16
   9  -1 -13    3.42    3.82
  -9   1 -13   -1.33    2.54
  -9  -1 -13    2.41    2.47
  -9  -1  13   -0.43    2.04
  -9   1  13   -4.09    3.22
  -9   1  13   -1.56    2.01
  -9  -1 -13   -1.08    2.96
  -9  -1  13    4.81    2.32
   9  -1 -14   15.05    5.00
   9   1 -14    1.55    3.30
   9  -1 -14    6.34    3.86
  -9   1  14   14.97    4.27
   9   1  14    5.93    3.07
   9  -1  14    5.56    3.92
   9   1 -14   16.96    5.40
   9  -1 -14    8.23    3.96
   9   1  14    5.56    3.70
  -9  -1 -14    5.65    3.50
  -9  -1 -14    8.07    3.57
   9   1  14    5.60    3.63
  -9  -1  14   11.21    4.32
  -9   1 -14   11.97    2.90
  -9  -1 -14    8.09    3.36
  -9   1  14    5.05    3.57
  -9   1 -15   39.15    6.62
   9   1 -15   31.28    6.60
  -9  -1  15   32.04    6.09
  -9   1  15   34.89    6.18
  -9  -1  15   36.56    6.86
  -9  -1  15   36.66    5.99
   9   1  15   27.33    5.76
  -9  -1 -15   31.47    6.28
   9  -1 -15   25.25    5.88
  -9   1 -15   37.13    5.22
  -9  -1 -15   37.26    5.61
   9  -1  15   28.64    5.86
   9   1  15   38.10    6.67
  -9  -1 -15   34.78    5.70
   9  -1 -15   33.98    6.42
   9   1  15   37.25    6.35
   9   1 -15   39.34    6.87
  -9   1  15   31.46    5.97
  -9  -1 -15   41.17    5.53
   9   1 -16    0.23    3.88
  -9  -1 -16    3.51    3.29
  -9   1  16    2.69    2.66
   9   1  16    2.97    3.07
  -9   1 -16    1.07    3.12
  -9  -1  16   -0.84    2.68
   9   1 -16    3.99    3.87
  -9  -1 -16    1.27    2.32
   9  -1  16   -0.69    2.98
   9   1  16   -1.70    3.17
   9  -1 -16   -3.44    3.57
   9  -1 -16    3.61    3.41
  -9  -1  16   -4.25    2.63
  -9   1 -16   -0.41    2.66
  -9   1  16    0.60    2.46
  -9  -1 -16    0.71    2.47
   9   1  16   -0.23    2.66
  -9  -1  16   -2.71    2.74
  -9   1 -17    1.25    2.25
   9   1 -17    0.72    4.18
  -9   1  17   -1.08    2.59
   9   1  17   -4.79    3.43
   9  -1 -17   -4.51    3.45
   9  -1 -17    1.60    3.03
  -9  -1  17    5.45    2.61
   9   1  17   -2.99    3.54
   9  -1  17    0.84    3.46
   9   1  17   -0.25    2.51
  -9   1  17   -0.06    2.14
  -9  -1  17   -7.04    2.86
  -9   1 -17    0.57    3.01
  -9   1  17    0.36    2.74
  -9  -1 -17   -2.34    3.67
  -9  -1 -17    0.43    2.55
  -9  -1  17   -5.05    2.96
   9   1 -17    1.86    2.94
   9   1 -18   13.99    5.03
   9   1  18   16.36    4.03
   9   1 -18   17.47    4.48
  -9  -1  18   16.71    3.94
   9   1  18   24.29    4.63
   9  -1  18   16.90    4.55
   9   1  18   22.84    5.25
   9  -1 -18   14.17    4.40
   9  -1 -18   15.08    4.35
  -9  -1 -18   13.38    4.27
  -9   1  18   12.36    3.69
  -9  -1  18   15.88    3.96
  -9   1  18   19.33    4.39
  -9   1 -18   16.87    4.44
  -9   1  19   -0.43    1.67
   9  -1 -19    4.59    3.00
  -9  -1  19    2.54    2.59
   9   1 -19    2.01    3.62
   9  -1  19   -1.67    2.83
   9   1  19    3.03    3.22
   9   1  19    4.70    2.84
  -9  -1 -19    6.80    3.78
   9  -1 -19    3.52    3.28
  -9  -1  19   -4.05    2.44
  -9   1  19    1.41    2.71
  -9  -1 -19   14.63    4.40
   9   1  19    2.88    2.58
   9   1 -19    2.89    2.90
   9   1 -20    0.01    3.13
   9  -1  20   -6.20    2.31
  -9  -1  20    4.40    2.48
  -9  -1 -20    5.00    3.13
  -9   1  20   -1.28    1.68
  -9  -1  20    4.79    2.04
   9   1  20    1.98    2.19
   9  -1 -20    3.13    2.58
   9  -1 -20    2.70    2.80
   9   1 -20    3.61    2.67
   9  -1  20    0.58    2.71
   9   1  20   -1.81    2.83
  -9   1  20    1.15    2.20
   9  -1  21    0.68    2.33
  -9  -1  21    0.61    1.54
   9   1  21    3.38    2.56
   9   1 -21   -0.56    2.50
   9  -1 -21    0.84    2.16
   9  -1  21    0.54    1.46
   9   1  21    0.14    1.76
   9  -1 -21    1.96    2.29
  -9  -1 -21    3.20    2.42
   9   1  21    0.43    1.07
  -9   1 -21   -1.03    2.52
  -9   1  21   -5.65    2.46
  -9   1  21   -2.19    1.32
  -9   1 -22   -0.44    1.61
  -9  -1 -22   -2.78    1.72
   9   1 -22    0.25    1.81
  -9  -1 -22   -0.58    1.99
  -9   1  22    3.01    1.77
 -10  -1   0   15.56    3.80
 -10   1   0   18.32    3.35
 -10   1   0   18.51    3.73
 -10  -1   0   13.13    3.81
  10   1   0   18.66    4.75
  10  -1   0   14.20    3.28
 -10  -1   0   16.85    3.43
  10  -1   0   17.94    4.68
  10  -1   0   14.33    4.00
  10   1   0   23.64    3.73
 -10   1   0   23.04    4.22
  10  -1   0   11.44    4.10
  10  -1  -1  266.76   13.07
 -10  -1  -1  223.32   15.42
  10  -1  -1  271.14   16.06
 -10   1   1  309.90   12.92
  10   1  -1  306.38   12.93
  10  -1  -1  275.44   17.17
  10   1   1  305.24   16.59
  10   1  -1  291.85   17.22
  10   1   1  273.77   16.52
  10   1  -1  273.41   16.58
 -10   1  -1  273.15   13.66
  10  -1  -1  271.03   16.36
 -10  -1  -1  244.74   12.86
  10  -1   1  261.23   15.92
  10  -1   1  265.22   13.08
  10  -1   1  282.16   16.97
 -10   1   1  270.57   13.73
 -10   1  -1  284.64   13.46
 -10  -1   1  257.21   13.45
 -10  -1  -1  234.31   12.96
  10  -1   1  299.33   16.74
 -10   1   1  255.25   13.06
 -10  -1   1  269.55   13.56
  10  -1   2  111.33   10.07
 -10   1   2  117.94    7.93
  10  -1  -2  130.32   11.68
  10  -1  -2  105.71   10.00
 -10   1   2  105.94    8.58
  10   1   2  117.18   10.34
 -10   1   2  132.54   10.85
  10   1  -2  107.21   10.53
  10   1   2  114.85   10.95
  10   1  -2  105.27   10.02
 -10  -1  -2   93.98    9.73
  10   1  -2  122.82    8.21
  10  -1  -2  117.36   10.70
  10  -1   2  113.99   10.75
  10  -1  -2  126.42   11.03
  10  -1   2  121.20   10.59
 -10  -1   2  118.96    8.84
 -10  -1  -2  102.88    8.11
 -10   1  -2  122.29    8.53
 -10   1  -2  113.02    8.66
  10  -1   2  104.99    8.03
 -10   1  -2  122.69    8.07
  10  -1   2  115.54   10.84
  10  -1  -2  110.43    8.31
 -10  -1  -2   96.10    8.20
 -10  -1   2  113.07    8.72
 -10   1   3  203.86   10.72
  10  -1   3  218.43   14.29
  10  -1   3  207.48   13.77
  10  -1  -3  182.37   13.50
 -10  -1  -3  203.83   11.38
  10  -1  -3  194.43   13.57
  10   1  -3  195.67   13.91
  10   1   3  197.39   13.74
  10   1   3  210.80   14.01
 -10   1   3  228.09   14.51
  10  -1  -3  211.95   14.95
 -10   1   3  189.34   11.45
  10  -1   3  198.16   14.04
  10  -1  -3  216.76   14.68
  10   1   3  195.41   13.89
  10   1  -3  216.80   11.08
  10  -1   3  201.82   11.34
  10   1  -3  196.14   14.20
 -10  -1  -3  176.47   13.47
  10  -1  -3  175.81   10.69
 -10  -1   3  203.16   11.70
  10  -1   3  212.79   14.70
 -10   1  -3  199.21   10.66
 -10   1  -3  200.83   11.57
 -10   1  -3  218.52   11.42
 -10  -1  -3  181.30   11.32
 -10  -1   3  205.46   11.77
  10   1   4   51.57    7.08
  10  -1  -4   58.84    7.63
  10  -1  -4   71.45    8.70
  10  -1   4   78.66    8.45
 -10   1  -4   57.43    6.14
  10  -1  -4   62.47    8.20
  10  -1  -4   52.12    5.85
  10   1  -4   56.04    7.62
  10   1   4   53.05    7.68
 -10  -1  -4   51.27    6.03
  10  -1   4   63.59    7.85
  10  -1   4   62.08    7.70
  10   1  -4   57.43    8.05
  10  -1  -4   45.66    6.82
 -10   1   4   58.52    7.62
  10  -1   4   53.62    7.23
  10  -1   4   72.36    8.59
 -10  -1   4   57.56    6.36
  10   1   4   49.70    7.17
 -10   1  -4   65.06    6.09
  10   1  -4   56.32    5.78
 -10   1   4   56.81    6.43
  10  -1   4   55.54    6.11
 -10   1  -4   69.02    6.23
 -10   1   4   58.62    5.91
 -10  -1  -4   59.72    6.23
 -10  -1  -4   58.61    7.81
 -10  -1   4   65.60    6.59
 -10  -1   5    0.46    1.87
 -10   1   5    3.65    2.11
 -10   1   5    1.17    2.18
  10  -1   5    3.51    2.47
 -10   1   5    2.44    2.54
  10   1   5    5.00    3.25
 -10   1  -5    1.22    2.31
  10  -1   5   -0.84    2.72
 -10   1   5    4.64    2.99
 -10  -1  -5    1.17    2.50
  10   1  -5    8.54    4.26
  10  -1   5    9.98    3.92
  10  -1  -5   -1.26    2.14
 -10  -1   5    1.18    2.33
  10  -1   5    1.57    2.34
  10   1  -5    1.60    3.72
  10  -1   5   -7.60    3.70
 -10  -1  -5   -0.86    2.25
  10   1   5   15.70    4.64
  10  -1  -5   -0.25    3.11
  10  -1  -5    2.72    3.21
  10   1  -5   -3.61    2.35
  10  -1  -5    4.58    3.78
 -10  -1  -5    1.08    2.80
  10  -1   5   -0.75    2.54
 -10  -1  -6    4.44    3.30
 -10   1   6    2.10    2.60
  10  -1  -6   -1.03    2.61
 -10   1  -6    3.79    1.79
 -10   1   6   -2.01    3.31
  10   1   6    2.94    2.96
  10  -1   6    3.40    2.99
  10  -1   6   -1.75    2.79
 -10  -1   6   -1.93    2.02
  10   1   6    4.58    3.30
 -10  -1  -6    0.94    2.87
 -10  -1  -6   -0.82    2.76
  10  -1   6    7.89    3.58
 -10   1  -6    6.84    3.17
 -10  -1   6    1.86    2.22
  10  -1   6    3.10    2.06
  10   1  -6   -0.75    3.70
  10   1  -6    8.29    2.71
  10   1   6    0.04    2.93
  10   1  -6   -3.67    3.98
 -10  -1  -6   -0.42    2.48
 -10  -1  -6    6.23    3.00
  10  -1  -6    9.39    3.93
 -10   1   6   -0.49    2.26
  10  -1  -6    5.01    3.98
  10  -1   6    8.37    3.26
 -10   1   6    1.50    2.68
 -10  -1   6    2.59    2.20
  10   1   7   64.30    8.05
 -10   1   7   51.09    5.76
  10  -1   7   69.85    8.00
  10  -1   7   43.79    6.93
 -10   1   7   47.24    7.23
  10  -1  -7   51.49    7.52
  10   1   7   49.11    7.36
  10  -1  -7   48.53    7.32
 -10  -1   7   51.10    5.90
  10   1  -7   52.63    7.68
  10  -1  -7   50.63    7.98
 -10  -1  -7   40.94    6.95
 -10  -1  -7   49.99    6.97
 -10   1  -7   55.65    6.39
  10  -1   7   52.17    7.41
  10  -1  -7   64.04    6.56
 -10  -1  -7   49.94    6.46
  10   1   7   42.62    6.94
  10  -1   7   57.64    7.72
  10   1  -7   44.08    7.45
  10  -1   7   61.62    6.46
  10   1  -7   53.16    5.93
 -10   1   7   49.75    5.99
 -10  -1  -7   59.87    6.72
 -10   1   7   48.80    6.08
 -10  -1  -7   52.85    6.15
 -10  -1   7   67.67    8.32
 -10   1  -7   52.19    5.59
 -10  -1   7   51.82    5.87
  10   1  -8   40.38    7.17
  10   1   8   39.26    6.37
 -10   1   8   33.43    5.08
  10   1  -8   40.33    5.28
 -10  -1   8   32.91    4.88
 -10  -1  -8   36.10    5.29
  10  -1  -8   27.82    6.09
 -10   1   8   26.57    5.79
  10  -1   8   50.05    7.52
 -10  -1  -8   29.65    6.26
 -10   1   8   28.31    4.33
  10   1   8   34.63    6.54
  10  -1   8   35.15    6.45
  10  -1  -8   34.48    4.89
  10   1   8   33.54    6.42
  10  -1  -8   32.31    6.91
 -10   1   8   40.49    5.31
 -10  -1  -8   40.54    5.83
 -10   1  -8   35.19    5.08
  10  -1  -8   44.89    6.79
  10   1  -8   35.27    6.82
 -10  -1   8   36.04    5.87
  10  -1   8   22.52    5.26
 -10  -1  -8   35.45    5.49
 -10  -1   8   44.14    5.23
 -10   1  -9    0.17    1.95
 -10  -1   9    4.38    2.57
  10  -1  -9    9.82    4.60
 -10  -1   9    2.15    2.30
 -10   1   9    4.69    2.92
  10   1   9    4.82    3.97
 -10   1   9    3.41    3.14
  10  -1   9    4.40    3.42
  10  -1   9    4.51    2.97
  10   1  -9    6.06    4.16
  10  -1  -9   -2.42    3.26
  10   1   9    0.75    3.37
  10  -1   9    4.54    3.12
  10   1   9   11.35    4.20
  10  -1  -9    4.83    3.11
  10   1  -9    5.88    4.40
 -10   1   9    5.42    2.80
 -10  -1  -9    2.51    2.74
 -10  -1  -9   11.15    4.08
 -10  -1  -9    4.05    3.02
 -10   1  -9    3.28    2.62
 -10  -1   9    2.81    2.86
 -10  -1  -9   -0.35    2.65
  10   1 -10   20.60    5.15
 -10   1  10   18.96    4.26
 -10  -1  10   20.79    3.93
  10  -1  10   26.68    5.47
 -10   1  10   28.29    5.68
 -10   1 -10   21.24    4.12
 -10  -1 -10   22.61    5.09
  10  -1 -10   25.49    5.24
  10  -1  10   20.60    5.08
 -10  -1  10   16.05    4.34
  10   1 -10   16.50    5.78
  10  -1 -10   18.69    5.08
  10  -1  10   17.17    5.44
  10   1  10   20.06    5.90
 -10  -1 -10   26.67    4.80
  10  -1 -10   23.69    6.07
 -10   1 -10   22.92    4.03
  10   1  10   26.42    5.55
 -10  -1 -10   26.73    4.84
  10   1  11   33.55    6.18
  10   1 -11   22.30    5.79
 -10   1  11   25.87    4.55
 -10   1  11   19.36    4.70
  10   1  11   28.87    5.70
 -10  -1 -11   29.42    5.72
 -10  -1  11   34.49    5.82
 -10  -1  11   25.12    4.44
  10   1 -11   28.79    6.24
  10  -1  11   23.84    5.74
  10  -1 -11   27.55    6.06
  10  -1  11   22.18    5.73
  10  -1  11   24.02    5.74
 -10  -1 -11   25.25    4.85
  10  -1 -11   30.07    6.40
 -10  -1  11   22.25    5.28
 -10   1 -11   23.21    4.26
 -10  -1 -11   26.17    4.73
 -10   1  11   27.44    5.87
  10  -1  12    3.04    3.42
  10   1  12    6.28    3.98
 -10  -1 -12   11.97    3.67
 -10   1  12    5.76    3.47
 -10  -1 -12    3.53    2.82
 -10  -1  12   11.98    3.79
  10  -1 -12    3.87    3.76
  10   1 -12    1.97    3.78
  10   1  12    5.42    3.82
  10  -1  12   -2.34    3.45
  10  -1  12    0.63    2.96
  10   1 -12    5.30    3.88
  10  -1 -12   14.43    4.57
 -10   1 -12    7.79    3.02
 -10   1  12    8.18    3.41
 -10  -1  12    6.85    2.47
 -10   1  12    0.27    2.41
 -10  -1 -12    3.40    2.93
 -10  -1  12    5.37    3.08
  10   1  13   22.94    4.96
 -10  -1  13   19.30    4.62
 -10  -1  13   23.48    4.20
 -10  -1  13   18.14    4.53
  10   1 -13   14.07    4.50
  10   1  13   11.08    4.35
  10   1 -13   16.59    5.24
  10  -1  13   16.94    5.15
 -10   1  13   16.86    4.87
 -10   1  13   16.78    4.39
  10  -1 -13   18.99    5.38
 -10  -1 -13   21.55    4.33
  10  -1  13   25.45    5.84
  10  -1 -13   18.29    5.15
  10   1  13   20.29    4.68
 -10   1 -13   17.16    4.00
 -10   1  13   25.35    4.45
 -10  -1 -13   15.04    3.89
 -10   1  14   19.53    4.90
 -10  -1 -14   22.63    4.14
 -10  -1  14   22.52    4.82
  10   1  14   22.10    4.65
  10  -1  14   21.15    5.86
  10  -1 -14   20.59    5.42
  10   1  14   21.71    5.40
  10   1 -14   23.88    6.12
 -10  -1 -14   18.22    4.45
  10  -1 -14   18.05    5.18
  10   1 -14   17.34    4.95
 -10   1  14   16.71    4.49
 -10   1 -14   18.33    3.91
 -10  -1 -14   26.54    4.69
 -10  -1  14   14.09    4.06
 -10   1 -14   21.31    5.29
  10   1  14   17.80    4.69
 -10   1  15   48.56    6.90
 -10  -1  15   51.34    6.79
  10  -1 -15   50.85    7.61
  10   1  15   50.21    6.72
  10   1 -15   45.21    6.84
  10   1 -15   51.71    7.78
  10   1  15   38.02    6.34
  10  -1  15   46.47    7.09
 -10  -1 -15   50.16    6.10
  10   1  15   45.54    7.00
  10  -1 -15   45.13    7.21
 -10  -1 -15   45.60    7.41
 -10   1 -15   48.61    5.83
 -10  -1 -15   44.15    5.57
 -10   1  15   46.95    6.69
 -10   1 -15   48.56    7.00
 -10  -1 -15   52.14    6.17
 -10  -1  15   48.49    7.05
  10  -1 -16   24.01    5.30
 -10   1  16   16.97    4.52
  10   1 -16   22.71    5.80
  10   1  16   16.56    4.54
  10  -1 -16   16.99    4.78
  10   1  16   27.33    4.86
  10   1 -16   18.14    4.62
  10  -1  16   22.72    5.22
 -10   1  16   20.03    4.83
 -10  -1  16   18.17    4.21
  10   1  16   22.01    5.02
 -10  -1  16   19.54    4.67
 -10   1 -16   12.25    4.19
 -10  -1 -16   17.79    4.71
  10   1 -17    3.38    3.80
  10  -1 -17    5.06    3.47
  10   1  17    3.66    2.87
  10   1  17    1.64    3.21
  10  -1 -17    1.02    2.74
 -10  -1 -17    3.08    3.34
 -10  -1  17    2.08    2.31
  10   1  17    1.15    2.17
  10  -1  17    1.73    2.74
  10   1 -17    8.38    3.80
 -10  -1  17    1.85    2.73
 -10   1  17    3.21    2.97
 -10   1 -17    1.50    2.72
 -10   1  17   -0.90    1.82
  10  -1 -18    1.68    2.84
  10  -1 -18    5.56    3.40
  10   1 -18   -2.88    2.78
 -10  -1  18    2.05    1.99
  10   1  18   -1.15    2.01
  10  -1  18    2.49    3.07
  10   1  18   -0.58    2.63
  10   1 -18    0.02    3.16
 -10  -1 -18    1.35    2.67
  10   1  18   -0.65    2.37
 -10   1  18    1.49    2.29
 -10   1  18    2.01    2.08
  10   1 -19   15.28    3.54
  10   1 -19   20.07    4.67
 -10  -1  19   22.12    3.78
  10   1  19   27.09    4.16
  10  -1 -19   22.87    4.21
  10  -1  19   21.93    3.84
  10  -1  19   16.39    3.79
  10   1  19   23.28    4.43
 -10   1  19   22.91    4.03
 -10  -1 -19   22.38    4.36
 -10   1  19   23.08    3.99
  10   1  20    6.61    2.56
  10  -1  20    4.09    2.32
 -10  -1  20    8.18    2.15
 -10   1  20    9.52    2.21
  10   1 -20    6.44    3.11
 -10  -1 -20    6.42    2.81
  10  -1 -20    8.66    2.63
  10  -1  20   10.00    2.61
 -10   1  20    9.57    2.53
 -10   1  20    4.78    2.13
  10   1 -21   -0.62    1.92
  10  -1 -21   -1.97    1.78
 -10  -1 -21    3.04    1.77
 -10   1  21    2.07    1.52
 -10  -1 -21    1.06    1.86
 -11  -1   0    3.22    2.96
 -11   1   0    4.68    2.55
  11  -1   0    0.74    2.90
  11   1   0    2.95    4.12
  11  -1   0    0.20    3.83
  11   1   0    3.10    4.17
 -11  -1   0    1.67    2.62
 -11  -1   0    1.99    2.93
  11  -1   0    8.14    3.32
 -11   1   0    0.10    1.99
  11  -1   0    5.54    3.79
 -11  -1  -1  260.01   14.14
  11  -1  -1  341.21   15.28
  11   1  -1  349.73   18.09
  11   1   1  313.55   17.52
 -11  -1   1  300.04   14.87
  11   1   1  300.95   17.85
  11   1  -1  298.20   17.64
  11  -1   1  297.66   17.15
  11  -1  -1  299.43   18.37
 -11  -1  -1  278.28   17.60
 -11  -1   1  290.45   18.04
  11  -1   1  314.86   14.82
 -11  -1  -1  262.22   13.72
  11  -1  -1  298.65   17.72
  11  -1   1  320.34   17.73
  11  -1   1  285.88   17.87
 -11   1   1  305.76   14.53
 -11  -1   1  315.16   15.08
 -11   1  -1  323.40   15.33
 -11   1   1  297.39   14.80
  11  -1   1  279.42   17.10
 -11   1  -1  231.75   12.76
  11  -1  -1  310.59   17.63
 -11  -1  -2  111.17    9.16
  11  -1  -2  122.21    9.05
 -11  -1   2  119.91   11.53
  11  -1  -2  134.03   12.21
  11   1  -2  140.47   11.33
  11  -1   2  120.51   10.84
 -11  -1   2  124.06    9.30
  11   1  -2  114.06   11.07
  11  -1   2  121.38   11.04
 -11  -1  -2  119.46   11.49
  11   1   2  125.40   11.11
  11  -1  -2  115.31   10.76
 -11  -1  -2   87.24    7.72
  11   1  -2  123.90   11.94
  11   1   2  115.27   11.04
  11  -1   2  117.46   11.21
  11  -1   2  121.28    9.05
  11  -1  -2  131.73   11.60
 -11   1   2  136.24    9.74
 -11   1  -2  128.69    9.54
 -11   1  -2  113.00    8.46
 -11   1   2  116.02    9.11
 -11   1   2  135.52    8.73
  11   1   2  122.39   11.49
  11  -1   2  142.90   11.79
 -11  -1   2  128.04    9.56
  11  -1   3   64.98    6.66
  11  -1  -3   46.83    7.19
 -11   1   3   61.38    5.97
  11  -1  -3   49.91    7.93
  11   1   3   55.81    7.65
  11   1  -3   44.76    7.12
 -11  -1   3   60.64    7.80
  11  -1  -3   55.92    6.35
  11   1   3   46.31    7.61
 -11  -1  -3   46.61    7.30
 -11  -1   3   46.87    5.87
 -11  -1  -3   59.90    6.38
  11   1  -3   41.01    7.10
  11   1   3   45.80    7.04
  11  -1   3   71.54    8.72
  11  -1  -3   54.47    8.23
 -11   1   3   63.27    6.82
 -11   1  -3   49.69    6.03
 -11   1  -3   67.35    6.44
 -11   1   3   53.36    6.30
  11  -1   3   51.66    7.32
  11  -1   3   43.02    7.15
 -11  -1  -3   46.40    6.20
 -11  -1   3   64.23    6.74
 -11  -1   4   17.93    4.03
  11  -1  -4   18.18    5.13
 -11   1   4   21.87    3.88
  11  -1   4   18.55    4.91
 -11   1   4   17.39    3.86
  11  -1   4   23.07    4.20
 -11   1   4   26.70    5.20
  11   1   4   13.18    4.78
  11   1   4   22.71    5.43
  11   1  -4   18.21    5.55
 -11  -1  -4   30.49    4.47
  11   1  -4   14.31    5.02
  11  -1  -4   21.34    5.50
  11  -1  -4   24.44    4.46
  11  -1   4   20.85    4.90
 -11  -1  -4   19.34    4.12
 -11   1  -4   28.29    4.45
 -11   1   4   25.39    4.43
  11  -1   4   20.44    5.49
 -11  -1  -4   21.40    4.09
 -11  -1  -4   16.76    4.94
  11  -1   4   29.07    5.72
  11  -1  -4   19.37    6.83
 -11  -1   4   19.26    4.36
 -11   1  -5   30.03    4.61
 -11  -1  -5   40.58    5.58
 -11   1   5   37.59    5.12
 -11   1   5   43.00    6.70
  11   1   5   32.39    6.13
  11  -1   5   32.20    6.36
  11   1   5   33.63    6.24
 -11  -1  -5   26.29    5.40
  11   1  -5   34.85    6.61
  11  -1  -5   29.28    6.29
  11  -1   5   33.82    6.00
 -11  -1   5   29.87    5.03
  11  -1   5   32.17    5.58
  11  -1  -5   34.48    6.66
  11  -1  -5   28.12    6.39
  11   1  -5   24.60    6.08
 -11  -1   5   39.04    5.41
 -11   1   5   38.36    5.42
  11  -1   5   34.21    5.65
 -11   1   5   35.68    5.07
 -11  -1  -5   30.46    5.19
 -11  -1  -5   37.78    5.42
 -11  -1  -6   34.71    6.21
  11  -1  -6   32.95    6.36
 -11   1  -6   27.97    4.48
  11   1  -6   29.64    6.36
  11  -1   6   32.22    6.23
  11  -1   6   30.92    6.20
 -11   1   6   26.45    4.42
  11  -1  -6   28.02    5.71
 -11   1   6   35.37    4.85
  11   1   6   28.60    5.80
 -11   1   6   33.75    6.10
 -11  -1  -6   31.45    6.20
  11  -1   6   34.46    6.03
  11   1  -6   20.89    5.45
 -11  -1   6   29.97    4.75
  11  -1   6   38.36    6.21
  11  -1  -6   29.55    6.15
  11   1   6   25.09    5.83
 -11  -1  -6   29.62    4.88
 -11   1  -6   28.94    4.85
 -11  -1  -6   26.36    4.82
 -11  -1   6   36.49    5.96
 -11  -1   6   36.31    5.19
 -11  -1  -6   22.46    4.78
 -11  -1   7    6.65    3.06
  11   1   7   10.14    3.75
 -11  -1   7    6.52    3.22
 -11   1   7    9.79    3.37
 -11  -1  -7    4.24    3.10
  11  -1  -7    7.12    4.25
  11  -1   7    7.37    3.32
  11   1   7    7.24    3.71
 -11   1   7    3.45    2.35
 -11  -1  -7    2.95    2.31
 -11  -1   7    7.08    2.81
  11   1  -7    4.96    4.20
  11  -1   7    3.63    2.57
 -11  -1  -7    9.25    3.99
 -11   1  -7    5.31    3.01
  11   1  -7    9.37    4.17
  11  -1   7   -3.91    3.52
  11   1   7    1.78    3.17
 -11  -1  -7   10.83    4.25
  11  -1   7    4.80    3.79
  11  -1  -7    5.01    3.77
  11  -1  -7    7.60    4.03
 -11  -1  -7    4.29    2.88
 -11   1  -8  119.62    8.68
  11   1  -8  110.97   11.32
  11   1   8  104.14   10.68
  11  -1  -8  102.23   10.64
 -11  -1   8  109.84    8.76
  11   1   8  101.57   10.37
 -11   1   8  114.99   10.79
  11  -1   8   96.20   10.17
  11  -1  -8  126.12   11.63
  11   1  -8  100.50   10.48
 -11  -1   8  121.22   11.20
 -11  -1  -8  109.57   10.75
  11  -1   8  110.39   10.44
  11  -1   8   96.25   10.01
  11   1   8  129.74   11.20
 -11  -1  -8  102.04    8.94
 -11   1   8   96.48    8.29
 -11  -1   8  109.79   10.42
 -11  -1  -8  113.15    9.03
 -11  -1   8  117.95    8.69
  11   1   9  111.52   10.29
 -11  -1   9   93.65    9.71
 -11   1   9   96.81   10.04
 -11  -1  -9   92.39    9.93
  11   1  -9  105.42   10.67
 -11  -1   9  102.00    8.31
  11   1   9  101.74   10.33
  11  -1  -9  102.16   10.43
  11   1  -9   83.90    9.91
  11  -1   9   94.16    9.95
  11  -1   9  101.17   10.03
  11  -1   9   99.80   10.32
 -11   1   9   90.78    8.10
 -11  -1  -9   99.75    8.78
 -11   1  -9  112.99    8.38
 -11  -1   9   99.64   10.00
 -11  -1  -9   89.12    8.00
  11  -1  10    6.81    4.26
  11   1 -10    4.10    4.37
 -11  -1  10   13.18    3.36
 -11   1  10    9.24    3.79
 -11   1  10    9.49    3.39
 -11  -1 -10   12.04    4.04
 -11  -1  10    9.59    3.38
  11   1 -10    5.34    4.55
  11   1  10   10.70    4.69
 -11  -1 -10    9.64    3.64
  11  -1 -10   12.15    4.31
  11   1  10   11.36    4.14
  11  -1  10   16.22    4.85
 -11   1 -10   12.08    3.80
 -11  -1 -10   13.10    4.03
 -11  -1  10    7.92    3.22
 -11  -1 -11   63.33    6.94
  11   1 -11   59.80    8.43
 -11   1  11   59.94    7.86
 -11  -1 -11   74.63    8.55
  11  -1 -11   59.48    7.98
  11   1 -11   60.39    8.12
  11   1  11   64.89    8.60
 -11  -1  11   74.09    8.22
  11  -1  11   73.13    8.67
 -11  -1  11   82.15    7.37
  11   1  11   61.82    8.27
 -11   1 -11   63.72    6.66
  11  -1  11   59.78    8.15
 -11  -1  11   62.05    7.95
 -11  -1 -11   67.42    7.18
 -11   1  11   52.72    6.15
 -11   1  11   57.98    7.34
 -11  -1  11   67.05    8.34
 -11  -1 -12   52.06    6.17
  11   1  12   48.49    7.12
 -11   1  12   43.68    6.92
 -11  -1 -12   59.14    7.38
 -11   1 -12   47.80    5.97
 -11  -1  12   51.90    7.28
  11  -1 -12   43.17    6.98
  11   1 -12   44.09    7.00
  11  -1  12   51.34    7.18
  11   1 -12   48.82    7.72
  11   1  12   56.94    7.93
  11  -1  12   49.48    7.47
 -11  -1 -12   58.27    6.39
 -11   1  12   48.42    6.73
 -11  -1  12   49.18    7.11
 -11  -1  12   52.97    7.12
  11   1 -13   19.85    5.72
 -11   1  13   20.91    4.97
 -11  -1  13   18.03    4.54
  11   1 -13   24.04    5.76
  11   1  13   13.07    4.34
  11  -1  13   15.48    4.55
  11   1  13   24.19    5.72
  11  -1 -13   15.83    4.84
 -11   1 -13   23.62    4.60
 -11  -1 -13   13.02    3.61
 -11   1  13   18.60    4.81
 -11  -1 -13   18.90    4.14
 -11  -1  13   19.54    4.61
 -11   1  14    3.16    3.10
  11   1  14    4.24    3.47
  11  -1 -14    2.22    3.37
  11   1 -14    7.14    4.60
 -11  -1  14    2.97    2.43
  11   1  14    1.77    3.25
  11  -1  14    4.40    3.50
 -11   1  14    5.73    2.98
  11   1 -14    3.25    2.99
 -11  -1 -14    3.31    2.66
 -11   1 -14    0.71    2.78
 -11  -1  14    4.09    3.20
 -11   1  15   34.90    5.58
 -11   1  15   29.74    5.04
 -11  -1  15   29.80    5.15
  11   1 -15   38.01    5.57
  11   1  15   32.10    5.52
  11  -1  15   35.10    5.77
  11   1  15   37.12    6.00
  11  -1 -15   32.96    5.52
 -11  -1 -15   36.34    5.17
 -11   1  15   38.53    5.45
 -11   1 -15   27.62    5.68
 -11  -1 -15   30.61    5.82
 -11  -1  15   35.65    5.71
  11   1 -15   35.38    6.61
 -11  -1 -16    4.69    3.30
  11  -1 -16   -0.91    2.57
 -11  -1  16    2.33    2.37
  11   1  16    4.97    2.44
  11  -1  16    2.89    3.35
  11   1  16    4.15    3.43
  11   1  16    2.64    2.95
  11   1 -16    0.86    2.45
  11   1 -16    5.25    3.66
 -11   1  16    2.49    2.21
 -11  -1  16    5.52    3.00
 -11   1  16    8.27    2.99
  11  -1 -17    2.49    2.63
  11   1  17   -0.05    2.33
  11   1  17    1.25    2.90
 -11  -1  17    0.40    1.83
  11   1  17   -3.81    2.21
  11  -1  17    0.54    2.58
  11   1 -17    1.71    2.35
 -11   1  17   -2.77    1.88
  11   1 -17   -1.37    3.25
 -11   1  17    3.69    2.28
  11  -1  18    0.42    2.13
  11   1  18    5.53    3.00
 -11   1  18    1.69    1.81
 -11  -1  18    1.48    1.73
  11  -1  18    1.29    2.31
  11   1 -18   -2.37    2.06
 -11  -1 -18    1.53    2.55
  11  -1 -18   -1.05    2.46
  11   1  18   -2.60    2.30
  11   1 -18    0.25    2.83
 -11   1  18    2.80    1.64
  11  -1 -18    2.75    2.54
  11   1 -19    0.76    2.45
  11  -1  19    1.12    1.90
  11  -1 -19   -0.02    1.93
  11  -1 -19   -2.75    2.10
 -11  -1  19    1.86    1.57
 -11   1  19    3.67    1.51
  11   1  19   -0.70    1.95
  11  -1  19   -0.99    1.95
 -11  -1 -19    2.91    2.21
 -11   1  19    3.60    1.62
 -11   1  19    0.66    1.44
  11   1 -20   -3.70    1.89
  11  -1 -20   -0.15    1.44
  12   1   0  197.35   14.52
  12  -1   0  184.96   14.07
 -12   1   0  173.05   10.85
  12   1   0  239.59   14.91
  12  -1   0  213.73   14.61
 -12  -1   0  200.39   14.95
 -12  -1   0  218.70   12.48
  12  -1   0  230.89   15.04
 -12  -1   0  225.27   12.88
  12  -1   1  161.55   12.59
  12   1   1  173.90   12.69
 -12  -1   1  168.72   10.98
  12  -1   1  157.74   12.90
  12   1   1  144.18   12.44
  12   1  -1  141.33   12.31
 -12  -1  -1  151.70   13.03
 -12  -1   1  146.06   12.80
  12   1  -1  175.48   12.55
  12   1   1  132.94   11.92
  12  -1   1  159.71   12.53
 -12   1   1  150.53   10.13
  12  -1  -1  157.06   12.27
 -12   1  -1  121.59    8.99
 -12  -1  -1  132.11    9.66
  12  -1  -1  153.15   12.70
 -12  -1  -1  159.09   10.82
 -12  -1   1  168.86   11.02
  12   1   2  116.98   10.62
  12   1  -2  103.59   10.70
  12  -1   2  130.85   11.45
 -12   1   2  122.83    9.21
 -12  -1  -2  119.60   11.50
 -12  -1   2  129.32   12.04
  12  -1  -2  116.08   11.20
 -12  -1  -2   95.66    8.28
  12  -1   2  122.87   11.47
  12   1   2  121.95   11.51
 -12  -1   2  126.95    9.51
  12  -1   2  133.26   11.59
 -12   1  -2  134.32    9.17
 -12  -1  -2  108.00    9.09
 -12  -1   2  140.01   10.11
  12   1  -3   57.94    8.41
 -12  -1   3   76.37    7.43
  12  -1  -3   61.33    8.09
  12   1   3   64.49    8.08
 -12  -1  -3   68.29    6.84
 -12  -1  -3   49.48    7.75
 -12  -1   3   62.26    7.64
  12   1   3   65.89    8.70
 -12  -1   3   57.20    8.13
  12  -1   3   64.19    8.17
  12  -1   3   62.37    8.20
  12  -1   3   56.17    8.03
 -12   1   3   60.52    6.50
 -12  -1  -3   52.92    6.42
 -12  -1   3   69.42    7.08
 -12   1  -3   62.34    6.43
 -12   1  -4   19.40    3.71
  12   1  -4   20.65    5.61
  12  -1  -4   31.17    6.10
  12  -1   4   24.00    5.57
  12   1   4   26.32    5.58
  12   1  -4   28.87    6.15
 -12  -1   4   32.87    5.84
 -12  -1   4   24.68    4.50
 -12  -1   4   26.39    4.80
 -12  -1  -4   26.69    5.52
  12   1   4   16.74    4.83
  12  -1   4   23.99    5.82
  12  -1   4   18.88    5.02
 -12  -1   4   28.28    5.88
 -12   1   4   25.62    4.62
 -12  -1  -4   32.28    5.25
 -12  -1  -4   29.71    4.89
 -12  -1   5    6.79    2.68
 -12   1  -5    8.11    2.85
  12   1   5    6.64    3.50
  12  -1   5   15.23    4.60
  12  -1   5    5.42    3.54
  12  -1  -5   -1.40    3.74
 -12  -1  -5    7.52    3.98
 -12  -1  -5    3.79    3.08
 -12  -1   5    3.65    3.20
  12   1  -5    5.57    3.91
 -12  -1   5    5.18    3.05
 -12  -1   5   11.71    3.23
  12   1  -5    3.22    4.04
  12  -1   5    1.13    2.94
  12   1   5    2.57    3.41
 -12   1   5    4.12    2.74
 -12  -1  -5    7.49    3.45
 -12  -1  -5    5.15    2.96
 -12  -1   6   12.16    3.34
  12  -1   6    1.96    3.56
  12   1   6    1.69    2.70
  12   1   6    5.83    3.04
  12   1   6    5.47    3.54
 -12   1   6    6.51    3.40
 -12  -1  -6   -0.09    2.10
 -12  -1  -6    3.75    3.18
 -12  -1  -6    3.84    3.03
 -12  -1   6    5.52    2.99
  12   1  -6    4.81    3.06
 -12  -1   6    5.52    2.52
 -12  -1   6    5.09    2.74
  12  -1   6    6.75    3.52
  12  -1  -6    1.40    3.07
  12  -1  -6    9.87    4.20
  12   1  -6    9.53    4.55
  12  -1   6    2.59    2.93
 -12   1   6    7.47    2.56
 -12  -1  -6    5.18    3.08
 -12   1   7   38.56    6.10
  12   1   7   25.97    5.66
  12  -1   7   44.64    6.70
  12   1   7   30.04    6.03
 -12  -1   7   34.21    5.23
  12   1  -7   29.58    6.27
 -12  -1  -7   31.85    6.11
 -12  -1   7   25.22    5.41
  12   1  -7   29.92    6.18
 -12  -1   7   37.77    6.38
  12  -1   7   26.93    5.60
  12   1   7   33.34    6.31
 -12   1  -7   24.42    4.17
 -12  -1   7   37.76    5.72
  12  -1  -7   39.53    6.88
  12  -1  -7   28.31    5.92
 -12   1   7   30.74    4.96
 -12  -1  -7   32.32    5.32
 -12  -1  -7   39.27    5.54
 -12  -1   7   42.25    5.40
 -12   1   8  173.09   10.94
 -12  -1   8  155.68   12.59
 -12   1   8  192.51   13.36
  12   1   8  166.66   13.10
 -12  -1  -8  158.03   12.63
 -12  -1   8  160.66   12.55
  12  -1  -8  158.91   12.98
  12   1  -8  163.64   12.99
  12  -1   8  172.50   13.36
  12   1   8  144.46   11.98
 -12  -1   8  180.98   11.09
  12  -1  -8  177.55   13.43
  12   1  -8  179.66   14.16
  12  -1   8  166.56   12.88
 -12   1  -8  188.83   10.88
 -12  -1  -8  176.01   11.36
 -12  -1   8  180.57   12.97
 -12  -1  -8  177.96   11.15
 -12  -1   8  187.78   10.88
  12  -1  -9  133.45   11.58
  12   1   9  129.07   11.48
  12   1  -9  132.37   11.97
 -12  -1  -9  115.81   10.73
 -12  -1   9  132.14   11.17
  12  -1  -9  129.04   11.62
  12   1  -9  123.11   11.06
 -12  -1  -9  129.78    9.67
 -12  -1   9  128.49   11.18
 -12  -1   9  147.73    9.80
  12   1   9  127.14   11.08
  12  -1   9  142.38   11.64
 -12   1   9  140.03   11.49
  12  -1   9  120.01   11.14
 -12   1   9  147.02    9.90
 -12  -1   9  144.21   11.49
 -12   1 -10  118.43    8.67
 -12  -1 -10  116.04    9.67
  12  -1  10   93.39    9.69
 -12   1  10   82.13    8.44
  12  -1  10  103.27    9.93
  12  -1 -10  115.35   10.55
 -12  -1 -10  107.94    9.95
 -12  -1  10   92.11    9.21
  12   1 -10  114.31   10.50
 -12  -1  10  106.88   10.02
  12   1  10   97.50    9.63
  12   1  10  105.24   10.43
  12   1 -10  100.29   10.53
  12  -1 -10   96.85   10.07
 -12  -1 -10  109.08    8.73
 -12  -1 -10  105.31    8.60
 -12  -1  10  100.17    9.57
  12  -1  11   11.59    4.74
 -12  -1  11   14.86    4.30
  12  -1 -11    9.70    4.07
 -12  -1 -11   22.79    4.82
 -12  -1  11   15.13    4.27
  12   1 -11   16.56    4.87
  12  -1  11   -0.02    4.71
  12   1  11   18.19    5.10
  12   1 -11   15.43    5.71
  12   1  11   16.42    4.58
  12  -1 -11   13.88    4.65
 -12   1 -11   26.14    4.30
 -12  -1 -11   10.76    3.50
 -12   1  11   17.14    4.78
 -12  -1 -11   16.17    3.64
 -12  -1  11   14.31    3.92
 -12   1  12   -2.79    2.29
  12   1  12   -3.02    3.34
  12   1 -12   -4.18    3.92
 -12  -1  12   -3.52    2.20
 -12  -1  12   -0.43    2.44
  12   1 -12    4.36    3.31
  12   1  12    0.49    3.02
  12  -1  12   -1.56    3.24
  12  -1 -12    9.96    3.90
  12  -1  12    1.19    3.07
  12  -1 -12    1.30    3.36
 -12  -1  12    0.87    2.60
  12  -1 -13   14.50    4.11
 -12  -1  13    9.10    3.37
 -12   1  13    8.17    3.40
  12  -1  13    5.89    3.69
 -12  -1  13    7.65    3.08
  12   1 -13    3.26    3.23
  12   1  13    9.77    3.67
  12   1  13    4.20    3.03
  12   1 -13   10.36    4.33
  12  -1 -13    9.04    3.98
 -12  -1 -13    8.19    3.01
 -12   1 -13    3.62    3.19
  12  -1 -14   25.64    5.42
  12   1 -14   23.19    5.39
 -12  -1 -14   21.07    4.26
  12   1  14   30.39    5.33
  12  -1  14   24.84    4.85
 -12   1  14   30.60    5.15
  12  -1 -14   17.90    4.45
 -12  -1  14   21.39    4.30
  12   1 -14   24.20    4.69
  12   1  14   18.89    4.43
 -12   1  14   22.95    4.52
 -12  -1 -14   17.87    4.40
 -12  -1  14   22.46    4.24
  12  -1 -15   29.29    5.00
  12  -1  15   26.51    4.50
 -12  -1  15   24.67    4.22
  12   1 -15   20.43    3.95
  12   1  15   26.29    5.01
  12   1 -15   21.90    4.68
  12  -1 -15   28.68    4.96
  12   1  15   23.88    4.45
 -12   1  15   21.36    4.38
  12  -1  16   14.22    3.26
  12   1 -16    9.64    3.41
 -12   1  16    8.40    2.75
  12  -1 -16   11.68    3.16
 -12  -1  16   10.74    2.99
  12   1 -16    5.08    2.56
  12   1  16    9.30    3.18
  12   1  16   10.38    3.33
  12  -1 -16   11.52    3.59
 -12  -1  17    4.86    2.18
  12  -1 -17    3.20    2.44
 -12   1  17    1.72    1.63
  12   1  17    4.40    2.84
  12  -1  17   -0.46    2.12
  12  -1 -17   -0.85    2.23
  12  -1  17    2.07    1.77
  12   1 -17    4.94    2.76
 -12  -1 -17    2.20    2.36
 -12  -1  18   12.23    2.36
 -12   1  18   11.24    2.31
  12  -1  18   13.66    2.52
  12   1  18   15.00    2.73
 -12   1  18    7.40    2.03
  12  -1  18   14.13    2.60
  12   1 -18   17.69    3.13
  12  -1 -18   14.18    2.70
 -12  -1 -18    8.86    2.19
 -13  -1   0    0.01    1.86
  13  -1   0    2.20    2.55
  13   1   0    2.72    2.83
  13   1   0   -0.43    3.54
 -13  -1   0    2.80    2.16
 -13  -1   0   -5.86    3.43
  13  -1   0    1.43    3.00
  13   1   0    3.26    3.46
 -13   1   0    1.49    1.62
 -13  -1  -1   17.72    3.95
 -13  -1   1   13.33    3.45
 -13   1  -1    8.85    2.95
  13  -1   1    3.11    3.10
  13   1  -1    9.03    3.94
  13   1   1    9.20    4.00
 -13  -1  -1    8.92    3.05
  13   1  -1    4.62    3.92
 -13  -1   1   13.56    3.51
 -13  -1  -1    2.18    2.88
 -13  -1   1   12.53    4.46
  13  -1  -1   11.49    4.22
  13  -1  -1    4.96    3.26
 -13   1   1    8.13    2.85
  13  -1   1   11.02    4.30
  13   1   1    6.22    4.24
 -13  -1   2    4.21    2.71
 -13   1  -2    6.05    2.68
  13  -1   2    3.25    2.79
  13   1   2    1.98    3.18
  13  -1   2    4.35    3.80
  13  -1  -2    6.95    2.89
  13   1  -2    3.74    3.94
 -13  -1   2    8.67    2.89
 -13  -1  -2   -2.67    2.70
 -13  -1   2    6.52    3.45
  13   1   2    6.91    3.74
  13  -1  -2    5.89    4.33
 -13   1   2    5.25    2.57
 -13  -1  -2    7.32    3.00
 -13  -1   3    4.53    2.32
 -13   1  -3    7.70    2.81
  13   1   3    7.82    3.74
  13  -1  -3    3.75    3.73
  13  -1   3   12.75    4.09
 -13  -1  -3    1.00    3.01
 -13  -1   3    7.92    2.59
 -13  -1  -3    5.00    3.27
 -13  -1   3    8.80    4.08
  13  -1  -3    1.71    2.72
  13   1   3    4.34    3.71
  13  -1   3    9.26    4.06
  13   1  -3    2.69    3.48
 -13   1   3    8.68    2.70
 -13  -1  -3    0.26    2.46
 -13  -1  -3    7.51    3.22
 -13  -1   4   30.69    4.97
 -13   1  -4   31.54    4.73
  13  -1   4   27.68    5.68
  13   1   4   31.35    6.33
 -13  -1  -4   23.68    5.14
  13  -1  -4   24.83    5.64
  13   1   4   35.67    6.04
 -13  -1  -4   20.43    5.13
  13   1  -4   28.55    5.98
 -13  -1   4   31.86    4.79
 -13  -1   4   31.89    5.86
 -13  -1   4   36.00    5.59
  13  -1   4   30.14    5.79
  13   1   4   36.73    5.94
 -13   1   4   31.13    4.62
 -13  -1  -4   33.15    5.31
 -13  -1  -4   29.98    5.08
 -13  -1   5   36.12    5.11
 -13  -1   5   43.99    6.32
 -13  -1  -5   38.00    6.52
 -13  -1  -5   28.28    5.88
  13   1  -5   28.54    5.63
 -13  -1   5   25.51    5.62
 -13  -1  -5   35.79    5.30
  13  -1   5   34.97    6.08
  13   1   5   45.44    6.28
  13   1   5   37.34    6.31
  13  -1   5   43.13    5.98
  13  -1   5   36.24    6.15
  13  -1  -5   36.18    6.49
 -13  -1  -5   38.30    5.53
  13   1   6    9.85    3.54
 -13  -1  -6   12.61    4.20
  13   1  -6   15.67    4.82
 -13  -1   6   23.60    5.43
 -13  -1   6   30.60    5.44
 -13  -1  -6   20.35    4.06
  13  -1   6   19.53    5.07
  13   1   6   16.05    5.19
  13  -1   6   19.24    4.88
  13  -1  -6   21.32    5.23
 -13  -1  -6   22.94    4.34
 -13   1  -6   26.98    4.06
 -13  -1  -7   11.34    3.32
 -13  -1  -7   15.19    4.17
  13   1  -7   10.90    4.12
 -13  -1   7   14.57    4.50
  13  -1  -7   13.14    4.65
  13   1   7   14.52    3.84
  13   1   7   15.12    4.82
  13  -1   7   18.82    5.18
  13  -1   7   14.89    4.42
 -13  -1   7   15.30    4.25
 -13   1  -7   21.79    3.64
  13   1   8   29.71    5.49
  13  -1  -8   41.00    6.70
 -13  -1   8   42.35    6.14
 -13  -1  -8   27.76    5.31
  13   1  -8   31.55    6.30
  13   1   8   33.39    6.16
  13  -1   8   30.38    5.99
  13   1  -8   35.47    5.87
 -13  -1   8   28.35    5.30
  13  -1   8   40.32    6.22
 -13  -1  -8   39.16    5.20
 -13  -1   8   41.02    5.55
 -13  -1  -9   28.94    4.88
  13   1   9   28.52    5.39
  13  -1   9   25.38    5.41
 -13  -1  -9   23.94    4.70
  13   1  -9   21.80    5.29
 -13  -1   9   22.83    4.82
 -13  -1   9   28.28    5.20
  13  -1   9   24.65    5.12
  13   1   9   30.16    5.60
  13   1  -9   22.58    5.57
  13  -1  -9   28.21    5.75
 -13  -1   9   36.81    5.43
  13   1  10    8.73    3.33
 -13  -1  10    9.71    2.98
  13  -1 -10    8.15    4.14
  13  -1  10   14.84    4.17
 -13  -1 -10   21.51    4.25
 -13  -1  10   13.32    3.70
  13   1 -10   10.50    3.92
 -13  -1  10    9.93    3.36
  13   1 -10   12.65    4.27
  13   1  10   12.54    4.13
  13  -1  10   13.34    4.28
  13  -1 -11   -0.24    3.28
  13  -1  11    5.90    3.75
 -13  -1  11    1.88    1.95
 -13  -1  11    3.33    2.58
  13   1 -11    5.87    3.45
  13   1  11    4.68    3.02
  13  -1 -11    0.38    2.72
  13  -1  11    6.63    3.22
  13   1  11    4.32    3.52
  13   1 -11   -1.49    3.46
 -13  -1  11    4.26    2.50
  13  -1 -12   -0.46    2.66
  13  -1 -12    1.03    2.84
 -13  -1  12   -0.54    2.16
  13   1 -12   -0.18    2.66
  13  -1  12    5.64    2.87
  13   1  12    4.09    2.98
  13   1 -12    3.64    3.69
  13   1  12    3.69    2.48
 -13  -1 -12   -2.29    2.28
 -13   1  12    3.84    2.50
  13  -1 -13    2.04    2.57
  13   1 -13    2.87    3.19
 -13  -1 -13   -3.39    2.17
  13   1 -13    3.96    2.69
 -13  -1  13    0.24    2.07
  13   1  13    0.54    2.45
 -13   1  13    2.60    2.01
  13   1  13    2.54    2.75
  13  -1  13    2.18    2.56
  13   1 -14   -5.25    2.52
 -13  -1  14    1.13    2.07
  13   1  14    1.86    1.88
  13   1 -14    3.75    3.19
  13  -1  14   -2.72    2.22
  13   1  14    1.28    2.36
  13  -1 -14    0.59    2.31
 -13  -1 -14   -2.68    1.61
 -13   1  14    1.80    2.22
 -13  -1  15    1.26    1.68
  13   1  15    1.82    2.23
  13  -1  15    1.00    2.10
  13   1  15    1.67    2.19
  13   1 -15    3.78    2.98
  13  -1 -15    0.63    2.41
  13  -1  15   -0.01    1.67
 -13   1  15    1.73    1.91
  13   1  16   -0.76    1.86
  13  -1  16    1.13    1.40
 -13  -1  16    1.35    1.45
 -13   1  16   -3.73    1.61
  13  -1  16   -0.97    1.48
  13  -1 -16    0.15    1.58
 -13   1  16    0.85    1.47
 -13  -1 -16    4.06    1.85
 -14  -1   0    3.01    2.67
  14  -1   0    5.61    3.46
  14   1   0   -1.87    3.57
  14  -1   0    5.88    3.66
  14  -1   1    8.46    3.72
 -14  -1  -1    1.00    3.15
 -14  -1  -1    0.30    2.57
 -14  -1   1    4.22    3.15
  14  -1  -1    1.38    2.90
  14  -1  -1   -1.40    2.49
  14  -1   1   -0.19    2.25
  14   1  -1   -0.89    3.96
  14   1   1    0.46    3.74
  14  -1  -2   -1.91    3.74
  14  -1   2   -1.52    2.58
  14  -1  -2    3.04    3.42
 -14  -1  -2   -9.42    3.87
 -14  -1  -2   -0.51    2.02
 -14  -1   2    3.27    2.67
 -14   1  -2    1.97    2.21
  14   1  -2    2.25    3.39
  14   1   2   -1.50    3.36
  14  -1   2    0.88    3.42
  14   1  -3   17.07    5.14
  14   1  -3   13.27    4.47
 -14  -1  -3   13.27    4.08
 -14  -1  -3   12.67    3.71
 -14  -1   3    6.56    3.18
  14   1   3    9.03    3.96
  14  -1  -3   13.79    3.64
  14  -1   3   15.47    4.71
  14  -1   3   16.07    4.37
  14  -1  -3   -0.13    3.37
  14  -1  -4   15.99    4.62
  14  -1   4   11.47    4.12
  14   1  -4   17.16    4.70
 -14  -1  -4   20.85    4.90
  14  -1   4   19.50    4.26
  14   1   4   18.08    5.22
 -14  -1   4   18.54    4.51
  14  -1  -4   14.16    3.73
  14   1  -5   16.84    4.72
 -14  -1  -5   14.32    4.27
 -14  -1   5   16.62    4.29
 -14  -1   5   23.66    4.41
  14  -1   5   15.82    4.22
  14   1   5   21.98    5.17
  14  -1  -5   13.91    4.13
  14   1   5   15.34    3.85
  14  -1   5   17.43    4.68
  14  -1  -5   13.54    4.27
  14  -1   6   -3.61    3.11
  14  -1   6   -0.76    2.46
  14   1  -6    2.11    2.73
 -14  -1   6   -1.30    2.18
 -14  -1   6    3.05    2.48
  14  -1  -6    4.53    3.65
  14   1   6   -0.64    2.00
  14   1   6   -1.07    3.14
  14  -1  -6   -1.45    2.47
 -14  -1  -6    3.89    3.18
  14  -1  -7    6.19    3.58
  14  -1  -7   -2.33    2.46
 -14  -1  -7   -1.84    2.52
  14   1  -7    4.77    2.98
 -14  -1   7    4.80    2.60
 -14  -1   7    5.98    2.97
  14   1   7    2.29    2.42
  14  -1   7    0.30    2.84
  14   1   7    1.79    3.03
  14  -1   7    0.42    2.18
  14  -1   8    1.86    2.76
 -14  -1  -8   12.98    3.44
  14   1   8    3.15    2.09
 -14  -1  -8   -3.76    2.63
  14   1  -8    6.30    2.89
 -14  -1   8    9.71    3.38
 -14  -1   8    2.46    2.15
  14   1   8    0.37    3.18
  14  -1  -8    6.47    2.74
  14  -1  -8    3.06    2.98
  14  -1   8    1.96    2.81
  14  -1   9    6.92    3.02
  14  -1  -9    6.38    3.52
 -14   1   9    9.19    2.76
  14   1  -9   14.10    3.82
 -14  -1   9    8.67    2.78
 -14  -1   9    4.76    2.33
  14   1   9   10.11    3.15
  14  -1   9    8.81    3.48
  14  -1  -9   10.81    2.82
  14   1   9    7.57    3.64
  14  -1 -10    3.92    2.80
  14  -1  10    7.96    2.82
  14   1 -10    2.17    2.55
 -14  -1  10    8.73    3.02
  14  -1 -10   -0.41    1.72
  14   1  10    8.26    2.77
  14   1  10    5.95    3.22
  14  -1  10    9.48    3.58
 -14   1  10    4.94    2.26
  14   1 -11    4.12    2.94
 -14  -1  11    2.92    2.36
 -14  -1 -11    3.23    2.36
  14   1  11    7.18    2.56
  14   1  11    5.42    2.91
  14  -1 -11    1.22    1.38
  14  -1  11    1.13    2.11
 -14  -1  11    8.40    2.17
  14  -1 -11    5.54    2.54
 -14   1  11    2.63    1.72
  14  -1 -12    4.62    2.76
 -14   1  12    2.33    1.76
  14   1 -12    2.44    2.18
 -14  -1  12    4.03    2.22
  14   1  12    2.95    2.23
  14  -1  12    1.42    2.17
  14   1  12    2.15    2.59
 -14  -1  12    2.07    1.38
 -14  -1 -12   -0.72    1.22
  14  -1  12    2.96    1.94
  14  -1  13    7.64    2.25
 -14  -1  13    6.37    2.14
 -14   1  13    5.52    2.11
  14  -1 -13    3.11    2.03
  14  -1  13    6.44    2.21
  14   1  13    9.12    2.59
 -14   1  13    4.49    2.08
  14  -1 -14   -1.95    1.63
 -14  -1  14    3.57    1.77
 -14   1  14    1.73    1.45
  14   1  14    1.08    1.77
  14  -1  14    4.00    1.52
 -14   1  14   -1.20    1.09
  15  -1   0   -4.21    3.20
 -15  -1   0    1.62    2.55
 -15  -1   0    2.86    2.35
  15  -1   0    5.10    2.74
  15   1   0    1.46    2.84
  15  -1   1    9.45    3.44
  15   1  -1    8.72    3.52
 -15  -1  -1    8.68    3.05
 -15  -1   1   -1.54    2.16
 -15  -1  -1    3.89    2.46
 -15  -1   1   15.01    3.71
 -15   1   1    9.14    2.94
  15  -1  -1    4.24    2.54
  15  -1   1    5.47    2.72
  15   1   1    8.23    3.52
  15  -1  -1    7.96    3.71
  15  -1   2    5.70    3.22
  15   1  -2    0.32    2.61
 -15  -1  -2    6.58    3.16
 -15  -1   2    3.92    2.48
 -15  -1   2    2.56    2.40
 -15   1   2    0.50    1.83
  15  -1   2    9.21    3.00
  15   1   2    7.30    3.83
  15  -1  -2   -1.68    2.02
  15  -1  -2    3.09    3.20
  15  -1  -3   -1.94    2.29
  15   1  -3    2.65    2.62
 -15  -1  -3    0.44    2.15
 -15  -1   3    3.55    2.45
  15   1   3    2.19    2.75
  15  -1   3    1.41    2.19
  15  -1   3   -0.89    2.76
  15  -1  -3    8.00    3.32
  15  -1   4   16.45    4.25
  15  -1  -4   19.69    4.10
 -15  -1  -4   23.22    3.63
 -15  -1   4   17.93    4.06
  15   1   4   21.75    4.25
  15  -1   4   21.04    3.76
  15   1  -4   17.43    4.25
  15  -1  -4   22.31    3.98
  15  -1   5    5.65    2.96
  15   1   5   -1.31    2.93
  15  -1  -5    5.92    2.25
  15   1  -5    2.84    2.70
  15  -1  -5    2.55    2.68
  15  -1   5    5.19    2.38
  15  -1   6    8.12    2.56
  15  -1  -6    9.63    2.54
  15   1  -6    4.99    3.03
  15   1   6    5.27    3.15
  15  -1   6    5.08    2.76
  15  -1  -6    6.24    2.96
 -15  -1   7    8.92    2.33
 -15   1   7    3.40    1.78
 -15  -1  -7    6.55    2.18
  15   1   7    5.04    3.03
  15  -1  -7    3.28    1.99
  15   1  -7    9.13    3.07
  15  -1  -7    8.03    2.93
  15  -1   7    6.35    2.82
  15  -1   7   10.79    2.79
  15   1  -8    8.57    2.87
  15  -1   8    7.75    2.77
  15  -1  -8    4.20    1.86
 -15  -1   8    6.41    2.19
 -15   1   8    6.16    1.80
  15  -1  -8    6.67    2.68
  15   1   8    7.81    3.12
  15  -1   8    8.66    2.47
 -15   1   8   10.49    2.13
  15   1   9    1.42    2.30
  15  -1   9    1.05    1.84
  15  -1  -9    1.31    2.30
 -15  -1   9    2.26    1.63
 -15   1   9    1.12    1.44
  15   1  -9    0.36    2.34
 -15  -1   9   -0.11    1.21
 -15   1   9    5.86    1.56
 -15  -1  10    4.43    1.58
 -15  -1 -10   -3.23    1.75
 -15  -1  10    0.36    1.30
 -15   1  10    2.25    1.25
  15  -1  10    2.58    1.62
  15   1  10    0.46    1.74
  15  -1 -10    4.23    1.99
  15   1 -10    2.02    1.84
  15  -1 -11    6.54    1.99
 -15   1  11    2.62    1.43
  15   1  11    7.23    2.21
  15   1 -11    9.95    2.52
  16  -1   0    0.52    2.02
  16  -1   0    0.32    1.52
  16   1   0    2.80    2.31
 -16  -1   0    0.45    1.60
  16  -1  -1    2.25    1.71
  16  -1   1    7.83    2.05
  16  -1   1    6.82    2.76
  16   1  -1    5.31    2.44
  16   1   1    6.88    2.66
 -16  -1   1    8.36    2.48
  16  -1  -1   10.03    2.81
 -16  -1  -1    5.06    2.02
 -16  -1   2    3.66    1.95
  16   1   2   -0.23    2.06
  16   1  -2   -2.11    2.06
  16  -1   2   -2.86    1.90
  16  -1   2    0.52    2.12
  16  -1  -2    0.25    2.07
 -16  -1  -2    2.13    1.83
  16   1   3   11.42    3.09
  16  -1  -3    6.81    2.55
  16   1  -3    7.70    2.55
  16  -1   3   12.48    2.88
  16  -1   3   12.93    2.50
 -16  -1   3   10.62    2.60
  16  -1  -4    3.81    2.15
 -16  -1  -4    2.76    1.84
  16   1   4    5.11    2.45
  16   1  -4    9.43    2.56
  16  -1   4    8.03    2.57
 -16  -1   4    6.61    2.22
 -16  -1   5    4.78    2.07
  16   1   5    7.84    2.50
  16  -1  -5    5.43    2.01
  16  -1   5    8.46    2.27
  16   1  -5    5.61    2.42
  16  -1  -6   15.13    2.68
 -16  -1   6   13.09    2.45
  16   1  -6   16.33    2.95
  16   1   6   19.77    3.12
  16  -1   6   18.70    2.81
  16   1   7   26.31    3.21
  16   1  -7   27.23    3.25
 -16  -1   7   21.45    2.87
   0   2   0  277.04    9.55
   0   2   0  278.70    9.41
   0  -2   0  301.24    9.22
   0   2   1    1.56    1.69
   0   2  -1    0.94    1.71
   0   2  -1    1.14    1.63
   0   2   1    0.36    1.63
   0  -2   1    0.35    1.47
   0  -2  -1   -0.18    1.39
   0   2  -1   -0.31    1.38
   0   2   2 2962.69   54.57
   0   2   2 2871.92   54.11
   0   2  -2 2835.87   54.43
   0  -2  -2 2908.56   52.32
   0  -2   2 2743.75   53.54
   0   2  -2 2878.36   54.22
   0  -2   3   -1.27    1.94
   0   2   3   -1.04    1.68
   0  -2  -3   -0.87    1.20
   0   2  -3   -0.71    1.61
   0   2   3   -0.60    2.68
   0   2  -3   -0.29    1.37
   0   2  -3    0.61    1.25
   0   2  -3    0.06    1.49
   0   2   3   -0.63    1.70
   0   2  -4  858.99   21.27
   0   2   4  944.99   25.43
   0   2  -4  843.81   21.11
   0   2  -4  852.39   20.44
   0   2  -4  899.18   19.96
   0  -2   4  828.80   20.78
   0  -2  -4  941.93   18.57
   0   2   4  861.49   21.19
   0   2   4  889.39   20.53
   0   2  -5   -0.25    1.62
   0   2   5    0.21    1.93
   0   2  -5    0.93    1.60
   0   2   5    0.05    1.70
   0   2   5    1.05    3.08
   0   2   5    1.12    1.81
   0  -2  -5    1.25    0.98
   0  -2   5    0.53    1.91
   0   2  -5    0.57    1.45
   0   2  -6   15.01    2.77
   0   2   6   16.41    3.09
   0   2   6   18.68    2.76
   0   2  -6   16.11    2.81
   0  -2  -6   15.78    3.10
   0   2   6   19.48    4.03
   0  -2   6   15.95    2.91
   0   2  -6   13.68    2.49
   0   2  -6   16.63    2.34
   0   2   7   -0.04    1.99
   0   2  -7   -0.19    1.81
   0   2   7   -0.82    1.70
   0   2   7   -0.06    2.55
   0  -2  -7    3.10    2.26
   0   2  -7    0.05    1.60
   0   2  -7   -0.30    1.45
   0  -2   7   -0.14    2.04
   0  -2   7    0.50    1.55
   0   2  -7    2.72    1.96
   0   2   8  261.51   11.06
   0   2  -8  277.15   11.23
   0  -2   8  266.08   10.62
   0   2   8  267.93   10.68
   0  -2  -8  252.19   12.93
   0   2  -8  304.72    9.99
   0  -2   8  269.74   11.17
   0   2  -8  261.38   10.73
   0   2  -8  262.20   10.76
   0   2   9   -0.89    2.11
   0  -2  -9   -6.23    2.87
   0  -2   9   -1.71    1.98
   0   2  -9    0.68    2.24
   0   2   9   -0.42    1.83
   0   2  -9    0.58    1.74
   0  -2   9   -1.13    1.74
   0   2  -9   -0.54    1.95
   0   2 -10 3601.74   71.36
   0  -2 -10 3633.19   76.74
   0  -2  10 3549.91   69.65
   0   2  10 3806.73   70.16
   0   2  10 3552.76   70.56
   0  -2  10 3444.89   70.69
   0  -2 -10 3696.01   69.11
   0   2 -10 3390.03   69.89
   0   2 -10 3551.84   70.74
   0   2  11    1.10    2.35
   0   2 -11    0.98    2.11
   0   2 -11   -0.28    1.61
   0   2  11    1.98    2.35
   0  -2 -11   -4.49    3.17
   0  -2  11    0.87    1.68
   0  -2  11   -0.96    1.95
   0  -2 -11    0.07    1.53
   0   2 -11   -0.42    2.04
   0   2  12  312.85   12.97
   0   2 -12  268.61   13.06
   0  -2  12  275.04   11.98
   0  -2  12  269.49   12.69
   0   2  12  297.45   12.21
   0  -2 -12  265.92   15.10
   0  -2 -12  295.12   12.29
   0   2 -12  272.21   12.30
   0   2 -13    0.07    2.71
   0  -2 -13    1.93    2.56
   0   2  13    1.19    2.24
   0   2 -13   -0.20    1.77
   0  -2  13   -0.02    2.12
   0  -2  13    0.14    2.09
   0  -2 -13   -1.16    1.63
   0   2 -13   -0.51    2.41
   0   2 -14   28.28    5.91
   0   2 -14   28.35    4.77
   0  -2  14   25.94    4.37
   0  -2 -14   24.81    5.55
   0   2  14   28.82    5.42
   0  -2 -14   33.10    5.73
   0   2  14   24.48    5.86
   0  -2  14   28.25    5.48
   0  -2  14   31.74    5.43
   0  -2  14   22.62    3.82
   0   2 -14   26.40    4.17
   0  -2 -14   27.30    5.31
   0  -2 -14   31.80    4.51
   0  -2  14   38.21    6.48
   0   2 -15   -3.76    3.38
   0   2 -15   -1.00    2.29
   0   2  15   -0.42    2.64
   0  -2  15    5.44    2.89
   0  -2 -15   -1.18    2.84
   0   2  15   -5.11    3.77
   0  -2  15    6.16    2.25
   0  -2 -15    0.32    2.77
   0   2 -15   -1.14    2.32
   0  -2  15   -1.68    2.56
   0  -2  15   -2.34    2.16
   0  -2 -15   -1.04    2.39
   0   2  15    2.24    3.58
   0  -2 -15   -3.38    2.39
   0  -2  15    0.20    2.05
   0   2 -16    8.29    3.47
   0  -2  16   22.62    4.92
   0   2  16    3.99    3.06
   0   2 -16   11.61    5.81
   0  -2 -16   11.44    4.19
   0   2  16    3.66    3.89
   0  -2 -16   10.98    4.43
   0  -2  16    5.99    3.38
   0  -2 -16    7.03    3.99
   0   2 -16   11.04    3.05
   0  -2  16    7.79    2.81
   0   2 -16    7.29    3.93
   0  -2  16    8.83    4.15
   0   2  16    8.48    4.34
   0  -2  17  -12.25    3.87
   0   2  17   -2.54    2.82
   0  -2 -17    5.92    3.88
   0  -2 -17   -2.92    3.21
   0   2  17    1.35    3.98
   0  -2  17    6.67    3.57
   0  -2  17    3.04    2.11
   0   2  17    4.32    3.29
   0  -2 -17   -6.09    3.78
   0  -2  17   -2.09    2.30
   0   2 -17    1.04    1.67
   0   2 -17    7.69    4.60
   0   2 -17    5.80    3.36
   0   2 -18   39.61    7.24
   0  -2 -18   51.19    7.62
   0   2  18   40.81    6.81
   0   2  18   39.72    6.58
   0  -2  18   37.04    6.59
   0   2 -18   45.22    7.20
   0   2  18   40.11    6.97
   0  -2 -18   51.72    7.34
   0  -2  18   41.71    5.52
   0  -2 -18   32.97    6.44
   0  -2  18   51.47    7.79
   0   2 -18   43.44    5.55
   0  -2 -18   47.60    7.43
   0  -2 -19    0.13    2.96
   0  -2 -19   -0.99    3.80
   0   2  19    1.79    2.74
   0  -2  19    2.66    3.26
   0   2  19    0.11    3.49
   0  -2 -19    0.45    3.37
   0   2 -19    0.48    3.16
   0   2  19    4.38    2.90
   0  -2  19    2.96    2.78
   0  -2  19   -0.29    1.99
   0  -2 -19   -8.30    4.12
   0   2 -19   -0.88    2.99
   0   2 -19    0.04    2.41
   0   2 -20   64.00    8.04
   0  -2  20   50.94    7.30
   0   2  20   46.04    6.96
   0  -2 -20   49.39    7.69
   0   2  20   53.96    7.57
   0   2  20   61.52    7.67
   0  -2 -20   63.22    7.96
   0  -2 -20   71.27    8.22
   0  -2  20   62.64    8.33
   0   2 -20   53.36    8.10
   0   2 -20   54.84    7.50
   0   2  21   -0.09    2.72
   0   2  21    4.93    2.83
   0   2  21   -5.55    3.54
   0   2 -21    0.08    3.26
   0  -2 -21    0.02    2.68
   0  -2  21   -1.26    2.62
   0  -2 -21    7.38    3.91
   0  -2  21   -1.32    2.80
   0   2 -21    3.24    3.68
   0   2 -21   -3.30    2.98
   0  -2  22    0.63    2.42
   0   2  22    2.00    2.74
   0   2 -22    3.76    2.71
   0   2  22   -2.84    2.64
   0   2  22    6.15    2.79
   0  -2 -22    4.14    3.12
   0  -2 -22    3.16    3.18
   0  -2  22    1.72    2.60
   0   2 -22    4.10    3.64
   0   2 -22    7.06    3.23
   0   2 -23    6.34    3.46
   0   2  23    1.53    2.47
   0   2 -23   -5.09    3.15
   0  -2 -23    1.31    2.76
   0  -2  23   -5.69    2.92
   0  -2  23   -1.78    2.16
   0  -2 -24  123.17    8.95
   0   2  24  113.11    8.23
   0  -2  24  112.67    8.03
   0  -2  24  118.40    8.49
   0   2 -24  119.79    7.91
   0  -2  24  125.52    7.62
   0   2 -24  104.79    8.57
   0   2  25   -3.22    1.86
   0  -2 -25   -2.63    2.05
   0  -2  25   -0.65    1.79
   0   2 -25   -3.69    2.14
   0   2 -25   -1.96    2.35
  -1  -2   0  100.42    5.09
   1   2   0  110.53    5.76
  -1   2   0  110.58    5.69
   1   2   0  107.88    5.36
  -1   2   0  102.36    5.44
  -1   2   0  111.68    5.38
   1  -2   0  107.62    5.27
  -1  -2   0  101.72    5.42
   1   2   1   17.31    2.70
  -1   2  -1   17.77    2.60
   1   2  -1   20.16    2.59
   1   2   1   17.03    2.44
  -1   2   1   16.32    2.60
  -1  -2  -1   16.43    2.54
  -1  -2   1   16.26    2.44
   1   2  -1   21.20    2.95
   1  -2  -1   20.77    2.52
  -1  -2   1   16.14    2.32
   1  -2   1   30.40    3.04
  -1   2  -1   18.79    2.41
   1  -2  -1   21.29    1.84
  -1  -2  -1   18.84    2.31
  -1   2  -1   21.72    2.79
  -1   2   1   17.92    2.57
  -1   2  -1   18.41    2.66
  -1   2   1   21.26    2.39
   1   2   2  203.97    7.28
  -1  -2  -2  215.31    7.17
   1   2   2  219.03    8.46
  -1   2   2  214.71    8.13
  -1   2  -2  216.15    8.28
  -1   2   2  203.18    8.05
   1   2  -2  204.24    7.63
  -1  -2  -2  192.86    7.80
  -1  -2   2  194.23    7.77
   1  -2  -2  214.60    5.93
  -1  -2   2  203.92    7.83
   1  -2   2  208.70    8.02
   1  -2  -2  224.85    7.39
  -1   2  -2  228.47    7.47
  -1   2  -2  199.27    7.75
   1   2  -2  199.64    8.13
  -1   2  -2  213.62    8.12
   1   2  -2  207.88    8.20
  -1  -2  -2  225.09    7.42
  -1   2  -3  157.57    6.19
   1   2   3  163.20    7.37
  -1   2   3  162.18    7.09
   1   2  -3  156.86    7.09
  -1   2   3  163.20    7.24
   1   2  -3  163.70    6.76
  -1  -2   3  158.95    6.89
   1   2   3  176.45    9.41
  -1   2   3  171.78    9.38
  -1  -2  -3  171.38    6.72
   1   2  -3  162.82    7.24
  -1   2   3  160.54    7.06
   1  -2  -3  176.94    4.97
  -1  -2   3  157.94    7.00
   1  -2   3  162.22    7.20
  -1   2  -3  169.91    6.70
  -1  -2  -3  165.47    5.99
   1  -2  -3  189.28    6.26
   1   2   3  153.95    6.28
  -1   2  -3  171.91    7.05
  -1   2  -3  167.02    7.24
   1   2  -4   73.21    4.94
   1   2   4   81.58    5.36
  -1   2  -4   83.63    4.66
  -1   2   4   84.74    5.11
   1   2  -4   90.12    5.34
   1   2   4   84.93    5.50
  -1  -2   4   79.80    4.86
   1   2   4   90.63    6.90
  -1   2   4   89.01    6.95
  -1  -2  -4   84.69    3.91
   1  -2  -4   88.87    3.93
  -1   2  -4   84.65    5.23
   1   2  -4   84.53    5.26
  -1   2   4   77.37    4.97
  -1   2  -4   82.60    5.20
   1  -2  -4   87.00    3.20
  -1   2  -4   83.23    4.88
  -1  -2   4   77.69    5.03
   1   2   4   80.94    4.56
  -1   2  -4   80.72    4.78
  -1  -2  -4   79.73    4.72
   1  -2   4   84.45    5.27
   1   2  -5    0.33    1.40
  -1  -2   5    0.67    1.37
   1   2  -5    0.06    1.73
  -1   2  -5   -1.52    1.61
   1   2   5    0.23    2.18
   1  -2   5    4.63    2.25
   1   2  -5    0.76    1.76
   1   2  -5   -0.22    1.09
   1   2   5    0.87    2.05
   1   2   5    0.54    2.62
  -1   2   5    2.05    3.00
  -1  -2   5   -0.36    1.86
  -1  -2  -5   -3.86    2.03
  -1   2   5    1.21    2.00
   1  -2  -5    1.11    0.96
  -1  -2  -5    0.51    0.99
  -1   2  -5    0.81    1.60
  -1   2  -5    0.63    1.47
  -1   2   5   -0.61    1.77
  -1   2  -5   -0.68    1.80
  -1  -2  -5    0.34    1.59
   1   2  -6    3.71    2.17
   1   2   6    2.52    2.03
  -1   2  -6    3.43    2.06
   1   2  -6    2.79    1.75
   1   2   6    3.39    2.10
   1   2   6    2.97    1.71
   1   2   6    5.39    3.02
  -1   2   6    4.01    2.98
   1  -2  -6    3.36    2.87
  -1  -2  -6    3.98    2.48
  -1   2   6    6.83    2.58
   1  -2   6    3.03    2.20
  -1   2  -6    2.07    1.84
  -1  -2   6    3.18    1.94
  -1  -2  -6    2.68    1.47
   1   2  -6    3.20    1.23
  -1   2  -6    2.75    1.74
  -1  -2   6    5.65    2.01
   1   2  -6    3.66    1.82
  -1   2  -6    2.03    1.57
  -1  -2   6    2.55    1.38
   1   2   7  776.53   21.79
   1   2  -7  809.03   21.00
  -1   2  -7  871.84   21.42
   1   2   7  834.94   20.78
  -1   2   7  793.73   21.61
  -1  -2   7  872.30   20.37
  -1   2   7  814.64   25.42
  -1  -2  -7  815.12   24.75
  -1   2  -7  811.93   21.83
   1   2  -7  777.99   21.36
   1  -2   7  783.22   21.12
  -1  -2   7  783.93   20.87
  -1   2   7  877.61   21.46
   1   2  -7  914.00   18.88
   1   2  -7  801.96   21.28
  -1  -2   7  833.13   21.96
  -1  -2  -7  833.79   19.64
  -1   2  -7  792.24   21.13
   1   2  -7  866.16   26.12
   1  -2  -7  841.63   25.57
   1   2   8   65.08    5.71
  -1   2   8   73.61    5.44
  -1   2  -8   75.12    5.48
   1  -2   8   73.40    5.52
   1   2   8   85.59    5.52
  -1  -2   8   80.85    4.90
  -1   2   8   68.80    5.50
   1  -2  -8   76.83    7.41
  -1  -2   8   68.26    5.26
   1  -2   8   71.79    5.50
  -1  -2   8   72.48    5.57
   1   2  -8   66.68    5.50
  -1   2  -8   72.60    5.70
   1   2  -8   69.26    5.31
  -1   2  -8   77.41    5.59
   1  -2  -8   80.67    4.83
   1   2  -8   67.28    6.69
   1   2   9  251.96   11.72
  -1   2   9  294.73   11.67
   1   2  -9  290.11   12.24
  -1   2  -9  309.78   12.23
  -1   2   9  308.67   11.20
  -1  -2   9  329.97   10.68
   1   2   9  324.98   11.42
  -1   2   9  308.09   12.15
  -1  -2  -9  285.05   14.04
   1  -2   9  288.34   11.52
   1  -2   9  284.46   11.90
  -1  -2   9  276.08   11.20
   1  -2  -9  303.51   14.82
  -1   2  -9  296.29   12.16
  -1  -2   9  287.03   12.03
   1  -2  -9  311.08   10.68
   1   2  -9  285.76   11.55
  -1   2  -9  283.36   11.65
   1   2  -9  296.80   14.95
   1   2  10  139.57    8.57
  -1   2  10  164.58    8.50
   1   2 -10  158.85    9.18
  -1   2  10  165.36    8.01
  -1  -2  10  144.30    7.99
   1   2  10  169.89    8.22
  -1   2  10  162.25    8.77
   1   2 -10  147.79    8.26
   1  -2 -10  137.96   10.55
  -1  -2 -10  151.27   10.43
   1  -2  10  141.72    8.18
  -1  -2  10  151.05    8.70
  -1   2 -10  155.18    8.84
   1  -2  10  146.75    8.59
   1  -2 -10  173.43    8.03
  -1   2 -10  139.71    8.30
   1   2 -10  158.64   11.12
   1   2  11  690.65   21.23
  -1  -2 -11  724.09   22.86
  -1   2  11  724.82   19.16
   1   2  11  703.93   19.41
  -1   2  11  679.30   20.41
  -1  -2  11  611.55   20.54
  -1   2  11  778.91   24.75
   1  -2 -11  622.06   24.13
   1  -2  11  612.55   20.18
   1  -2  11  617.38   19.51
  -1  -2  11  648.47   19.60
   1   2 -11  641.26   19.91
  -1  -2 -11  598.44   23.22
  -1   2 -11  635.13   20.59
  -1   2 -11  636.81   20.42
   1   2 -11  638.26   21.12
   1  -2 -11  731.69   19.54
   1   2 -11  630.78   24.46
   1   2  12   91.80    7.05
  -1  -2  12   78.72    6.29
   1   2 -12   87.27    7.42
  -1   2  12   82.35    6.64
  -1  -2  12   75.97    6.64
  -1  -2 -12   80.10    8.18
   1  -2 -12   78.44    8.46
  -1   2  12   99.63    7.64
   1  -2  12   82.07    6.41
   1   2 -12   82.71    8.64
   1  -2 -12   81.68    6.10
  -1  -2 -12   93.24    7.80
   1   2 -12   85.05    6.51
   1  -2  12   79.02    6.74
  -1   2 -12   80.00    6.70
  -1  -2 -12   87.54    6.75
  -1   2 -12   75.62    6.76
   1   2  13  105.57    7.73
   1   2 -13   90.28    7.83
  -1   2  13   86.25    6.81
  -1   2 -13   87.70    7.19
   1  -2 -13  104.11    7.13
   1  -2 -13   85.94    9.01
  -1  -2 -13   89.26    9.01
   1  -2  13   98.30    7.18
  -1  -2  13   88.94    7.32
  -1  -2  13  100.61    7.16
   1  -2  13   80.60    7.02
   1   2 -13   87.17    6.81
  -1  -2 -13   88.99    6.96
  -1   2 -13   79.38    6.99
  -1  -2 -13  105.22    8.81
   1   2 -13   86.40    9.01
   1   2  14    8.01    3.87
   1   2  14   10.39    3.32
   1   2 -14    4.17    3.30
  -1   2 -14   11.20    3.66
   1   2  14    4.65    2.42
  -1   2  14    5.86    3.53
  -1  -2  14    6.82    3.15
   1  -2  14    7.99    2.74
   1  -2 -14    5.52    4.04
  -1  -2 -14   -0.57    2.72
  -1  -2 -14   14.07    4.41
   1  -2  14    2.46    2.20
  -1  -2  14    2.36    2.13
  -1   2  14   10.20    3.85
   1  -2  14    6.68    3.26
   1   2 -14    3.08    1.87
   1  -2 -14   -1.18    2.35
  -1  -2 -14    6.49    2.55
  -1  -2 -14    2.43    3.22
  -1  -2 -14   -3.02    3.08
  -1  -2  14    5.38    3.22
   1  -2  14    5.12    2.94
   1  -2 -14    4.26    3.50
  -1   2 -14    2.74    2.61
  -1  -2  14    7.09    3.01
  -1  -2 -14    6.68    3.99
   1   2 -14    6.15    3.32
   1   2  15    1.18    3.15
   1   2  15    3.59    2.43
   1   2 -15    1.26    2.71
  -1   2 -15    3.56    3.77
   1   2 -15    2.83    2.06
   1  -2  15    1.95    3.20
   1   2  15    6.62    3.19
  -1   2  15    0.64    2.31
   1  -2 -15    6.48    4.20
  -1  -2 -15    0.31    3.13
  -1  -2 -15    2.82    2.60
   1  -2  15    4.96    2.83
  -1   2  15    4.00    2.88
  -1   2  15    3.63    3.49
   1  -2  15    7.31    2.76
   1  -2 -15   11.11    4.54
  -1  -2  15    4.42    2.73
  -1  -2 -15    1.44    3.44
  -1   2 -15    4.63    2.81
  -1  -2  15    5.14    2.57
   1  -2  15    2.56    2.51
  -1   2  15    5.28    3.15
   1  -2 -15   -1.08    2.92
   1  -2  15    5.43    2.73
  -1  -2 -15    5.67    2.67
  -1   2 -15    1.23    2.96
  -1  -2  15    2.49    2.51
   1   2  15    8.35    4.08
   1   2 -15    1.00    3.35
  -1   2 -16    7.71    4.28
   1  -2 -16    5.77    3.44
   1   2 -16    5.53    3.27
  -1   2 -16    0.34    3.49
   1   2 -16    0.44    3.84
  -1  -2  16    3.35    2.66
   1   2  16    1.52    2.24
  -1   2  16    2.16    3.02
   1   2 -16    0.78    2.21
   1  -2 -16    2.28    3.60
  -1  -2 -16    9.34    4.04
  -1   2  16    0.69    2.48
   1   2  16    2.74    3.54
  -1   2  16    1.99    3.24
  -1  -2  16    7.23    3.48
  -1  -2 -16    4.48    3.53
   1   2 -16    5.25    3.78
   1  -2  16   -1.18    2.37
   1  -2 -16    0.04    3.62
   1   2  16    5.52    3.52
  -1  -2 -16    1.38    3.14
   1  -2  16    3.44    2.76
  -1  -2 -16    3.29    2.78
   1  -2  16    5.28    3.20
  -1  -2  16   -0.47    3.31
  -1   2 -16    4.05    2.55
  -1   2  16   -9.00    4.25
  -1   2 -17    5.67    4.18
  -1   2  17    4.57    3.19
  -1  -2 -17    7.87    3.80
   1   2  17    9.36    3.97
  -1   2  17    4.49    3.04
   1   2 -17    9.61    4.52
  -1  -2 -17    3.86    3.39
   1  -2 -17   14.71    4.62
  -1  -2 -17    9.93    4.17
  -1   2 -17    9.34    3.25
  -1  -2  17    8.95    3.46
   1  -2 -17    6.39    4.03
  -1   2  17    8.97    4.20
   1   2  17    7.40    3.81
   1  -2  17    9.70    4.48
   1  -2  17   11.95    3.77
  -1  -2  17   11.55    3.90
   1   2  17   -0.02    3.82
  -1  -2  17    8.53    3.12
   1  -2  17    7.81    3.30
  -1   2 -17    0.07    3.70
   1  -2 -17    6.88    4.02
  -1  -2  17    7.72    3.82
   1   2 -17   10.70    3.35
   1   2 -17    6.14    4.19
  -1   2  17    4.26    2.99
   1   2 -17    7.97    3.88
  -1   2  18   -2.57    2.59
   1   2  18   -1.53    2.77
  -1   2  18    0.85    2.44
  -1  -2  18    2.66    2.54
   1  -2 -18    5.87    4.04
  -1  -2 -18   -3.25    3.44
   1   2  18    1.13    2.74
  -1  -2  18   -8.14    3.76
  -1   2  18    1.16    2.99
   1   2  18    1.98    2.62
  -1  -2 -18    0.97    3.63
   1  -2 -18    0.62    3.14
  -1   2  18   -0.91    1.89
   1   2 -18    2.85    3.41
   1  -2  18    5.91    3.40
  -1  -2 -18   -1.41    3.15
   1  -2 -18   -2.17    3.16
  -1  -2 -18    2.69    3.42
  -1   2 -18    0.29    2.64
  -1  -2  18   -2.69    2.69
  -1  -2  18    0.13    2.37
   1  -2  18   -0.28    2.74
  -1   2 -18   -0.07    1.98
   1   2 -18    2.26    3.26
   1   2 -18    2.99    3.02
  -1   2 -18   -5.22    3.57
  -1  -2 -19   36.65    6.38
   1   2  19   22.68    5.37
   1   2  19   25.38    5.05
  -1  -2  19   29.51    5.39
  -1   2  19   25.71    5.81
   1  -2 -19   23.32    5.82
  -1  -2 -19   30.10    5.81
   1  -2 -19   37.74    6.74
  -1   2  19   24.33    5.56
   1   2  19   28.92    5.91
  -1  -2 -19   21.78    5.49
   1  -2 -19   36.57    6.36
  -1  -2  19   29.75    5.58
  -1   2  19   28.45    5.83
   1   2 -19   36.84    6.73
  -1  -2  19   36.72    6.71
  -1   2 -19   34.92    6.45
  -1  -2 -19   28.66    6.04
   1  -2  19   26.01    5.53
   1  -2 -19   26.35    5.93
  -1  -2  19   27.48    4.58
   1  -2  19   29.86    5.92
  -1   2 -19   26.63    4.26
   1   2 -19   21.79    5.69
  -1   2  19   25.90    4.87
   1   2 -19   27.60    5.72
  -1   2 -19   31.48    6.15
  -1  -2  20    6.63    3.87
   1  -2 -20    8.99    3.78
   1   2  20   10.74    4.11
   1  -2  20    9.66    3.64
   1   2  20   10.47    4.02
  -1   2  20   11.91    3.97
  -1  -2  20   12.69    3.80
   1  -2 -20    9.19    4.02
   1   2 -20    9.68    3.46
   1  -2 -20   10.08    4.26
  -1   2 -20   13.11    4.79
   1   2  20    8.96    3.70
  -1  -2 -20    8.59    4.09
  -1   2  20    9.13    3.57
  -1  -2 -20   12.47    4.44
  -1   2  20    5.48    3.74
  -1   2  20   11.35    3.39
  -1  -2  20   11.44    3.40
   1   2 -20   21.30    5.36
   1  -2 -20   17.92    4.82
  -1  -2 -20   11.56    4.21
   1  -2  20    8.98    3.54
   1   2 -20   14.46    4.94
  -1   2 -20   15.56    4.81
   1   2 -21   18.68    4.98
  -1  -2 -21   24.16    5.32
   1   2  21   11.25    3.79
  -1   2  21   11.73    3.86
  -1   2  21   13.42    3.95
   1   2  21   20.56    4.73
   1   2  21   16.56    4.71
   1  -2 -21   27.19    5.39
  -1   2 -21   20.05    5.09
  -1  -2  21    7.69    3.34
   1  -2  21   17.31    4.43
   1  -2 -21   15.91    4.54
  -1  -2 -21   10.13    3.80
   1  -2  21   17.40    4.49
  -1  -2  21   13.80    4.18
   1   2 -21   14.21    4.88
  -1   2 -21   22.67    5.36
   1   2 -21   21.41    5.02
  -1   2 -21   12.56    4.03
   1   2 -22   -1.47    2.99
  -1  -2 -22   -0.81    2.77
   1   2  22    2.77    2.63
   1   2  22   -0.28    2.39
  -1   2  22    0.98    2.51
   1   2  22   -5.94    3.14
  -1  -2  22    0.11    2.01
  -1   2 -22    3.35    3.03
   1  -2  22   -0.10    2.25
   1  -2 -22    5.33    3.51
  -1  -2 -22    0.86    3.19
   1  -2  22    2.12    2.33
  -1  -2  22    3.11    2.87
   1   2 -22    2.87    3.29
  -1   2 -22    2.50    2.71
  -1   2 -22   -0.45    2.32
   1  -2  23    6.56    2.83
  -1  -2  23    4.30    2.36
   1   2  23    5.55    2.86
  -1   2 -23   15.87    3.91
  -1   2  23    6.48    2.97
   1   2  23    5.46    2.46
   1   2 -23    9.73    3.65
   1  -2  23    4.70    2.35
   1   2 -23    6.23    3.21
  -1   2 -23    5.95    2.97
   1  -2  23   10.19    3.18
   1  -2 -23    6.90    3.22
  -1  -2 -23    6.69    3.82
  -1  -2  23    6.74    3.12
  -1   2 -23    3.53    2.87
  -1  -2  24   14.82    3.09
   1   2  24   21.22    3.83
  -1   2  24   19.13    3.71
   1   2  24   13.93    2.77
   1  -2 -24   20.73    4.14
  -1   2 -24   17.45    3.91
   1   2 -24   18.23    3.40
  -1  -2 -24   25.46    4.52
   1  -2  24   20.33    3.77
   1  -2  24   16.41    2.79
   1  -2  24   16.24    3.41
  -1  -2  24   19.57    3.71
   1   2 -24   20.29    4.33
   1  -2  25    1.56    1.49
  -1   2  25    1.02    1.81
   1  -2 -25   -0.86    1.91
  -1  -2 -25   -0.07    1.90
   1   2 -25    1.31    1.79
  -1  -2  25   -1.35    1.58
  -1   2 -25    1.70    2.20
  -2   2   0   69.39    4.60
  -2   2   0   67.45    4.59
  -2  -2   0   68.13    4.55
   2  -2   0   72.91    3.95
   2  -2   0   72.54    4.43
   2   2   0   72.63    4.88
  -2   2   0   75.44    4.84
  -2   2   0   79.55    4.45
   2   2   1   51.34    4.23
   2   2  -1   48.58    4.00
  -2   2  -1   49.95    4.07
  -2   2  -1   51.60    4.04
  -2   2   1   57.51    3.69
   2   2  -1   56.02    3.83
  -2   2   1   50.83    4.03
  -2   2   1   52.29    3.92
  -2  -2  -1   44.46    3.71
  -2  -2   1   46.72    3.79
   2  -2  -1   52.89    3.25
   2  -2  -1   52.41    3.78
   2  -2   1   56.74    4.08
   2  -2   1   50.86    3.42
  -2   2  -1   52.15    3.86
  -2  -2  -1   57.36    3.49
   2   2   2  537.90   15.34
   2   2  -2  519.73   14.92
  -2   2   2  552.00   14.57
   2   2  -2  543.75   14.01
  -2   2  -2  586.68   13.76
  -2  -2  -2  491.41   14.41
   2  -2  -2  595.08   14.00
  -2  -2   2  497.81   14.55
   2   2   2  581.90   13.10
   2  -2   2  525.92   13.78
   2  -2   2  529.24   14.73
  -2   2  -2  516.60   14.70
  -2   2  -2  542.13   14.65
  -2   2   2  511.82   14.63
  -2   2  -2  548.27   14.78
   2  -2  -2  539.06   12.81
  -2  -2  -2  537.06   13.71
  -2   2  -3  249.54    7.44
   2   2   3  230.06    9.35
  -2   2   3  254.16    8.89
   2   2  -3  238.36    9.06
  -2   2   3  229.87    8.94
   2   2  -3  236.61    8.20
   2   2   3  240.92    9.47
  -2   2  -3  238.04    9.05
   2   2   3  259.18   11.64
  -2   2   3  236.21   11.35
   2  -2  -3  253.17    7.44
  -2   2  -3  237.00    9.01
  -2  -2   3  220.54    8.72
  -2  -2  -3  216.06    8.58
  -2   2  -3  252.42    8.48
   2  -2   3  246.99    9.29
   2  -2  -3  259.08    7.92
   2   2   3  261.95    7.73
  -2   2   3  229.64    9.14
  -2  -2  -3  235.38    8.42
   2   2  -4   19.43    3.25
   2   2   4   29.23    3.61
  -2   2  -4   28.22    2.70
  -2   2   4   26.98    2.96
   2   2  -4   25.88    3.08
   2   2  -4   29.14    2.82
   2   2   4   29.90    3.48
  -2  -2  -4   25.77    2.95
   2  -2  -4   28.81    2.34
   2   2   4   25.61    4.07
  -2  -2   4   23.41    2.94
  -2   2  -4   27.61    3.14
  -2   2   4   26.07    3.34
   2  -2  -4   29.45    2.40
   2  -2   4   25.62    3.34
   2   2  -4   24.67    3.13
  -2   2   4   30.73    4.22
  -2   2  -4   26.65    3.20
  -2   2  -4   27.56    3.11
  -2  -2  -4   26.82    2.93
   2   2  -5    8.45    2.34
   2   2   5   12.46    2.74
  -2   2  -5   12.86    2.19
  -2   2   5   12.58    2.29
  -2  -2   5    9.88    2.13
   2  -2  -5   12.26    1.78
   2   2   5   11.29    2.55
   2  -2  -5   12.11    1.54
  -2   2   5   10.95    3.41
   2  -2   5   12.02    2.81
   2  -2  -5   12.67    3.59
  -2  -2  -5   11.49    2.97
  -2   2  -5   12.15    2.41
   2   2   5   10.83    3.36
   2   2  -5   10.53    2.29
  -2   2   5    8.55    2.53
   2   2  -5   13.28    2.53
  -2   2  -5   11.10    2.40
  -2  -2   5   12.76    2.47
  -2   2  -5   12.77    2.45
  -2  -2  -5   10.15    2.38
   2  -2  -5   11.85    1.50
   2  -2   6   78.28    5.57
   2   2   6   72.39    5.71
[truncated: 690,966 more chars]
