# Supplementary material for: Crystal structures of 6-nitro­quinazolin-4(3H)-one, 6-amino­quinazolin-4(3H)-one and 4-amino­quinazoline hemi­hydro­chloride dihydrate
Source: Acta Crystallogr E Crystallogr Commun. 2021 Sep 3;77(Pt 10):989–93. doi: 10.1107/S2056989021008823 (PMC8491522; doi:10.1107/S2056989021008823)
Supplement: Supplementary file 2 [file e-77-00989-Isup2.hkl]

data_I                                                                          
_shelx_title ' shelxt_a.res in P-1'                                             
_shelx_refln_list_code          4                                               
_shelx_F_calc_maximum       52.80                                               
_exptl_crystal_F_000       196.00                                               
_reflns_d_resolution_high  0.7937                                               
                                                                                
loop_                                                                           
 _space_group_symop_operation_xyz                                               
 'x, y, z'                                                                      
 '-x, -y, -z'                                                                   
                                                                                
_cell_length_a     5.5587                                                       
_cell_length_b     8.6673                                                       
_cell_length_c     8.7649                                                       
_cell_angle_alpha 105.654                                                       
_cell_angle_beta   98.560                                                       
_cell_angle_gamma  90.784                                                       
                                                                                
_shelx_F_squared_multiplier     1.000                                           
                                                                                
loop_                                                                           
 _refln_index_h                                                                 
 _refln_index_k                                                                 
 _refln_index_l                                                                 
 _refln_F_squared_calc                                                          
 _refln_F_squared_meas                                                          
 _refln_F_squared_sigma                                                         
 _refln_observed_status                                                         
   1   0   0       1521.33       1466.36        14.31 o                         
   2   0   0        320.58        300.88         9.16 o                         
   3   0   0          1.40          1.77         0.90 o                         
   4   0   0         23.35         19.02         3.81 o                         
   5   0   0          8.28          8.00         1.09 o                         
   6   0   0          0.91          1.14         0.35 o                         
  -6   1   0          2.09          1.77         0.46 o                         
  -5   1   0          0.00         -0.05         0.22 o                         
  -4   1   0          0.77          0.65         0.74 o                         
  -3   1   0         29.43         32.34         2.94 o                         
  -2   1   0        164.21        174.69         7.58 o                         
  -1   1   0       2433.96       2343.96        16.01 o                         
   0   1   0         80.17         78.27         1.46 o                         
   1   1   0        528.23        506.20         8.17 o                         
   2   1   0        916.81        982.92        16.04 o                         
   3   1   0          0.50         -0.15         0.27 o                         
   4   1   0          0.00         -0.13         0.26 o                         
   5   1   0          0.32          0.46         0.33 o                         
   6   1   0         22.84         23.55         1.58 o                         
  -6   2   0          0.07          0.37         0.35 o                         
  -5   2   0          0.46          0.52         0.28 o                         
  -4   2   0         90.56         93.42         4.35 o                         
  -3   2   0          6.97          6.82         2.04 o                         
  -2   2   0         19.52         19.36         2.85 o                         
  -1   2   0        263.72        229.47         7.81 o                         
   0   2   0       1083.28       1002.48         7.66 o                         
   1   2   0        367.09        317.22         9.05 o                         
   2   2   0        429.14        478.61        11.30 o                         
   3   2   0        499.69        548.20        20.00 o                         
   4   2   0          7.98          8.38         1.08 o                         
   5   2   0          0.06          0.00         0.22 o                         
   6   2   0          0.08          0.03         0.18 o                         
  -6   3   0          1.94          2.59         0.52 o                         
  -5   3   0          0.00          0.20         0.24 o                         
  -4   3   0          3.50          3.91         0.69 o                         
  -3   3   0         32.94         34.63         4.90 o                         
  -2   3   0        177.00        164.14         9.08 o                         
  -1   3   0        173.86        190.44         3.30 o                         
   0   3   0        371.92        329.51         6.48 o                         
   1   3   0         44.56         42.88         2.77 o                         
   2   3   0        945.24       1034.01        23.30 o                         
   3   3   0         29.23         50.93         6.57 o                         
   4   3   0          0.06          0.23         0.31 o                         
   5   3   0          0.86          0.58         0.69 o                         
   6   3   0          3.10          3.18         0.56 o                         
  -6   4   0          0.28          0.10         0.21 o                         
  -5   4   0          0.89          0.64         0.46 o                         
  -4   4   0          1.04          0.62         0.32 o                         
  -3   4   0          0.42         -0.26         0.49 o                         
  -2   4   0          5.39          6.54         1.99 o                         
  -1   4   0          1.26          1.78         0.96 o                         
   0   4   0          3.38          1.45         0.49 o                         
   1   4   0          5.55          5.65         1.17 o                         
   2   4   0        122.89        111.69         8.28 o                         
   3   4   0          9.84         11.83         1.68 o                         
   4   4   0          8.13          7.90         1.14 o                         
   5   4   0          4.07          4.79         0.80 o                         
   6   4   0          2.66          2.18         0.35 o                         
  -6   5   0          0.03          0.04         0.22 o                         
  -5   5   0          2.98          2.13         0.79 o                         
  -4   5   0         64.24         64.73         3.25 o                         
  -3   5   0         23.92         21.45         1.69 o                         
  -2   5   0         26.45         23.98         4.11 o                         
  -1   5   0         11.27         10.78         2.50 o                         
   0   5   0        102.09         96.01         8.24 o                         
   1   5   0         12.25         11.50         1.82 o                         
   2   5   0          3.60          6.39         1.98 o                         
   3   5   0          0.36          0.74         0.94 o                         
   4   5   0          4.52          3.85         1.25 o                         
   5   5   0         14.42         15.50         2.03 o                         
  -5   6   0         34.64         39.40         1.97 o                         
  -4   6   0         94.31         95.33         3.86 o                         
  -3   6   0          1.87          1.58         0.55 o                         
  -2   6   0         18.85         19.23         1.25 o                         
  -1   6   0          0.09          0.52         0.67 o                         
   0   6   0          0.18         -0.44         0.63 o                         
   1   6   0          8.38          6.65         0.91 o                         
   2   6   0         48.66         45.71         3.30 o                         
   3   6   0          2.93          2.70         1.00 o                         
   4   6   0         12.01         12.18         2.00 o                         
   5   6   0          0.20          0.07         0.17 o                         
  -5   7   0          0.05         -0.16         0.21 o                         
  -4   7   0          0.31          0.37         0.25 o                         
  -3   7   0          0.44          0.48         0.29 o                         
  -2   7   0          4.02          3.98         0.82 o                         
  -1   7   0         23.37         21.80         1.72 o                         
   0   7   0          3.70          4.11         0.61 o                         
   1   7   0         79.68         77.06         5.30 o                         
   2   7   0          6.85          6.04         1.54 o                         
   3   7   0         12.53         11.89         1.99 o                         
   4   7   0          1.07          1.03         0.51 o                         
  -4   8   0          1.21          1.36         0.38 o                         
  -3   8   0          3.36          4.07         0.75 o                         
  -2   8   0         28.89         26.04         1.40 o                         
  -1   8   0         16.23         12.68         1.41 o                         
   0   8   0         52.24         45.23         3.78 o                         
   1   8   0          3.92          5.85         1.47 o                         
   2   8   0         14.48         14.40         1.45 o                         
   3   8   0          2.58          3.44         0.95 o                         
   4   8   0          0.21          0.20         0.21 o                         
  -3   9   0          1.29          1.26         0.45 o                         
  -2   9   0          7.77          7.10         0.90 o                         
  -1   9   0          3.11          2.23         0.75 o                         
   0   9   0          0.76          0.79         0.38 o                         
   1   9   0          0.43          0.58         0.26 o                         
   2   9   0         22.88         27.37         2.46 o                         
   3   9   0          0.40          0.23         0.30 o                         
  -1  10   0          0.44          0.28         0.26 o                         
   0  10   0          5.37          9.78         1.33 o                         
   1  10   0          7.00          9.21         1.09 o                         
  -1 -10   1          8.58         12.26         1.48 o                         
   0 -10   1          7.68          9.10         1.38 o                         
   1 -10   1          1.99          2.71         0.76 o                         
   2 -10   1          1.18          1.09         0.36 o                         
  -3  -9   1          8.16         14.23         1.53 o                         
  -2  -9   1          1.88          2.52         0.55 o                         
  -1  -9   1         11.19         13.96         2.08 o                         
   0  -9   1         11.10         12.51         2.04 o                         
   1  -9   1          0.04          0.23         0.20 o                         
   2  -9   1          6.20          5.64         0.66 o                         
   3  -9   1         15.18         15.50         1.71 o                         
  -4  -8   1          0.02         -0.11         0.15 o                         
  -3  -8   1          8.14          7.27         1.40 o                         
  -2  -8   1          9.73         10.70         1.29 o                         
  -1  -8   1          0.17         -0.18         0.25 o                         
   0  -8   1         50.08         50.16         2.93 o                         
   1  -8   1          0.19          0.12         0.33 o                         
   2  -8   1          6.14          7.16         0.74 o                         
   3  -8   1          0.47          0.66         0.40 o                         
   4  -8   1          0.54          0.30         0.54 o                         
  -5  -7   1          0.13         -0.07         0.13 o                         
  -4  -7   1          0.20          0.61         0.42 o                         
  -3  -7   1          3.63          3.61         1.24 o                         
  -2  -7   1         67.48         66.81         5.19 o                         
  -1  -7   1        818.19        880.14        17.77 o                         
   0  -7   1         70.48         70.39         3.93 o                         
   1  -7   1         36.13         34.92         2.13 o                         
   2  -7   1          0.05         -0.19         0.31 o                         
   3  -7   1          2.31          2.34         0.63 o                         
   4  -7   1          4.46          5.38         0.86 o                         
   5  -7   1          1.88          1.13         0.29 o                         
  -5  -6   1          0.11         -0.09         0.20 o                         
  -4  -6   1          0.04          0.11         0.38 o                         
  -3  -6   1          6.69          5.21         1.33 o                         
  -2  -6   1         61.60         59.28         3.74 o                         
  -1  -6   1         41.60         41.57         3.83 o                         
   0  -6   1         16.53         16.51         3.48 o                         
   1  -6   1        126.23        119.05         9.20 o                         
   2  -6   1          0.67          0.90         0.29 o                         
   3  -6   1          0.84          0.25         0.57 o                         
   4  -6   1          6.20          7.37         1.08 o                         
   5  -6   1         49.23         60.45         2.46 o                         
  -6  -5   1          0.25          0.22         0.14 o                         
  -5  -5   1          3.32          2.74         0.62 o                         
  -4  -5   1          0.01         -0.06         0.27 o                         
  -3  -5   1         43.30         44.12         3.33 o                         
  -2  -5   1          5.38          6.31         2.16 o                         
  -1  -5   1         93.92         97.98         5.30 o                         
   0  -5   1          6.99          5.29         1.10 o                         
   1  -5   1         70.62         75.04         4.46 o                         
   2  -5   1        243.22        252.77        13.02 o                         
   3  -5   1          5.96          5.91         0.88 o                         
   4  -5   1          4.95          4.31         0.87 o                         
   5  -5   1          1.89          1.95         0.74 o                         
   6  -5   1          0.07          0.20         0.20 o                         
  -6  -4   1          2.19          1.73         0.37 o                         
  -5  -4   1          0.00          0.02         0.25 o                         
  -4  -4   1         10.46         10.74         1.21 o                         
  -3  -4   1         58.13         63.31         7.27 o                         
  -2  -4   1         61.56         55.33         5.74 o                         
  -1  -4   1         23.18         29.70         2.55 o                         
   0  -4   1          4.09          5.10         1.05 o                         
   1  -4   1        901.00        953.54        13.00 o                         
   2  -4   1         97.82         86.35         7.11 o                         
   3  -4   1          0.53          0.61         0.73 o                         
   4  -4   1          5.06          5.03         0.82 o                         
   5  -4   1          9.57          9.89         1.76 o                         
   6  -4   1          0.11          0.38         0.33 o                         
  -6  -3   1          2.37          2.27         0.51 o                         
  -5  -3   1          0.06          0.68         0.48 o                         
  -4  -3   1          6.67          5.18         0.84 o                         
  -3  -3   1          3.24          3.46         1.69 o                         
  -2  -3   1        246.86        239.25        10.96 o                         
  -1  -3   1         87.96         77.18         3.51 o                         
   0  -3   1        257.76        260.86         4.56 o                         
   1  -3   1         15.97         16.55         1.53 o                         
   2  -3   1         15.57         13.42         2.55 o                         
   3  -3   1         28.56         31.52         4.69 o                         
   4  -3   1         17.06         18.24         2.00 o                         
   5  -3   1          7.53          7.95         1.12 o                         
   6  -3   1          0.33          0.63         0.25 o                         
  -6  -2   1          0.06         -0.28         0.28 o                         
  -5  -2   1        116.57        108.19         4.26 o                         
  -4  -2   1         23.74         24.73         1.80 o                         
  -3  -2   1          0.00         -0.26         0.60 o                         
  -2  -2   1          5.94          4.41         0.70 o                         
  -1  -2   1          4.27          6.28         1.34 o                         
   0  -2   1        266.46        274.68         2.47 o                         
   1  -2   1        213.18        216.54         4.19 o                         
   2  -2   1         52.66         50.19         4.67 o                         
   3  -2   1         92.66         88.80         5.28 o                         
   4  -2   1         66.16         67.70         3.03 o                         
   5  -2   1          1.92          1.70         0.79 o                         
   6  -2   1          0.00          0.11         0.20 o                         
  -6  -1   1         79.09         87.59         3.40 o                         
  -5  -1   1        119.20        127.73         4.35 o                         
  -4  -1   1          6.88          7.77         1.68 o                         
  -3  -1   1         25.66         30.90         4.09 o                         
  -2  -1   1         44.15         46.06         2.17 o                         
  -1  -1   1        240.11        215.16         6.29 o                         
   0  -1   1        115.81        102.18         2.29 o                         
   1  -1   1        121.09        106.71         4.81 o                         
   2  -1   1         88.71         89.38         5.80 o                         
   3  -1   1         76.58         83.73         6.89 o                         
   4  -1   1          0.65          0.18         0.55 o                         
   5  -1   1          2.33          2.69         0.66 o                         
   6  -1   1          0.27          0.47         0.25 o                         
  -6   0   1          1.67          1.50         0.65 o                         
  -5   0   1          4.44          5.03         0.87 o                         
  -4   0   1         35.60         32.96         3.38 o                         
  -3   0   1         17.41         14.42         1.82 o                         
  -2   0   1        302.80        276.69        11.41 o                         
  -1   0   1        111.06        117.53         2.65 o                         
   0   0   1         16.94         19.86         0.76 o                         
   1   0   1        244.75        240.44         6.84 o                         
   2   0   1         66.15         64.68         4.76 o                         
   3   0   1          8.32         13.00         2.66 o                         
   4   0   1          7.23          7.35         1.23 o                         
   5   0   1          0.05          0.09         0.40 o                         
   6   0   1         29.27         31.71         1.86 o                         
  -6   1   1          7.74          9.35         1.56 o                         
  -5   1   1          0.00          0.10         0.17 o                         
  -4   1   1         10.80          9.65         2.75 o                         
  -3   1   1        371.46        411.58         9.48 o                         
  -2   1   1        161.48        155.99         7.29 o                         
  -1   1   1        204.37        216.67         6.57 o                         
   0   1   1        277.09        276.41         4.26 o                         
   1   1   1        135.59        153.33         5.89 o                         
   2   1   1         21.33         18.03         2.50 o                         
   3   1   1          3.28          2.57         1.21 o                         
   4   1   1          0.53          1.29         0.65 o                         
   5   1   1         13.55         14.52         1.53 o                         
   6   1   1         29.84         31.27         2.36 o                         
  -6   2   1         11.77         12.36         1.23 o                         
  -5   2   1          0.69          0.63         0.34 o                         
  -4   2   1         56.22         63.20         2.76 o                         
  -3   2   1         69.48         82.55         7.10 o                         
  -2   2   1        122.29        121.97         7.23 o                         
  -1   2   1          7.76          6.26         0.85 o                         
   0   2   1        144.58        143.96         3.63 o                         
   1   2   1        197.13        192.39         7.80 o                         
   2   2   1         56.86         49.10         4.31 o                         
   3   2   1         19.71         17.88         3.09 o                         
   4   2   1          1.78          1.57         0.48 o                         
   5   2   1          4.45          3.79         1.09 o                         
   6   2   1          0.10         -0.14         0.14 o                         
  -6   3   1          1.79          2.22         0.50 o                         
  -5   3   1          0.26         -0.03         0.19 o                         
  -4   3   1         53.23         53.06         3.44 o                         
  -3   3   1         13.59         15.08         3.26 o                         
  -2   3   1          1.22          1.16         0.50 o                         
  -1   3   1        210.01        216.66         5.18 o                         
   0   3   1       1413.22       1514.02        14.57 o                         
   1   3   1          7.58          8.51         1.36 o                         
   2   3   1          1.72          2.27         1.11 o                         
   3   3   1         20.13         23.27         4.48 o                         
   4   3   1         13.02         12.82         1.36 o                         
   5   3   1          1.07          1.16         0.45 o                         
   6   3   1          0.01          0.17         0.28 o                         
  -6   4   1          5.03          6.63         1.15 o                         
  -5   4   1          0.37          0.23         0.32 o                         
  -4   4   1          1.04          0.45         0.25 o                         
  -3   4   1          0.88          1.22         0.98 o                         
  -2   4   1         39.64         35.37         4.72 o                         
  -1   4   1        751.77        771.80        19.99 o                         
   0   4   1        149.90        175.76         8.23 o                         
   1   4   1         15.18         14.04         1.98 o                         
   2   4   1         87.83         87.53         5.20 o                         
   3   4   1          4.90          5.21         1.15 o                         
   4   4   1          9.18          8.64         1.20 o                         
   5   4   1          0.00          0.61         0.29 o                         
  -6   5   1          0.55          0.63         0.33 o                         
  -5   5   1          6.99          8.49         1.53 o                         
  -4   5   1        156.10        166.32         5.12 o                         
  -3   5   1         11.33         11.11         1.21 o                         
  -2   5   1          9.67         11.20         2.06 o                         
  -1   5   1          2.32          3.49         1.62 o                         
   0   5   1        281.33        281.86        14.01 o                         
   1   5   1         16.59         16.51         2.28 o                         
   2   5   1         25.37         26.37         2.41 o                         
   3   5   1         32.48         32.73         3.43 o                         
   4   5   1          4.47          4.18         0.75 o                         
   5   5   1          0.04          0.23         0.27 o                         
  -5   6   1         13.77         15.65         1.87 o                         
  -4   6   1          3.43          3.28         0.71 o                         
  -3   6   1         27.57         25.97         1.69 o                         
  -2   6   1          5.61          4.44         0.79 o                         
  -1   6   1          0.67         -0.56         0.56 o                         
   0   6   1         78.51         79.56         2.63 o                         
   1   6   1         91.39         90.25         3.43 o                         
   2   6   1        707.11        661.06        15.29 o                         
   3   6   1         33.64         35.60         3.55 o                         
   4   6   1          1.16          1.45         0.68 o                         
  -5   7   1          0.49          0.18         0.20 o                         
  -4   7   1          7.20          7.25         1.04 o                         
  -3   7   1          2.12          1.82         0.55 o                         
  -2   7   1          0.00         -0.09         0.27 o                         
  -1   7   1          5.97          4.61         0.70 o                         
   0   7   1          0.25          0.00         0.23 o                         
   1   7   1         92.53         91.90         5.69 o                         
   2   7   1          0.32          0.79         0.67 o                         
   3   7   1          6.96          6.09         1.39 o                         
   4   7   1          3.32          3.89         0.91 o                         
  -4   8   1          2.95          3.03         0.50 o                         
  -3   8   1          1.76          1.03         0.59 o                         
  -2   8   1         44.52         40.48         1.99 o                         
  -1   8   1          9.95          8.21         1.63 o                         
   0   8   1          0.31         -0.16         0.46 o                         
   1   8   1         10.89         12.44         2.03 o                         
   2   8   1         11.74         11.61         1.24 o                         
   3   8   1          1.37          1.29         0.56 o                         
  -3   9   1          4.81          4.52         0.82 o                         
  -2   9   1          0.66          0.83         0.33 o                         
  -1   9   1          5.73          4.38         0.73 o                         
   0   9   1          3.17          3.25         0.92 o                         
   1   9   1          6.23          7.26         0.89 o                         
   2   9   1          6.80          9.46         1.33 o                         
  -1  10   1          4.57          4.07         0.74 o                         
   0  10   1          4.93          5.88         0.89 o                         
  -1 -10   2         18.96         24.49         2.25 o                         
   0 -10   2          0.87          0.72         0.50 o                         
   1 -10   2          0.13          0.35         0.20 o                         
   2 -10   2          0.67          1.02         0.36 o                         
  -3  -9   2          0.54          0.70         0.51 o                         
  -2  -9   2          5.01          5.27         0.76 o                         
  -1  -9   2         12.75         13.29         2.16 o                         
   0  -9   2          2.09          2.07         0.89 o                         
   1  -9   2         18.83         18.45         1.59 o                         
   2  -9   2         10.54         10.09         1.13 o                         
   3  -9   2          6.92          6.99         1.15 o                         
   4  -9   2          0.51          0.59         0.26 o                         
  -4  -8   2          0.00         -0.13         0.14 o                         
  -3  -8   2          1.66          1.69         0.67 o                         
  -2  -8   2         16.37         16.93         1.64 o                         
  -1  -8   2          3.24          3.31         1.20 o                         
   0  -8   2         89.79         86.83         3.78 o                         
   1  -8   2          0.51          0.29         0.30 o                         
   2  -8   2         10.22         11.72         1.07 o                         
   3  -8   2          0.18         -0.24         0.24 o                         
   4  -8   2          0.10          0.45         0.37 o                         
  -5  -7   2          2.98          4.10         0.55 o                         
  -4  -7   2          0.04          0.07         0.27 o                         
  -3  -7   2         21.64         18.88         2.58 o                         
  -2  -7   2          2.46          2.11         0.56 o                         
  -1  -7   2         99.19        101.60         5.03 o                         
   0  -7   2         24.98         22.60         2.20 o                         
   1  -7   2          1.32          0.98         0.29 o                         
   2  -7   2          0.07          0.25         0.25 o                         
   3  -7   2          3.83          4.17         0.64 o                         
   4  -7   2          2.00          1.99         0.38 o                         
   5  -7   2         18.52         17.08         1.42 o                         
  -5  -6   2          0.70          0.48         0.17 o                         
  -4  -6   2         38.61         28.63         3.20 o                         
  -3  -6   2          1.16          0.42         0.44 o                         
  -2  -6   2          0.01         -0.26         1.12 o                         
  -1  -6   2          0.02          0.45         0.46 o                         
   0  -6   2          1.22          0.73         0.49 o                         
   1  -6   2         53.50         49.82         5.92 o                         
   2  -6   2          2.32          3.10         0.50 o                         
   3  -6   2          9.33          9.04         1.22 o                         
   4  -6   2         11.05         11.68         1.32 o                         
   5  -6   2         14.53         15.82         1.32 o                         
  -6  -5   2          0.01          0.14         0.20 o                         
  -5  -5   2         10.35         11.15         1.24 o                         
  -4  -5   2         11.14          9.04         1.88 o                         
  -3  -5   2         12.85         11.82         1.75 o                         
  -2  -5   2          7.43          9.08         2.52 o                         
  -1  -5   2        195.98        189.03         9.18 o                         
   0  -5   2          2.89          3.42         0.99 o                         
   1  -5   2          0.43          1.19         0.43 o                         
   2  -5   2         18.81         20.68         3.73 o                         
   3  -5   2          4.19          4.18         0.75 o                         
   4  -5   2          0.40          0.48         0.29 o                         
   5  -5   2          0.72          0.93         0.37 o                         
   6  -5   2          0.02          0.01         0.22 o                         
  -6  -4   2          0.44          0.41         0.28 o                         
  -5  -4   2          7.67          7.82         1.08 o                         
  -4  -4   2          1.11          0.94         0.55 o                         
  -3  -4   2          2.35          1.02         0.96 o                         
  -2  -4   2         43.90         66.42         6.48 o                         
  -1  -4   2        878.13        951.01        14.02 o                         
   0  -4   2         41.86         39.82         2.05 o                         
   1  -4   2        219.84        209.66         6.46 o                         
   2  -4   2         52.17         47.43         5.32 o                         
   3  -4   2         23.62         20.82         4.02 o                         
   4  -4   2          1.40          1.46         0.51 o                         
   5  -4   2          0.25          0.23         0.18 o                         
   6  -4   2          0.04          0.24         0.34 o                         
  -6  -3   2          0.08          0.25         0.20 o                         
  -5  -3   2          0.40          0.05         0.25 o                         
  -4  -3   2         10.36         10.74         1.16 o                         
  -3  -3   2         16.13         13.39         2.98 o                         
  -2  -3   2       1036.75       1091.44        22.99 o                         
  -1  -3   2        612.56        623.08         7.27 o                         
   0  -3   2        243.47        222.06         3.11 o                         
   1  -3   2        421.60        420.70         7.08 o                         
   2  -3   2         69.72         68.09         4.27 o                         
   3  -3   2          0.09          0.36         0.33 o                         
   4  -3   2          1.97          1.64         0.46 o                         
   5  -3   2         11.68         11.82         1.90 o                         
   6  -3   2          0.03         -0.11         0.22 o                         
  -6  -2   2          4.03          3.84         0.73 o                         
  -5  -2   2         46.62         43.79         2.75 o                         
  -4  -2   2          0.52          0.74         0.35 o                         
  -3  -2   2          0.57          0.91         0.75 o                         
  -2  -2   2          4.06          3.30         0.61 o                         
  -1  -2   2       1267.20       1233.46        12.45 o                         
   0  -2   2        301.55        279.52         3.36 o                         
   1  -2   2          1.08          3.26         1.07 o                         
   2  -2   2        403.56        396.23        13.98 o                         
   3  -2   2         25.92         25.36         4.18 o                         
   4  -2   2          8.45          9.11         1.27 o                         
   5  -2   2          1.62          1.40         0.72 o                         
   6  -2   2          0.00         -0.03         0.13 o                         
  -6  -1   2          2.03          2.16         0.54 o                         
  -5  -1   2          1.28          0.54         0.72 o                         
  -4  -1   2         40.29         43.94         3.03 o                         
  -3  -1   2         54.39         56.31         3.52 o                         
  -2  -1   2         16.68         18.15         1.49 o                         
  -1  -1   2        460.19        402.90         3.41 o                         
   0  -1   2       1524.96       1468.88         9.44 o                         
   2  -1   2        280.13        283.77        11.43 o                         
   3  -1   2         43.01         42.92         5.41 o                         
   4  -1   2          0.22          0.19         0.27 o                         
   5  -1   2          2.98          2.50         0.65 o                         
   6  -1   2          0.71          1.03         0.33 o                         
  -7   0   2          0.83          0.42         0.23 o                         
  -6   0   2          1.75          1.85         0.48 o                         
  -5   0   2         11.83         10.75         1.35 o                         
  -4   0   2          0.10         -0.85         0.85 o                         
  -3   0   2          3.23          1.96         0.79 o                         
  -2   0   2         28.36         34.50         2.07 o                         
  -1   0   2        240.74        249.58         3.74 o                         
   0   0   2       2787.77       2715.43        17.64 o                         
   1   0   2        115.73        123.91         5.89 o                         
   2   0   2        160.69        161.49         8.52 o                         
   3   0   2        141.24        140.17         9.54 o                         
   4   0   2          0.28          0.25         0.49 o                         
   5   0   2          0.01          0.14         0.43 o                         
   6   0   2          0.38          0.71         0.39 o                         
  -6   1   2          0.33         -0.05         0.21 o                         
  -5   1   2          0.11          0.34         0.28 o                         
  -4   1   2          7.58          5.84         1.13 o                         
  -3   1   2        331.45        357.81        13.98 o                         
  -2   1   2          7.99         10.56         0.93 o                         
  -1   1   2         86.77         86.09         3.28 o                         
   0   1   2        156.97        127.61         3.70 o                         
   1   1   2        561.47        521.19        12.99 o                         
   2   1   2         79.77         70.17         5.63 o                         
   3   1   2         80.30         81.12         7.23 o                         
   4   1   2         94.62         85.36         5.28 o                         
   5   1   2          0.74          0.88         0.56 o                         
   6   1   2          0.50          0.35         0.25 o                         
  -6   2   2         25.55         28.89         2.37 o                         
  -5   2   2          5.48          4.97         0.71 o                         
  -4   2   2          0.17         -0.12         0.45 o                         
  -3   2   2         18.66         16.83         2.30 o                         
  -2   2   2        155.92        162.85         5.84 o                         
  -1   2   2        336.98        332.96         7.94 o                         
   0   2   2        128.05        137.34         4.44 o                         
   1   2   2        154.14        152.71         8.02 o                         
   2   2   2          6.25          6.10         1.75 o                         
   3   2   2        313.59        327.44        14.74 o                         
   4   2   2         10.75         12.99         1.85 o                         
   5   2   2          0.09         -0.04         0.24 o                         
   6   2   2          0.25          0.13         0.19 o                         
  -6   3   2          9.81         10.11         1.00 o                         
  -5   3   2          0.01          0.20         0.30 o                         
  -4   3   2          8.14          7.79         0.94 o                         
  -3   3   2          0.01          0.69         0.57 o                         
  -2   3   2         11.21          9.20         1.46 o                         
  -1   3   2          6.36          6.68         1.69 o                         
   0   3   2         55.91         67.97         2.85 o                         
   1   3   2          3.27          2.84         1.27 o                         
   2   3   2          0.02         -0.86         0.86 o                         
   3   3   2         18.36         16.84         1.42 o                         
   4   3   2          5.07          5.15         0.91 o                         
   5   3   2          1.86          1.72         0.63 o                         
   6   3   2          0.80          1.03         0.33 o                         
  -6   4   2          2.58          2.91         0.70 o                         
  -5   4   2          0.08          0.10         0.51 o                         
  -4   4   2          5.34          5.82         0.98 o                         
  -3   4   2        170.65        170.93         4.85 o                         
  -2   4   2         26.17         23.63         2.79 o                         
  -1   4   2         28.21         31.23         4.24 o                         
   0   4   2          6.81          5.64         1.83 o                         
   1   4   2         58.64         59.88         4.68 o                         
   2   4   2          6.85          6.51         1.55 o                         
   3   4   2          4.97          4.91         1.15 o                         
   4   4   2          0.95          1.01         0.42 o                         
   5   4   2          4.30          3.87         0.87 o                         
  -6   5   2          0.00          0.21         0.22 o                         
  -5   5   2          0.66          0.96         0.61 o                         
  -4   5   2        181.80        195.07         7.96 o                         
  -3   5   2        264.25        240.80         5.67 o                         
  -2   5   2          0.07          0.33         0.27 o                         
  -1   5   2         31.64         33.54         4.96 o                         
   0   5   2          0.27         -0.08         0.32 o                         
   1   5   2          0.14         -0.46         0.46 o                         
   2   5   2          1.48          1.29         0.66 o                         
   3   5   2          8.11          8.28         1.16 o                         
   4   5   2          1.15          1.69         0.51 o                         
  -5   6   2          0.00          0.18         0.17 o                         
  -4   6   2          0.25          0.18         0.27 o                         
  -3   6   2          2.61          2.19         0.68 o                         
  -2   6   2          8.34          9.15         1.13 o                         
  -1   6   2         11.08         11.86         1.06 o                         
   0   6   2         25.06         23.61         1.80 o                         
   1   6   2          1.62          1.58         0.48 o                         
   2   6   2         21.83         21.61         2.83 o                         
   3   6   2          7.83          8.31         1.68 o                         
   4   6   2          3.75          3.95         0.96 o                         
  -5   7   2          0.98          0.86         0.35 o                         
  -4   7   2          7.39          6.18         1.22 o                         
  -3   7   2          2.29          2.06         0.56 o                         
  -2   7   2          9.87          9.14         1.23 o                         
  -1   7   2         63.49         52.11         2.90 o                         
   0   7   2         11.25          9.88         1.28 o                         
   1   7   2         48.85         46.27         4.03 o                         
   2   7   2          2.45          1.82         0.75 o                         
   3   7   2          4.68          4.68         1.15 o                         
   4   7   2          0.58          0.81         0.40 o                         
  -4   8   2         12.65         15.98         1.46 o                         
  -3   8   2          0.65          0.67         0.55 o                         
  -2   8   2          5.94          4.27         1.10 o                         
  -1   8   2         13.87         12.24         1.28 o                         
   0   8   2          4.34          3.90         0.78 o                         
   1   8   2          0.56         -0.63         0.63 o                         
   2   8   2          0.00         -0.09         0.44 o                         
   3   8   2          9.89         10.50         1.32 o                         
  -3   9   2          0.00          0.34         0.19 o                         
  -2   9   2          6.97          6.15         2.38 o                         
  -1   9   2          2.45          2.32         0.74 o                         
   0   9   2          0.03          0.35         0.20 o                         
   1   9   2          5.92          7.77         0.98 o                         
   2   9   2          5.70          5.74         0.85 o                         
  -1 -10   3          0.35          0.42         0.33 o                         
   0 -10   3          5.50          6.55         1.30 o                         
   1 -10   3          3.92          3.91         0.91 o                         
   2 -10   3          0.01         -0.23         0.23 o                         
  -3  -9   3          0.23          0.26         0.29 o                         
  -2  -9   3          5.72          6.12         0.87 o                         
  -1  -9   3          4.50          3.96         1.25 o                         
   0  -9   3          0.00          0.21         0.62 o                         
   1  -9   3         11.14         12.24         1.28 o                         
   2  -9   3          0.17         -0.04         0.17 o                         
   3  -9   3          3.03          3.80         0.88 o                         
  -4  -8   3          0.04          0.84         0.48 o                         
  -3  -8   3          1.18          1.42         0.54 o                         
  -2  -8   3          2.95          3.69         1.06 o                         
  -1  -8   3         64.31         66.86         5.07 o                         
   0  -8   3        366.12        368.93        11.84 o                         
   1  -8   3         25.82         28.40         2.17 o                         
   2  -8   3          3.80          3.90         0.77 o                         
   3  -8   3          0.02          0.17         0.32 o                         
   4  -8   3          0.26          0.06         0.17 o                         
  -5  -7   3          1.22          0.98         0.28 o                         
  -4  -7   3          0.05          0.27         0.16 o                         
  -3  -7   3          1.20          1.84         0.80 o                         
  -2  -7   3          3.53          4.03         0.87 o                         
  -1  -7   3         56.48         52.07         4.47 o                         
   0  -7   3         38.03         35.76         2.42 o                         
   1  -7   3          2.93          4.11         0.97 o                         
   2  -7   3         15.17         15.05         1.59 o                         
   3  -7   3          0.00         -0.02         0.20 o                         
   4  -7   3          0.03          0.59         0.24 o                         
  -5  -6   3          0.41          0.00         0.17 o                         
  -4  -6   3          5.63          5.59         0.98 o                         
  -3  -6   3          0.03          0.02         0.41 o                         
  -2  -6   3         57.23         59.23         2.78 o                         
  -1  -6   3          1.26         -0.38         0.59 o                         
   0  -6   3         34.40         35.01         4.89 o                         
   1  -6   3          0.00          0.41         1.23 o                         
   2  -6   3         14.53         14.52         1.39 o                         
   3  -6   3         33.87         34.00         3.03 o                         
   4  -6   3          0.02         -0.04         0.54 o                         
   5  -6   3          3.05          3.12         0.60 o                         
  -6  -5   3          3.31          5.39         0.88 o                         
  -5  -5   3          7.80          8.13         1.06 o                         
  -4  -5   3          0.39          0.31         0.40 o                         
  -3  -5   3         26.55         26.77         2.59 o                         
  -2  -5   3         62.92         64.67         6.96 o                         
  -1  -5   3         44.03         40.77         3.17 o                         
   0  -5   3         17.63         18.27         2.08 o                         
   1  -5   3          0.66          2.43         0.76 o                         
   2  -5   3        188.76        179.93        11.26 o                         
   3  -5   3         21.71         21.62         1.38 o                         
   4  -5   3          0.37          0.63         0.33 o                         
   5  -5   3          0.88          0.64         0.37 o                         
  -6  -4   3          2.26          2.74         0.77 o                         
  -5  -4   3          7.84          6.84         1.00 o                         
  -4  -4   3          2.80          2.36         0.70 o                         
  -3  -4   3          4.97          3.37         1.64 o                         
  -2  -4   3          3.13          2.15         1.25 o                         
  -1  -4   3        333.13        321.34        12.74 o                         
   0  -4   3         22.64         22.76         2.03 o                         
   1  -4   3         51.49         50.47         2.83 o                         
   2  -4   3          0.28          0.72         0.48 o                         
   3  -4   3          5.12          4.61         0.78 o                         
   4  -4   3          2.49          3.07         0.75 o                         
   5  -4   3          2.26          2.78         0.62 o                         
   6  -4   3          0.56          0.43         0.27 o                         
  -6  -3   3          0.69          0.81         0.32 o                         
  -5  -3   3          0.57          0.94         0.43 o                         
  -4  -3   3        248.83        240.08         4.51 o                         
  -3  -3   3         22.64         21.74         4.03 o                         
  -2  -3   3          1.52          3.19         0.95 o                         
  -1  -3   3          0.91          2.24         0.64 o                         
   0  -3   3          2.14          6.68         0.56 o                         
   1  -3   3         80.68         87.35         4.43 o                         
   2  -3   3         38.58         41.42         5.13 o                         
   3  -3   3          3.28          3.36         1.11 o                         
   4  -3   3         26.84         23.17         1.90 o                         
   5  -3   3          9.60          7.94         1.50 o                         
   6  -3   3          0.21          0.47         0.29 o                         
  -6  -2   3          0.00          0.11         0.18 o                         
  -5  -2   3        297.00        298.01         7.10 o                         
  -4  -2   3        277.82        286.67         6.20 o                         
  -3  -2   3         49.47         45.40         3.63 o                         
  -2  -2   3         23.92         28.59         2.44 o                         
  -1  -2   3         79.24         72.21         3.79 o                         
   0  -2   3        119.68        105.11         2.22 o                         
   1  -2   3          7.59          5.33         1.54 o                         
   2  -2   3         79.40         83.81         7.04 o                         
   3  -2   3         12.99          9.64         2.84 o                         
   4  -2   3         14.58         16.69         1.38 o                         
   5  -2   3          0.08          0.20         0.31 o                         
   6  -2   3          0.03          0.28         0.25 o                         
  -6  -1   3          1.28          0.60         0.38 o                         
  -5  -1   3          6.84          6.33         1.04 o                         
  -4  -1   3         24.62         24.92         1.80 o                         
  -3  -1   3        136.25        125.53         8.09 o                         
  -2  -1   3         42.51         41.91         1.94 o                         
  -1  -1   3        270.27        271.18         4.44 o                         
   0  -1   3         20.23         20.15         1.34 o                         
   1  -1   3        192.26        190.79         8.53 o                         
   2  -1   3        104.06        111.10         7.88 o                         
   3  -1   3          4.12          2.43         1.04 o                         
   4  -1   3          0.76          1.83         0.58 o                         
   5  -1   3          0.86          0.56         0.45 o                         
   6  -1   3          0.39          0.61         0.24 o                         
  -6   0   3          1.44          1.66         0.69 o                         
  -5   0   3         32.02         33.67         2.43 o                         
  -4   0   3          0.05          0.71         0.42 o                         
  -3   0   3         24.60         27.27         2.63 o                         
  -2   0   3        820.93        923.20        11.79 o                         
  -1   0   3         70.00         67.46         2.53 o                         
   0   0   3         97.43        100.67         3.89 o                         
   1   0   3         54.57         47.22         4.23 o                         
   2   0   3          7.76         11.28         2.50 o                         
   3   0   3          8.04          9.64         2.71 o                         
   4   0   3          0.44         -0.08         1.14 o                         
   5   0   3          0.38         -0.40         0.40 o                         
   6   0   3          4.48          4.15         0.83 o                         
  -6   1   3          4.88          4.66         0.76 o                         
  -5   1   3         25.70         22.72         2.78 o                         
  -4   1   3          1.26          1.20         0.42 o                         
  -3   1   3        189.01        222.91        10.17 o                         
  -2   1   3        138.05        166.87         6.02 o                         
  -1   1   3        118.64        131.73         4.31 o                         
   0   1   3          4.01          3.44         0.69 o                         
   1   1   3        118.49        119.17         7.16 o                         
   2   1   3         24.20         24.65         3.79 o                         
   3   1   3          9.21          8.65         1.31 o                         
   4   1   3          1.06          1.88         0.80 o                         
   5   1   3          0.50          0.32         0.35 o                         
   6   1   3          1.46          1.31         0.43 o                         
  -6   2   3          6.92          6.32         0.88 o                         
  -5   2   3          3.57          4.22         0.66 o                         
  -4   2   3          0.01          0.25         0.31 o                         
  -3   2   3        115.33        109.71         6.03 o                         
  -2   2   3         21.11         20.83         2.29 o                         
  -1   2   3         14.34         12.57         2.13 o                         
   0   2   3        161.38        171.82         5.70 o                         
   1   2   3        549.74        564.64        17.55 o                         
   2   2   3          2.79          3.34         1.37 o                         
   3   2   3          1.24          2.00         0.71 o                         
   4   2   3          3.06          2.45         0.97 o                         
   5   2   3          0.99          0.86         0.56 o                         
   6   2   3          0.04          0.09         0.14 o                         
  -6   3   3          0.51          0.57         0.30 o                         
  -5   3   3         20.41         21.66         1.40 o                         
  -4   3   3          2.77          2.30         0.48 o                         
  -3   3   3          0.13         -0.09         0.57 o                         
  -2   3   3          3.43          3.02         0.89 o                         
  -1   3   3         35.01         35.99         2.85 o                         
   0   3   3        627.72        737.73        13.16 o                         
   1   3   3         80.12         88.79         7.78 o                         
   2   3   3          3.52          4.80         1.87 o                         
   3   3   3         29.66         30.72         2.01 o                         
   4   3   3          1.96          1.73         0.75 o                         
   5   3   3          0.75          0.60         0.35 o                         
  -6   4   3          0.23         -0.01         0.14 o                         
  -5   4   3          1.29          1.90         0.49 o                         
  -4   4   3         10.10         11.25         1.32 o                         
  -3   4   3        239.64        245.16         4.68 o                         
  -2   4   3         12.68         13.59         3.07 o                         
  -1   4   3         21.38         25.28         4.11 o                         
   0   4   3          0.27          0.72         0.70 o                         
   1   4   3        146.16        147.54        11.19 o                         
   2   4   3          2.85          3.04         0.58 o                         
   3   4   3         10.53          9.92         1.25 o                         
   4   4   3          9.18          9.91         1.16 o                         
   5   4   3          0.91          1.01         0.42 o                         
  -5   5   3         11.27         15.21         1.80 o                         
  -4   5   3         33.71         36.81         3.34 o                         
  -3   5   3          2.87          2.72         0.63 o                         
  -2   5   3         64.36         64.72         2.42 o                         
  -1   5   3          4.70          3.84         0.68 o                         
   0   5   3          0.95          0.24         0.59 o                         
   1   5   3         36.11         34.71         2.17 o                         
   2   5   3         58.79         63.52         3.99 o                         
   3   5   3        256.14        287.89         9.71 o                         
   4   5   3          9.11          9.35         1.00 o                         
  -5   6   3          0.03         -0.03         0.28 o                         
  -4   6   3          2.76          3.36         0.93 o                         
  -3   6   3         20.99         19.39         2.50 o                         
  -2   6   3          2.84          2.86         0.67 o                         
  -1   6   3          0.62          0.44         0.30 o                         
   0   6   3          2.21          1.95         0.60 o                         
   1   6   3          0.12         -0.08         0.58 o                         
   2   6   3         70.07         77.38         5.13 o                         
   3   6   3          2.74          3.07         0.97 o                         
   4   6   3          1.92          1.88         0.51 o                         
  -4   7   3          0.22          0.02         0.30 o                         
  -3   7   3         11.69         10.99         1.73 o                         
  -2   7   3          6.41          6.52         0.96 o                         
  -1   7   3         56.01         49.85         2.76 o                         
   0   7   3          5.78          5.17         0.89 o                         
   1   7   3          0.11          0.42         0.36 o                         
   2   7   3          2.90          2.44         0.76 o                         
   3   7   3          5.88          6.01         0.77 o                         
  -3   8   3          7.01          9.11         1.25 o                         
  -2   8   3          9.51          8.08         1.35 o                         
  -1   8   3          1.17          1.21         0.40 o                         
   0   8   3          7.94          7.09         1.30 o                         
   1   8   3          1.77          2.04         0.72 o                         
   2   8   3          1.49          1.96         0.59 o                         
  -1   9   3          0.00          0.00         0.15 o                         
   0   9   3          6.61          7.09         1.01 o                         
  -1 -10   4          3.84          4.34         0.97 o                         
   0 -10   4          3.44          4.14         0.97 o                         
   1 -10   4          0.45          0.66         0.41 o                         
  -3  -9   4          0.01          0.10         0.30 o                         
  -2  -9   4          1.76          2.59         0.55 o                         
  -1  -9   4          7.63          9.12         1.73 o                         
   0  -9   4          0.60          0.93         0.63 o                         
   1  -9   4         41.54         46.28         2.39 o                         
   2  -9   4          0.04          0.34         0.19 o                         
   3  -9   4          2.70          2.83         0.70 o                         
  -4  -8   4          5.08          7.38         1.23 o                         
  -3  -8   4          0.00         -0.08         0.29 o                         
  -2  -8   4         14.36         13.79         1.46 o                         
  -1  -8   4          0.55          1.39         0.59 o                         
   0  -8   4         78.26         76.57         5.34 o                         
   1  -8   4         24.75         23.71         1.93 o                         
   2  -8   4          0.48          0.49         0.36 o                         
   3  -8   4          0.01         -0.05         0.25 o                         
   4  -8   4          0.38          0.41         0.27 o                         
  -5  -7   4          0.21          0.19         0.13 o                         
  -4  -7   4          0.86          0.81         0.35 o                         
  -3  -7   4         47.46         40.00         2.75 o                         
  -2  -7   4          0.29          0.62         0.37 o                         
  -1  -7   4          0.37          0.37         0.39 o                         
   0  -7   4          1.11          1.39         0.43 o                         
   1  -7   4          0.37          0.16         0.19 o                         
   2  -7   4         10.54         11.79         1.12 o                         
   3  -7   4          0.33         -0.16         0.32 o                         
   4  -7   4          1.57          1.72         0.67 o                         
  -5  -6   4          0.07          0.25         0.16 o                         
  -4  -6   4         18.38         18.26         1.67 o                         
  -3  -6   4         17.73         13.34         1.51 o                         
  -2  -6   4          5.61          6.38         1.21 o                         
  -1  -6   4          5.14          6.68         0.77 o                         
   0  -6   4         84.06         79.77         3.18 o                         
   1  -6   4          0.00         -0.40         0.52 o                         
   2  -6   4          0.09          0.02         0.20 o                         
   3  -6   4         16.42         15.20         2.30 o                         
   4  -6   4          1.68          1.92         0.77 o                         
   5  -6   4          0.33          1.02         0.38 o                         
  -6  -5   4          0.26          0.47         0.22 o                         
  -5  -5   4          2.83          1.98         0.52 o                         
  -4  -5   4          6.93          6.72         1.05 o                         
  -3  -5   4          1.17          0.46         0.30 o                         
  -2  -5   4          3.97          1.44         1.05 o                         
  -1  -5   4         36.32         44.38         5.54 o                         
   0  -5   4        241.51        252.72        13.01 o                         
   1  -5   4          8.59          6.17         2.18 o                         
   2  -5   4         49.83         46.68         3.90 o                         
   3  -5   4          9.37          7.48         1.61 o                         
   4  -5   4          1.82          2.05         0.56 o                         
   5  -5   4          0.01          0.15         0.24 o                         
  -6  -4   4          1.14          1.14         0.49 o                         
  -5  -4   4          0.90          1.16         0.43 o                         
  -4  -4   4          2.71          1.98         0.61 o                         
  -3  -4   4         35.26         36.60         2.20 o                         
  -2  -4   4          2.35          1.51         0.64 o                         
  -1  -4   4        563.24        616.40        19.17 o                         
   0  -4   4        185.69        195.03        10.69 o                         
   1  -4   4         28.87         27.95         4.09 o                         
   2  -4   4         57.31         59.16         4.63 o                         
   3  -4   4          9.01          9.23         1.04 o                         
   4  -4   4          0.09          0.17         0.21 o                         
   5  -4   4          0.49          0.52         0.18 o                         
  -6  -3   4          0.02         -0.20         0.20 o                         
  -5  -3   4          7.28          7.48         1.07 o                         
  -4  -3   4         33.82         33.00         1.67 o                         
  -3  -3   4          0.17         -0.01         0.33 o                         
  -2  -3   4          2.59          2.28         0.75 o                         
  -1  -3   4          0.93          1.54         0.79 o                         
   0  -3   4        308.94        310.51         6.50 o                         
   1  -3   4         32.19         27.20         3.88 o                         
   2  -3   4          0.56          1.10         0.68 o                         
   3  -3   4         38.83         36.14         3.00 o                         
   4  -3   4          1.04          1.61         0.50 o                         
   5  -3   4          1.77          1.87         0.66 o                         
  -6  -2   4          8.50         10.13         1.46 o                         
  -5  -2   4          1.53          1.22         0.43 o                         
  -4  -2   4          0.17          0.22         0.37 o                         
  -3  -2   4         63.02         65.08         4.58 o                         
  -2  -2   4         34.20         38.35         3.06 o                         
  -1  -2   4         18.51         18.59         1.96 o                         
   0  -2   4         91.01         88.44         3.40 o                         
   1  -2   4        352.20        370.64        13.72 o                         
   2  -2   4       1669.23       2093.39        39.04 o                         
   3  -2   4         35.09         36.61         2.94 o                         
   4  -2   4          2.00          2.18         0.58 o                         
   5  -2   4          0.32          0.44         0.37 o                         
  -6  -1   4          1.48          1.82         0.44 o                         
  -5  -1   4          4.71          4.19         0.85 o                         
  -4  -1   4         25.67         25.21         1.87 o                         
  -3  -1   4          1.18          1.15         0.90 o                         
  -2  -1   4         12.09         12.01         1.77 o                         
  -1  -1   4          1.28          1.18         0.37 o                         
   0  -1   4         66.19         61.77         3.44 o                         
   1  -1   4        668.45        659.64        18.17 o                         
   2  -1   4         53.15         55.17         6.14 o                         
   3  -1   4         14.99         14.98         1.37 o                         
   4  -1   4          7.99          9.56         1.76 o                         
   5  -1   4          0.27          0.55         0.29 o                         
   6  -1   4          0.02          0.32         0.17 o                         
  -6   0   4          1.15          0.94         0.37 o                         
  -5   0   4          3.54          3.15         1.00 o                         
  -4   0   4          2.14          2.43         0.60 o                         
  -3   0   4         17.02         12.61         3.03 o                         
  -2   0   4        306.61        321.97        13.32 o                         
  -1   0   4          0.11          0.21         0.28 o                         
   0   0   4         33.52         34.38         2.73 o                         
   1   0   4          8.64          7.78         2.10 o                         
   2   0   4         86.96         84.52         7.50 o                         
   3   0   4          3.96          3.43         0.88 o                         
   4   0   4         10.61          9.36         1.75 o                         
   5   0   4         11.41          9.40         1.57 o                         
  -6   1   4          1.11          0.80         0.31 o                         
  -5   1   4         77.59         71.78         3.38 o                         
  -4   1   4         11.94          8.18         1.09 o                         
  -3   1   4          0.98         -0.09         0.36 o                         
  -2   1   4         22.95         25.85         3.79 o                         
  -1   1   4        138.72        176.91         6.95 o                         
   0   1   4        111.87        113.95         5.35 o                         
   1   1   4         15.23         14.49         2.89 o                         
   2   1   4         19.96         18.44         3.55 o                         
   3   1   4          0.74          1.54         0.72 o                         
   4   1   4         52.00         48.77         4.03 o                         
   5   1   4          2.02          2.37         0.85 o                         
  -6   2   4          8.17          6.52         1.15 o                         
  -5   2   4         30.95         27.77         2.01 o                         
  -4   2   4          1.28          1.26         0.55 o                         
  -3   2   4         21.36         19.24         1.52 o                         
  -2   2   4          1.91          1.92         0.70 o                         
  -1   2   4         12.59         13.24         1.77 o                         
   0   2   4          4.66          4.75         1.33 o                         
   1   2   4         31.69         31.33         4.51 o                         
   2   2   4          0.17          0.28         0.26 o                         
   3   2   4          2.13          1.34         1.61 o                         
   4   2   4          0.53          0.38         0.41 o                         
   5   2   4          0.89          0.78         0.40 o                         
  -6   3   4          0.00          0.39         0.26 o                         
  -5   3   4         14.04         13.66         1.93 o                         
  -4   3   4          0.20         -0.17         0.17 o                         
  -3   3   4          4.05          3.74         0.70 o                         
  -2   3   4        222.04        261.28        12.66 o                         
  -1   3   4          7.89          7.87         1.51 o                         
   0   3   4          9.02         11.28         1.78 o                         
   1   3   4          0.18          0.84         0.83 o                         
   2   3   4         12.81         13.36         1.29 o                         
   3   3   4          0.62          2.09         0.85 o                         
   4   3   4          1.61          1.56         0.69 o                         
   5   3   4          0.42          0.41         0.34 o                         
  -5   4   4          0.42          0.93         0.36 o                         
  -4   4   4          1.54          1.99         0.59 o                         
  -3   4   4        438.45        435.85         8.34 o                         
  -2   4   4        351.57        362.65         6.69 o                         
  -1   4   4          2.20          3.14         0.53 o                         
   0   4   4         13.02         15.81         1.84 o                         
   1   4   4          1.54          2.14         0.76 o                         
   2   4   4          0.04          0.60         0.38 o                         
   3   4   4          0.18         -0.21         0.46 o                         
   4   4   4          0.22          0.45         0.42 o                         
  -5   5   4          0.48          0.08         0.21 o                         
  -4   5   4          0.33          0.51         0.57 o                         
  -3   5   4          1.62          1.61         0.51 o                         
  -2   5   4          6.56          6.14         0.79 o                         
  -1   5   4         13.71         12.98         1.39 o                         
   0   5   4          4.91          4.93         0.81 o                         
   1   5   4         10.74         10.97         1.95 o                         
   2   5   4          0.03          0.08         0.35 o                         
   3   5   4          1.14          1.85         0.44 o                         
   4   5   4          4.05          3.32         0.71 o                         
  -4   6   4          2.77          2.50         0.72 o                         
  -3   6   4         17.06         15.72         1.70 o                         
  -2   6   4          1.89          1.64         0.70 o                         
  -1   6   4         10.39          9.34         1.23 o                         
   0   6   4         58.61         50.15         2.79 o                         
   1   6   4          4.20          4.51         0.80 o                         
   2   6   4         15.72         16.88         2.26 o                         
   3   6   4          0.38          0.66         0.28 o                         
  -4   7   4          9.28         10.91         1.15 o                         
  -3   7   4         17.48         21.53         2.09 o                         
  -2   7   4          0.47          0.38         0.25 o                         
  -1   7   4         11.76          9.33         1.10 o                         
   0   7   4         14.41         14.11         1.99 o                         
   1   7   4          1.92          1.66         0.70 o                         
   2   7   4          0.01          0.32         0.37 o                         
  -2   8   4          0.01         -0.22         0.24 o                         
  -1   8   4          6.81          8.60         1.21 o                         
   0   8   4          1.85          2.36         0.69 o                         
   1   8   4          0.05          0.08         0.18 o                         
  -1 -10   5          0.92          1.11         0.45 o                         
   0 -10   5          0.80          0.80         0.49 o                         
   1 -10   5          0.12          0.04         0.21 o                         
  -3  -9   5          0.00         -0.01         0.18 o                         
  -2  -9   5          0.96          0.90         0.34 o                         
  -1  -9   5          0.46          0.55         0.48 o                         
   0  -9   5         30.22         30.81         3.07 o                         
   1  -9   5         77.44         82.86         4.69 o                         
   2  -9   5          5.03          5.15         1.04 o                         
   3  -9   5          0.04         -0.11         0.16 o                         
  -4  -8   5          1.42          1.24         0.45 o                         
  -3  -8   5          0.11          0.17         0.38 o                         
  -2  -8   5          3.20          2.79         0.68 o                         
  -1  -8   5          0.68          0.88         0.48 o                         
   0  -8   5         27.41         26.07         2.09 o                         
   1  -8   5         15.74         15.71         1.24 o                         
   2  -8   5          0.06          0.10         0.16 o                         
   3  -8   5          0.58          0.85         0.46 o                         
   4  -8   5          0.01         -0.22         0.25 o                         
  -5  -7   5          0.82          1.14         0.33 o                         
  -4  -7   5          0.67          0.52         0.49 o                         
  -3  -7   5          1.59          1.62         0.66 o                         
  -2  -7   5          1.08          0.27         0.62 o                         
  -1  -7   5         20.91         19.29         1.44 o                         
   0  -7   5          0.00         -0.12         0.21 o                         
   1  -7   5          4.56          5.48         0.80 o                         
   2  -7   5          0.52         -0.17         0.21 o                         
   3  -7   5          2.80          2.13         0.82 o                         
   4  -7   5          3.02          2.30         0.67 o                         
  -5  -6   5          6.05          9.05         0.99 o                         
  -4  -6   5         11.30         10.99         1.25 o                         
  -3  -6   5          1.01          0.81         0.57 o                         
  -2  -6   5         16.79         15.24         1.21 o                         
  -1  -6   5         14.06         15.28         1.20 o                         
   0  -6   5          6.81          5.67         0.89 o                         
   1  -6   5          4.13          3.40         0.60 o                         
   2  -6   5          0.81          0.31         0.24 o                         
   3  -6   5         22.31         19.87         2.61 o                         
   4  -6   5          2.57          3.01         0.86 o                         
  -5  -5   5          5.72          6.42         0.87 o                         
  -4  -5   5         10.35          9.10         1.21 o                         
  -3  -5   5          6.57          6.81         1.70 o                         
  -2  -5   5          2.81          2.97         0.51 o                         
  -1  -5   5          1.15          1.94         1.23 o                         
   0  -5   5         96.69         89.18         8.35 o                         
   1  -5   5          0.29          0.00         0.23 o                         
   2  -5   5          2.40          1.29         0.70 o                         
   3  -5   5          0.78          0.72         0.67 o                         
   4  -5   5          0.44          0.80         0.46 o                         
   5  -5   5          0.10         -0.05         0.15 o                         
  -6  -4   5          6.68          5.73         0.87 o                         
  -5  -4   5          1.00          1.07         0.41 o                         
  -4  -4   5          2.65          2.57         0.67 o                         
  -3  -4   5        235.04        233.48         5.65 o                         
  -2  -4   5          8.42          9.09         2.58 o                         
  -1  -4   5          2.95          3.05         0.94 o                         
   0  -4   5         10.49         11.43         2.92 o                         
   1  -4   5          1.91          5.26         1.86 o                         
   2  -4   5          5.96          7.59         1.35 o                         
   3  -4   5          3.47          4.01         1.29 o                         
   4  -4   5          0.07         -0.03         0.35 o                         
   5  -4   5          4.43          4.40         0.79 o                         
  -6  -3   5          0.00         -0.16         0.29 o                         
  -5  -3   5          0.03          0.27         0.28 o                         
  -4  -3   5        500.13        501.59         9.30 o                         
  -3  -3   5        301.72        317.06         5.97 o                         
  -2  -3   5         46.70         47.37         3.87 o                         
  -1  -3   5          3.97          4.85         1.14 o                         
   0  -3   5         36.03         33.04         2.38 o                         
   1  -3   5         12.84         13.00         2.94 o                         
   2  -3   5          0.09          0.01         0.29 o                         
   3  -3   5         21.69         22.50         2.42 o                         
   4  -3   5          0.76          1.03         0.41 o                         
   5  -3   5          2.62          2.42         0.67 o                         
  -6  -2   5          4.42          6.43         0.79 o                         
  -5  -2   5          3.49          2.94         0.71 o                         
  -4  -2   5         18.00         18.08         1.31 o                         
  -3  -2   5         37.24         30.43         4.81 o                         
  -2  -2   5        107.47        105.21         6.98 o                         
  -1  -2   5         13.74         11.62         2.49 o                         
   0  -2   5         52.18         55.12         3.74 o                         
   1  -2   5          0.21          0.14         0.38 o                         
   2  -2   5         77.18         74.96         7.81 o                         
   3  -2   5         29.16         29.31         2.74 o                         
   4  -2   5          0.16         -0.20         0.33 o                         
   5  -2   5          0.05          0.28         0.33 o                         
  -6  -1   5          0.43          0.37         0.18 o                         
  -5  -1   5          2.17          2.31         0.91 o                         
  -4  -1   5         54.64         53.27         2.78 o                         
  -3  -1   5          0.00          1.13         0.95 o                         
  -2  -1   5         13.61         18.75         2.23 o                         
  -1  -1   5        435.23        489.75        10.08 o                         
   0  -1   5          9.49          9.14         1.55 o                         
   1  -1   5          6.14          6.40         2.03 o                         
   2  -1   5          1.33          0.50         0.68 o                         
   3  -1   5          0.00          0.09         0.64 o                         
   4  -1   5          0.98          1.56         0.54 o                         
   5  -1   5          0.12          0.42         0.23 o                         
  -6   0   5          2.03          1.85         0.44 o                         
  -5   0   5         10.29         11.07         1.32 o                         
  -4   0   5         24.76         23.83         2.15 o                         
  -3   0   5          2.12          1.67         0.44 o                         
  -2   0   5        210.62        244.63        12.59 o                         
  -1   0   5        110.12        122.10         7.88 o                         
   0   0   5         23.80         22.55         2.58 o                         
   1   0   5          3.45          4.21         1.58 o                         
   2   0   5         27.41         25.38         2.31 o                         
   3   0   5          1.15          1.64         0.75 o                         
   4   0   5          1.03          1.00         0.58 o                         
   5   0   5          1.81          1.54         0.59 o                         
  -6   1   5          0.06         -0.08         0.16 o                         
  -5   1   5          4.87          4.07         0.75 o                         
  -4   1   5          3.82          3.91         0.81 o                         
  -3   1   5          0.95          1.10         0.33 o                         
  -2   1   5         71.63         69.90         6.86 o                         
  -1   1   5         17.61         18.64         2.43 o                         
   0   1   5         10.63          9.73         1.74 o                         
   1   1   5         52.76         50.55         6.08 o                         
   2   1   5         85.60         84.99         4.35 o                         
   3   1   5          0.74          0.34         0.46 o                         
   4   1   5          1.23          1.12         0.58 o                         
   5   1   5          0.49          0.25         0.28 o                         
  -6   2   5          0.04         -0.08         0.20 o                         
  -5   2   5          0.41          0.39         0.26 o                         
  -4   2   5         33.57         30.97         2.26 o                         
  -3   2   5          6.56          5.89         1.05 o                         
  -2   2   5          3.08          3.50         1.02 o                         
  -1   2   5          6.20          5.65         2.03 o                         
   0   2   5          0.98          0.12         0.46 o                         
   1   2   5        174.28        184.41         6.29 o                         
   2   2   5         18.40         17.56         2.06 o                         
   3   2   5          0.12          0.30         0.46 o                         
   4   2   5          4.36          5.54         1.25 o                         
   5   2   5          0.39          0.17         0.20 o                         
  -5   3   5          0.70          0.38         0.35 o                         
  -4   3   5          1.23          1.37         0.68 o                         
  -3   3   5          8.14          7.45         1.58 o                         
  -2   3   5        142.99        164.05         7.11 o                         
  -1   3   5          3.70          3.22         0.65 o                         
   0   3   5         10.74         12.36         1.28 o                         
   1   3   5          0.61          0.81         0.44 o                         
   2   3   5         22.76         24.54         1.97 o                         
   3   3   5          0.02          0.05         0.43 o                         
   4   3   5          2.63          2.62         0.78 o                         
  -5   4   5          5.48          6.29         1.07 o                         
  -4   4   5         16.94         21.39         2.44 o                         
  -3   4   5         36.84         44.39         3.79 o                         
  -2   4   5          0.19          0.42         0.54 o                         
  -1   4   5         51.36         43.59         3.79 o                         
   0   4   5          2.06          2.43         0.81 o                         
   1   4   5          0.32          0.02         0.27 o                         
   2   4   5          3.29          4.25         0.81 o                         
   3   4   5         21.98         21.56         2.33 o                         
   4   4   5         49.42         51.78         2.86 o                         
  -4   5   5          0.86          0.51         0.34 o                         
  -3   5   5          5.45          6.34         0.91 o                         
  -2   5   5         21.42         18.22         2.45 o                         
  -1   5   5          1.44          2.51         0.65 o                         
   0   5   5          0.35          0.95         0.65 o                         
   1   5   5          0.19          0.09         0.25 o                         
   2   5   5          0.15          0.06         0.30 o                         
   3   5   5         26.53         27.35         1.53 o                         
  -4   6   5          0.01         -0.21         0.35 o                         
  -3   6   5          0.04          0.18         0.22 o                         
  -2   6   5         15.82         15.47         1.42 o                         
  -1   6   5          6.14          5.81         0.88 o                         
   0   6   5         24.47         23.71         2.68 o                         
   1   6   5          0.66          0.72         0.34 o                         
   2   6   5          0.02         -0.21         0.29 o                         
  -3   7   5         17.26         18.79         1.44 o                         
  -2   7   5          8.43         10.63         0.94 o                         
  -1   7   5          8.20          8.08         1.32 o                         
   0   7   5          0.40          1.16         0.63 o                         
   1   7   5          3.25          3.12         0.79 o                         
  -1 -10   6          0.97          1.18         0.48 o                         
   0 -10   6          1.38          1.09         0.45 o                         
   1 -10   6          0.00         -0.18         0.18 o                         
  -3  -9   6          2.49          2.89         0.64 o                         
  -2  -9   6          0.02         -0.21         0.44 o                         
  -1  -9   6          3.40          3.63         1.00 o                         
   0  -9   6          0.17          0.41         0.40 o                         
   1  -9   6         29.19         32.99         2.71 o                         
   2  -9   6          9.63          8.02         1.02 o                         
  -4  -8   6          0.38          0.57         0.31 o                         
  -3  -8   6          0.54          0.63         0.37 o                         
  -2  -8   6         24.25         23.11         1.76 o                         
  -1  -8   6          0.49          0.24         0.42 o                         
   0  -8   6          1.17          1.27         0.48 o                         
   1  -8   6          1.42          1.26         0.33 o                         
   2  -8   6          0.13         -0.20         0.20 o                         
   3  -8   6          1.00          1.19         0.47 o                         
  -4  -7   6          0.16         -0.10         0.23 o                         
  -3  -7   6         14.78         12.61         1.93 o                         
  -2  -7   6         14.98         13.77         1.46 o                         
  -1  -7   6          0.68          0.64         0.27 o                         
   0  -7   6          2.82          3.01         0.77 o                         
   1  -7   6         14.77         14.61         1.23 o                         
   2  -7   6          0.05         -0.02         0.18 o                         
   3  -7   6          0.16          0.40         0.36 o                         
   4  -7   6          4.10          3.22         0.67 o                         
  -5  -6   6          0.04         -0.33         0.33 o                         
  -4  -6   6          4.63          4.49         1.14 o                         
  -3  -6   6          2.00          1.60         0.65 o                         
  -2  -6   6          1.19          1.13         0.33 o                         
  -1  -6   6          1.19          1.16         0.39 o                         
   0  -6   6         14.43         16.18         1.55 o                         
   1  -6   6         33.56         34.61         2.43 o                         
   2  -6   6          0.84          0.49         0.48 o                         
   3  -6   6          7.39          6.28         0.95 o                         
   4  -6   6          1.71          1.28         0.53 o                         
  -5  -5   6          0.68          0.83         0.29 o                         
  -4  -5   6          1.38          1.75         0.57 o                         
  -3  -5   6          2.92          2.89         0.96 o                         
  -2  -5   6         24.99         25.77         1.55 o                         
  -1  -5   6          1.69          1.75         0.47 o                         
   0  -5   6        121.08        121.31         5.58 o                         
   1  -5   6         24.73         25.91         2.08 o                         
   2  -5   6          1.09          1.27         0.69 o                         
   3  -5   6          4.47          4.09         1.22 o                         
   4  -5   6          0.76          0.80         0.44 o                         
  -5  -4   6          0.00          0.23         0.32 o                         
  -4  -4   6          7.78          8.07         1.15 o                         
  -3  -4   6          4.19          4.15         1.23 o                         
  -2  -4   6          0.94          0.89         0.36 o                         
  -1  -4   6          2.51          3.23         0.63 o                         
   0  -4   6          0.29          0.15         0.29 o                         
   1  -4   6         22.22         23.08         1.93 o                         
   2  -4   6          1.10          0.19         0.46 o                         
   3  -4   6          0.89          1.41         0.72 o                         
   4  -4   6          3.36          3.17         0.88 o                         
  -6  -3   6          5.23          2.77         0.61 o                         
  -5  -3   6          8.18          8.55         1.48 o                         
  -4  -3   6          0.02          0.24         0.24 o                         
  -3  -3   6          2.56          2.60         0.49 o                         
  -2  -3   6         28.44         32.74         2.05 o                         
  -1  -3   6          7.18          7.69         1.60 o                         
   0  -3   6          4.08          4.47         1.68 o                         
   1  -3   6          3.37          3.48         0.69 o                         
   2  -3   6         63.77         56.77         3.78 o                         
   3  -3   6        149.42        182.45         7.91 o                         
   4  -3   6          4.27          4.82         0.78 o                         
  -6  -2   6          4.17          5.03         0.95 o                         
  -5  -2   6          1.09          1.25         0.39 o                         
  -4  -2   6          3.99          4.14         0.67 o                         
  -3  -2   6         14.02         13.64         1.11 o                         
  -2  -2   6          1.61          1.63         0.58 o                         
  -1  -2   6          2.91          1.55         0.70 o                         
   0  -2   6          1.81          2.40         0.87 o                         
   1  -2   6          3.68          1.27         0.98 o                         
   2  -2   6        107.38        108.29         5.89 o                         
   3  -2   6         14.16         12.87         2.16 o                         
   4  -2   6          0.72          0.89         0.36 o                         
   5  -2   6          0.19         -0.21         0.21 o                         
  -6  -1   6          3.70          2.60         0.68 o                         
  -5  -1   6          1.08          1.22         0.59 o                         
  -4  -1   6          8.73          8.09         0.91 o                         
  -3  -1   6          2.91          3.64         0.57 o                         
  -2  -1   6          7.19          6.24         1.42 o                         
  -1  -1   6         52.39         53.47         6.15 o                         
   0  -1   6          2.76          2.87         0.99 o                         
   1  -1   6          2.25          2.81         1.50 o                         
   2  -1   6          0.02          0.21         1.49 o                         
   3  -1   6          6.45          6.77         1.08 o                         
   4  -1   6          0.02          0.30         0.30 o                         
   5  -1   6          1.35          1.16         0.34 o                         
  -5   0   6          2.32          1.99         0.51 o                         
  -4   0   6        102.86         90.30         3.88 o                         
  -3   0   6         14.64         10.99         1.02 o                         
  -2   0   6          1.61          1.92         0.44 o                         
  -1   0   6          6.26          7.05         1.49 o                         
   0   0   6         27.57         26.52         3.12 o                         
   1   0   6          8.12          8.80         1.34 o                         
   2   0   6          0.17         -0.09         0.67 o                         
   3   0   6          1.11          1.06         0.42 o                         
   4   0   6          0.43          0.31         0.50 o                         
  -6   1   6          1.26          1.02         0.47 o                         
  -5   1   6         19.05         15.51         2.05 o                         
  -4   1   6         47.63         38.76         3.58 o                         
  -3   1   6          3.15          3.65         0.76 o                         
  -2   1   6         18.24         18.93         1.57 o                         
  -1   1   6          2.63          3.94         0.66 o                         
   0   1   6          2.10          2.00         0.75 o                         
   1   1   6          1.66          1.65         0.67 o                         
   2   1   6          4.25          4.25         1.19 o                         
   3   1   6          0.16          0.14         0.39 o                         
   4   1   6          1.14          1.44         0.56 o                         
  -5   2   6          0.08          0.23         0.21 o                         
  -4   2   6         26.52         27.40         3.01 o                         
  -3   2   6          0.69          0.66         0.38 o                         
  -2   2   6          3.58          4.06         0.70 o                         
  -1   2   6        122.29        130.32         3.91 o                         
   0   2   6          0.51          0.42         0.28 o                         
   1   2   6          1.13          1.12         0.51 o                         
   2   2   6          1.94          2.24         0.94 o                         
   3   2   6          1.82          1.13         0.60 o                         
   4   2   6          0.02          0.08         0.31 o                         
  -5   3   6          0.10          0.78         0.41 o                         
  -4   3   6          1.46          1.33         0.63 o                         
  -3   3   6          2.71          2.67         0.94 o                         
  -2   3   6        418.14        459.85         8.60 o                         
  -1   3   6        203.63        187.10         5.59 o                         
   0   3   6          0.74         -0.07         0.26 o                         
   1   3   6          1.17          2.80         0.95 o                         
   2   3   6          0.61          0.46         0.42 o                         
   3   3   6          0.00         -0.32         0.32 o                         
   4   3   6          0.00          0.17         0.20 o                         
  -4   4   6          2.28          2.57         0.54 o                         
  -3   4   6          2.17          2.28         0.88 o                         
  -2   4   6          6.58          6.04         1.39 o                         
  -1   4   6          4.17          3.59         1.10 o                         
   0   4   6          4.18          4.00         1.16 o                         
   1   4   6          0.14          0.25         0.25 o                         
   2   4   6          2.43          3.13         0.65 o                         
   3   4   6          0.16         -0.04         0.26 o                         
  -4   5   6          0.11         -0.15         0.19 o                         
  -3   5   6          2.89          2.55         0.78 o                         
  -2   5   6         17.11         16.27         2.14 o                         
  -1   5   6          1.18          1.02         0.58 o                         
   0   5   6          4.24          4.33         1.13 o                         
   1   5   6         23.94         25.91         1.81 o                         
   2   5   6          1.01          1.43         0.36 o                         
  -3   6   6          8.59          8.38         1.07 o                         
  -2   6   6         11.48         14.66         1.75 o                         
  -1   6   6          0.43          0.00         0.40 o                         
   0   6   6         10.13          9.50         0.98 o                         
   1   6   6          8.38          7.34         1.83 o                         
  -1   7   6          0.02         -0.24         0.24 o                         
   0   7   6          2.14          2.46         0.58 o                         
  -2  -9   7          0.00         -0.07         0.22 o                         
  -1  -9   7          2.46          2.39         0.81 o                         
   0  -9   7          0.00          0.03         0.24 o                         
   1  -9   7          7.75          6.52         1.04 o                         
  -3  -8   7          0.67          0.58         0.34 o                         
  -2  -8   7          0.12          0.36         0.25 o                         
  -1  -8   7          2.29          1.81         0.74 o                         
   0  -8   7          2.90          2.17         0.58 o                         
   1  -8   7          0.08         -0.10         0.16 o                         
   2  -8   7          0.20          0.00         0.25 o                         
  -4  -7   7          5.35          6.88         1.09 o                         
  -3  -7   7          6.85          7.60         1.36 o                         
  -2  -7   7          0.77          0.80         0.34 o                         
  -1  -7   7          3.67          4.19         0.65 o                         
   0  -7   7          0.56          0.59         0.39 o                         
   1  -7   7          0.23          0.31         0.24 o                         
   2  -7   7          0.75          0.29         0.25 o                         
   3  -7   7          0.50          0.53         0.34 o                         
  -4  -6   7          4.43          3.64         0.95 o                         
  -3  -6   7          5.77          4.89         1.23 o                         
  -2  -6   7          3.74          3.48         0.60 o                         
  -1  -6   7          1.10          0.95         0.32 o                         
   0  -6   7          0.06          0.23         0.28 o                         
   1  -6   7         13.22         13.86         1.51 o                         
   2  -6   7          0.36          0.30         0.19 o                         
   3  -6   7          0.00         -0.05         0.34 o                         
   4  -6   7          0.18          0.08         0.19 o                         
  -5  -5   7          7.82          8.76         1.13 o                         
  -4  -5   7          0.39          0.34         0.39 o                         
  -3  -5   7          0.86          0.62         0.50 o                         
  -2  -5   7         95.53         98.85         4.45 o                         
  -1  -5   7          1.99          2.08         0.49 o                         
   0  -5   7          1.64          1.13         0.77 o                         
   1  -5   7          5.60          6.37         1.04 o                         
   2  -5   7          0.21         -0.11         0.29 o                         
   3  -5   7          0.22         -0.03         0.25 o                         
   4  -5   7          0.22          0.28         0.25 o                         
  -5  -4   7          0.05          0.29         0.28 o                         
  -4  -4   7          0.44          0.51         0.28 o                         
  -3  -4   7        341.63        342.77        11.04 o                         
  -2  -4   7        143.21        142.81         4.97 o                         
  -1  -4   7          9.03          9.44         1.18 o                         
   0  -4   7          0.02          0.29         0.25 o                         
   1  -4   7          5.14          3.98         0.86 o                         
   2  -4   7          0.48          0.67         0.57 o                         
   3  -4   7          0.22          1.34         0.66 o                         
   4  -4   7          3.91          4.45         0.93 o                         
  -5  -3   7          6.87          7.35         1.21 o                         
  -4  -3   7          5.31          5.37         0.87 o                         
  -3  -3   7         24.63         24.62         1.98 o                         
  -2  -3   7         14.32         13.46         1.80 o                         
  -1  -3   7         19.43         18.99         1.62 o                         
   0  -3   7          0.25         -0.04         0.21 o                         
   1  -3   7          6.02          4.94         1.45 o                         
   2  -3   7          0.01          0.36         0.58 o                         
   3  -3   7         16.23         18.50         2.41 o                         
   4  -3   7          5.54          6.43         1.15 o                         
  -5  -2   7          1.71          2.02         0.69 o                         
  -4  -2   7          1.30          0.83         1.08 o                         
  -3  -2   7         36.56         38.78         2.52 o                         
  -2  -2   7          0.34          1.36         1.72 o                         
  -1  -2   7          2.75          3.29         0.87 o                         
   0  -2   7         90.15        108.16         9.55 o                         
   1  -2   7          2.11          1.49         0.61 o                         
   2  -2   7          0.00         -0.10         0.50 o                         
   3  -2   7          0.26          0.24         0.38 o                         
   4  -2   7          0.00         -0.02         0.27 o                         
  -5  -1   7          2.92          3.28         0.91 o                         
  -4  -1   7          9.22          9.44         1.21 o                         
  -3  -1   7          9.48          9.81         1.04 o                         
  -2  -1   7          1.78          1.93         0.57 o                         
  -1  -1   7         82.95         94.31         4.04 o                         
   0  -1   7         39.13         43.31         3.18 o                         
   1  -1   7          1.70          1.06         0.46 o                         
   2  -1   7          1.10          1.85         0.76 o                         
   3  -1   7          3.33          3.77         0.71 o                         
   4  -1   7          0.06         -0.16         0.16 o                         
  -5   0   7          0.00          0.24         0.30 o                         
  -4   0   7          1.01          0.85         0.40 o                         
  -3   0   7          1.34          1.36         0.47 o                         
  -2   0   7          0.31         -0.01         0.34 o                         
  -1   0   7         11.68         12.30         1.30 o                         
   0   0   7          5.87          7.71         1.20 o                         
   1   0   7          2.45          2.53         0.59 o                         
   2   0   7          9.84         10.72         1.85 o                         
   3   0   7          8.58          9.00         1.71 o                         
   4   0   7          0.11         -0.17         0.17 o                         
  -5   1   7          0.15         -0.12         0.25 o                         
  -4   1   7          0.00          0.21         0.39 o                         
  -3   1   7         21.47         22.42         1.91 o                         
  -2   1   7          3.16          2.86         0.71 o                         
  -1   1   7          3.37          4.36         1.22 o                         
   0   1   7          1.47          2.70         1.35 o                         
   1   1   7          2.37          2.11         0.58 o                         
   2   1   7         30.24         29.65         3.10 o                         
   3   1   7          3.17          2.87         0.62 o                         
   4   1   7          0.00          0.14         0.17 o                         
  -5   2   7          3.59          4.69         0.96 o                         
  -4   2   7          1.08          1.76         0.79 o                         
  -3   2   7          0.61          0.75         0.60 o                         
  -2   2   7          4.55          4.29         0.84 o                         
  -1   2   7         30.25         33.24         3.34 o                         
   0   2   7          0.01         -0.19         0.24 o                         
   1   2   7          2.60          3.15         0.91 o                         
   2   2   7          0.83          0.89         0.53 o                         
   3   2   7          1.60          1.64         0.59 o                         
  -4   3   7          6.74         10.15         1.49 o                         
  -3   3   7          9.35         10.30         1.79 o                         
  -2   3   7         16.06         20.34         2.40 o                         
  -1   3   7          1.10          1.34         0.77 o                         
   0   3   7         16.70         17.37         2.28 o                         
   1   3   7          0.45          0.33         0.60 o                         
   2   3   7          0.03         -0.09         0.24 o                         
   3   3   7          0.00          0.29         0.23 o                         
  -4   4   7          7.59          8.30         1.13 o                         
  -3   4   7          1.59          1.30         0.57 o                         
  -2   4   7          3.79          3.25         1.00 o                         
  -1   4   7          6.89          7.14         1.48 o                         
   0   4   7          0.36          0.48         0.42 o                         
   1   4   7          0.03          0.08         0.22 o                         
   2   4   7          0.01          0.22         0.32 o                         
  -3   5   7          0.05         -0.06         0.18 o                         
  -2   5   7          0.03          0.30         0.30 o                         
  -1   5   7          7.42          7.37         1.31 o                         
   0   5   7          1.82          1.55         0.40 o                         
   1   5   7          3.52          3.25         0.51 o                         
  -2   6   7         14.51         11.99         1.14 o                         
  -1   6   7          4.83          5.05         0.56 o                         
   0   6   7          3.03          1.72         0.46 o                         
  -3  -8   8          0.17          0.62         0.29 o                         
  -2  -8   8          5.76          5.57         0.91 o                         
  -1  -8   8          5.72          5.32         1.17 o                         
   0  -8   8          0.03         -0.02         0.20 o                         
   1  -8   8          0.69          0.56         0.37 o                         
  -4  -7   8          0.09          0.52         0.26 o                         
  -3  -7   8          2.15          2.35         0.69 o                         
  -2  -7   8          0.14          0.28         0.25 o                         
  -1  -7   8          0.42          0.72         0.37 o                         
   0  -7   8          0.09          0.14         0.27 o                         
   1  -7   8          2.69          3.30         0.89 o                         
   2  -7   8          3.23          2.59         0.48 o                         
  -4  -6   8          0.10          0.47         0.26 o                         
  -3  -6   8          0.33          0.53         0.47 o                         
  -2  -6   8          1.12          1.61         0.32 o                         
  -1  -6   8          6.50          6.80         0.84 o                         
   0  -6   8          2.52          2.13         0.62 o                         
   1  -6   8         18.50         18.95         1.62 o                         
   2  -6   8          2.60          2.72         0.59 o                         
   3  -6   8          0.02          0.08         0.15 o                         
  -4  -5   8          0.00          0.09         0.23 o                         
  -3  -5   8          4.31          4.72         1.17 o                         
  -2  -5   8          0.49          0.55         0.53 o                         
  -1  -5   8          2.64          2.83         0.58 o                         
   0  -5   8          1.43          0.96         0.68 o                         
   1  -5   8          0.56          0.37         0.34 o                         
   2  -5   8          0.76          0.33         0.41 o                         
   3  -5   8          0.01          0.04         0.51 o                         
  -4  -4   8          2.87          3.83         1.04 o                         
  -3  -4   8          0.80          2.00         0.82 o                         
  -2  -4   8          8.32         10.33         1.86 o                         
  -1  -4   8          5.71          7.04         1.53 o                         
   0  -4   8          0.67          0.23         0.21 o                         
   1  -4   8          0.35          0.41         0.26 o                         
   2  -4   8          0.00          0.08         0.30 o                         
   3  -4   8          9.82          9.22         1.49 o                         
  -4  -3   8          0.44          1.11         0.57 o                         
  -3  -3   8          0.82          0.71         0.55 o                         
  -2  -3   8          1.60          1.37         0.68 o                         
  -1  -3   8          0.46          0.80         0.45 o                         
   0  -3   8          0.14          0.12         0.36 o                         
   1  -3   8          1.90          2.47         0.97 o                         
   2  -3   8          0.05         -0.24         0.54 o                         
   3  -3   8         15.28         16.42         2.01 o                         
  -5  -2   8          3.90          2.92         0.64 o                         
  -4  -2   8          0.48          0.38         0.25 o                         
  -3  -2   8          6.63          7.34         1.05 o                         
  -2  -2   8          0.81          0.87         0.58 o                         
  -1  -2   8          0.59          0.43         0.26 o                         
   0  -2   8          0.73          0.77         0.52 o                         
   1  -2   8          2.82          3.75         0.96 o                         
   2  -2   8          0.01          0.12         0.36 o                         
   3  -2   8          0.19          0.01         0.32 o                         
  -5  -1   8          0.23          0.24         0.23 o                         
  -4  -1   8          3.02          3.21         0.64 o                         
  -3  -1   8         58.82         63.94         3.15 o                         
  -2  -1   8          8.27          9.26         1.23 o                         
  -1  -1   8          0.83          0.92         0.65 o                         
   0  -1   8          0.87          0.67         0.61 o                         
   1  -1   8          2.24          2.55         0.62 o                         
   2  -1   8          0.13         -0.18         0.42 o                         
   3  -1   8          0.02         -0.37         0.37 o                         
  -5   0   8          1.56          1.25         0.55 o                         
  -4   0   8         20.17         19.64         2.29 o                         
  -3   0   8         32.32         33.11         2.23 o                         
  -2   0   8          1.13          1.72         0.54 o                         
  -1   0   8          5.73          5.11         1.27 o                         
   0   0   8          1.00          1.74         0.79 o                         
   1   0   8          0.12          0.13         0.19 o                         
   2   0   8          0.18          0.12         0.18 o                         
   3   0   8          0.45          0.35         0.17 o                         
  -5   1   8          0.70          0.50         0.28 o                         
  -4   1   8          0.32          0.17         0.26 o                         
  -3   1   8         16.56         16.71         1.51 o                         
  -2   1   8          1.16          0.81         0.47 o                         
  -1   1   8          3.72          3.45         0.77 o                         
   0   1   8         34.33         39.80         3.66 o                         
   1   1   8          0.09          0.12         0.35 o                         
   2   1   8          0.03         -0.16         0.27 o                         
   3   1   8          0.79          0.70         0.27 o                         
  -4   2   8          0.18          0.11         0.20 o                         
  -3   2   8          0.84          0.43         0.34 o                         
  -2   2   8          3.38          4.37         0.81 o                         
  -1   2   8        172.85        192.18         6.10 o                         
   0   2   8         59.63         75.28         4.30 o                         
   1   2   8          0.02          0.66         0.51 o                         
   2   2   8          0.01          0.06         0.27 o                         
  -4   3   8          1.22          0.81         0.37 o                         
  -3   3   8          2.79          3.53         0.88 o                         
  -2   3   8          3.67          3.22         0.89 o                         
  -1   3   8          9.00         10.57         1.65 o                         
   0   3   8          0.73          0.77         0.34 o                         
   1   3   8          0.25          0.35         0.34 o                         
   2   3   8          0.08         -0.06         0.36 o                         
  -3   4   8          0.01         -0.25         0.25 o                         
  -2   4   8          0.99          0.27         0.32 o                         
  -1   4   8          7.49          8.71         1.31 o                         
   0   4   8          0.56          0.65         0.27 o                         
   1   4   8          1.04          1.05         0.42 o                         
  -1   5   8          3.49          3.43         0.43 o                         
  -3  -7   9          1.10          1.01         0.36 o                         
  -2  -7   9          1.46          1.47         0.50 o                         
  -1  -7   9          0.80          0.63         0.37 o                         
   0  -7   9          0.21          0.09         0.33 o                         
   1  -7   9          0.02          0.01         0.24 o                         
  -3  -6   9          0.02          0.00         0.21 o                         
  -2  -6   9          0.02         -0.39         0.39 o                         
  -1  -6   9         20.39         24.25         1.76 o                         
   0  -6   9          0.63          0.70         0.41 o                         
   1  -6   9          0.64          0.26         0.34 o                         
   2  -6   9          1.14          1.66         0.36 o                         
  -4  -5   9          0.04          0.24         0.15 o                         
  -3  -5   9          1.11          0.73         0.49 o                         
  -2  -5   9        108.40        123.30         5.68 o                         
  -1  -5   9         35.46         43.39         2.31 o                         
   0  -5   9          0.42          0.87         0.52 o                         
   1  -5   9          0.05         -0.40         0.40 o                         
   2  -5   9          0.30          0.68         0.24 o                         
  -4  -4   9          4.47          5.10         0.93 o                         
  -3  -4   9          4.46          3.45         1.00 o                         
  -2  -4   9         15.02         16.84         2.20 o                         
  -1  -4   9          1.63          1.50         0.66 o                         
   0  -4   9          1.01          1.74         0.66 o                         
   1  -4   9          0.13          0.02         0.20 o                         
   2  -4   9          0.66          0.60         0.39 o                         
   3  -4   9          0.11         -0.05         0.15 o                         
  -4  -3   9          1.78          2.02         0.61 o                         
  -3  -3   9          0.27         -0.20         0.32 o                         
  -2  -3   9         10.05         10.44         1.79 o                         
  -1  -3   9          0.36          1.09         0.52 o                         
   0  -3   9          0.77          0.73         0.30 o                         
   1  -3   9         12.32         12.53         1.94 o                         
   2  -3   9          0.49          0.49         0.51 o                         
   3  -3   9          0.15          0.41         0.28 o                         
  -4  -2   9          1.29          1.72         0.55 o                         
  -3  -2   9          2.90          3.94         1.07 o                         
  -2  -2   9          1.50          1.05         0.66 o                         
  -1  -2   9          0.34          1.35         0.67 o                         
   0  -2   9         16.76         15.67         2.92 o                         
   1  -2   9          7.34          6.25         1.40 o                         
   2  -2   9          0.07          0.18         0.33 o                         
   3  -2   9          0.13         -0.23         0.23 o                         
  -4  -1   9          0.10         -0.23         0.23 o                         
  -3  -1   9          0.06          0.64         0.45 o                         
  -2  -1   9          0.04          0.63         0.22 o                         
  -1  -1   9          0.02          0.04         0.27 o                         
   0  -1   9          0.40          0.37         0.41 o                         
   1  -1   9          0.65          1.07         0.66 o                         
   2  -1   9          0.32          0.59         0.51 o                         
  -3   0   9          0.39          1.48         0.59 o                         
  -2   0   9          6.08          6.51         1.36 o                         
  -1   0   9          0.35          1.98         0.78 o                         
   0   0   9          1.12          1.61         0.47 o                         
   1   0   9          0.13          0.43         0.42 o                         
   2   0   9          1.63          2.02         0.64 o                         
  -4   1   9          1.99          2.10         0.51 o                         
  -3   1   9          0.74          0.59         0.24 o                         
  -2   1   9          0.23          0.16         0.49 o                         
  -1   1   9          1.38          1.93         0.48 o                         
   0   1   9          1.86          3.47         0.92 o                         
   1   1   9          0.16         -0.01         0.23 o                         
   2   1   9          0.56          0.17         0.12 o                         
  -3   2   9          4.31          5.74         0.97 o                         
  -2   2   9          1.68          2.76         0.74 o                         
  -1   2   9          2.72          4.30         0.91 o                         
   0   2   9          1.90          1.26         0.51 o                         
   1   2   9          3.04          2.67         0.66 o                         
  -2   3   9          0.76          0.87         0.36 o                         
  -1   3   9          0.93          1.33         0.32 o                         
   0   3   9          0.89          1.03         0.38 o                         
  -2  -6  10          0.90          1.06         0.35 o                         
   0  -6  10          1.27          0.50         0.34 o                         
   1  -6  10          0.41          0.27         0.21 o                         
  -3  -5  10          0.38          0.34         0.28 o                         
  -2  -5  10          1.19          1.31         0.51 o                         
  -1  -5  10          5.58          4.31         0.56 o                         
   0  -5  10          0.93          1.66         0.59 o                         
   1  -5  10          0.03         -0.27         0.27 o                         
  -3  -4  10          0.16          0.10         0.18 o                         
  -2  -4  10          0.00          0.05         0.21 o                         
  -1  -4  10          0.05          0.06         0.19 o                         
   0  -4  10          0.05          0.41         0.33 o                         
   1  -4  10          0.02          0.33         0.25 o                         
  -3  -3  10          0.14         -0.18         0.18 o                         
  -2  -3  10          1.93          2.35         0.76 o                         
  -1  -3  10          0.09          0.15         0.24 o                         
   0  -3  10          0.01         -0.32         0.32 o                         
   1  -3  10          0.30         -0.23         0.26 o                         
  -3  -2  10          2.13          2.37         0.64 o                         
  -2  -2  10         16.49         18.31         2.04 o                         
  -1  -2  10          2.48          3.59         0.94 o                         
   0  -2  10          0.18          0.05         0.14 o                         
   1  -2  10          0.21          0.38         0.30 o                         
  -3  -1  10         10.38          9.48         1.19 o                         
  -2  -1  10         10.64         12.52         1.62 o                         
  -1  -1  10          0.08         -0.05         0.25 o                         
   0  -1  10          0.75          0.60         0.34 o                         
   1  -1  10          0.16          0.20         0.21 o                         
  -2   0  10          3.86          4.16         0.86 o                         
  -1   0  10          0.70          0.80         0.41 o                         
   0   0  10          1.84          0.83         0.36 o                         
   1   0  10          5.72          4.71         0.79 o                         
   0   1  10         38.36         21.07         1.68 o                         
                                                                                
