# Supplementary material for: Crystal structures of 6-nitro­quinazolin-4(3H)-one, 6-amino­quinazolin-4(3H)-one and 4-amino­quinazoline hemi­hydro­chloride dihydrate
Source: Acta Crystallogr E Crystallogr Commun. 2021 Sep 3;77(Pt 10):989–93. doi: 10.1107/S2056989021008823 (PMC8491522; doi:10.1107/S2056989021008823)
Supplement: Supplementary file 3 [file e-77-00989-IIsup3.hkl]

data_II                                                                         
_shelx_title ' e0096_q1-mP c a 21     R = 0.04  New: Pca21'                     
_shelx_refln_list_code          4                                               
_shelx_F_calc_maximum      194.55                                               
_exptl_crystal_F_000       672.00                                               
_reflns_d_resolution_high  0.7940                                               
                                                                                
loop_                                                                           
 _space_group_symop_operation_xyz                                               
 'x, y, z'                                                                      
 '-x, -y, z+1/2'                                                                
 '-x+1/2, y, z+1/2'                                                             
 'x+1/2, -y, z'                                                                 
                                                                                
_cell_length_a    13.4535                                                       
_cell_length_b     4.9510                                                       
_cell_length_c    21.6188                                                       
_cell_angle_alpha  90.000                                                       
_cell_angle_beta   90.000                                                       
_cell_angle_gamma  90.000                                                       
                                                                                
_shelx_F_squared_multiplier     1.000                                           
                                                                                
loop_                                                                           
 _refln_index_h                                                                 
 _refln_index_k                                                                 
 _refln_index_l                                                                 
 _refln_F_squared_calc                                                          
 _refln_F_squared_meas                                                          
 _refln_F_squared_sigma                                                         
 _refln_observed_status                                                         
   0   0 -26          1.25          0.87         4.55 o                         
   2   0 -26          1.67          3.59         3.44 o                         
   4   0 -26        135.27        122.18         8.38 o                         
   0   1 -26        116.94         84.66         7.27 o                         
   1   1 -26          0.64         -1.13         2.26 o                         
   2   1 -26          1.98          5.38         2.55 o                         
   3   1 -26          7.63          2.48         2.13 o                         
   4   1 -26          9.28          6.28         2.38 o                         
   2   0 -25          0.19          1.48         3.70 o                         
   4   0 -25        251.09        290.66        15.34 o                         
   6   0 -25        225.44        208.70        37.44 o                         
   1   1 -25         47.14         47.31         3.86 o                         
   2   1 -25         25.46         33.82         4.20 o                         
   3   1 -25          7.93          4.37         3.83 o                         
   4   1 -25         12.19         15.85         3.32 o                         
   5   1 -25         27.14         27.08         2.96 o                         
   6   1 -25          2.12          2.35         1.94 o                         
   1   2 -25          1.41          1.18         2.69 o                         
   2   2 -25          6.06          6.17         6.27 o                         
   3   2 -25          3.17          5.81         3.14 o                         
   0   0 -24         20.09         30.00         6.67 o                         
   2   0 -24         16.94         18.13         3.84 o                         
   4   0 -24        169.22        177.25        11.35 o                         
   6   0 -24         17.45         22.73         5.24 o                         
   0   1 -24          5.83          8.42         4.06 o                         
   1   1 -24          0.78         -0.02         2.56 o                         
   2   1 -24          3.95          0.25         3.47 o                         
   3   1 -24         19.96         19.29         3.54 o                         
   4   1 -24         78.00         87.58         5.97 o                         
   5   1 -24        129.41        152.05         8.12 o                         
   6   1 -24         13.37         13.73         3.06 o                         
   7   1 -24          7.51          5.26         2.87 o                         
   0   2 -24        332.46        342.63        11.73 o                         
   1   2 -24         55.89         50.72         3.39 o                         
   2   2 -24         90.92         84.85         7.24 o                         
   3   2 -24         31.89         31.97         4.40 o                         
   4   2 -24          7.72          9.60         2.49 o                         
   5   2 -24          2.03         -0.11         2.47 o                         
   2   0 -23         22.42         27.58         4.22 o                         
   4   0 -23        140.47        128.83        12.60 o                         
   6   0 -23        285.77        322.86        14.54 o                         
   8   0 -23          4.56          2.96         2.21 o                         
   1   1 -23         10.86          5.57         2.81 o                         
   2   1 -23          0.57         -2.44         2.44 o                         
   3   1 -23         43.86         45.66         4.26 o                         
   4   1 -23         61.24         70.02         6.71 o                         
   5   1 -23         46.34         55.53         5.06 o                         
   6   1 -23        104.37        123.46         6.54 o                         
   7   1 -23          9.66          3.20         2.28 o                         
   8   1 -23         34.80         32.64         7.03 o                         
   1   2 -23         20.93         17.74         2.78 o                         
   2   2 -23         10.92          9.87         2.30 o                         
   3   2 -23          9.42          9.19         2.69 o                         
   4   2 -23         19.93         24.85         3.56 o                         
   5   2 -23          3.81          6.35         2.24 o                         
   6   2 -23         81.46         68.59         9.20 o                         
   7   2 -23          4.52          1.84         2.59 o                         
   1   3 -23         30.48         27.13         3.43 o                         
   2   3 -23         36.68         46.58         4.55 o                         
   3   3 -23         14.49         12.61         5.19 o                         
   0   0 -22         10.72         11.47         4.21 o                         
   2   0 -22         27.14         32.18         4.69 o                         
   4   0 -22        140.73        157.02        10.39 o                         
   6   0 -22       1694.11       1880.09        41.43 o                         
   8   0 -22        149.59        153.96         9.81 o                         
   0   1 -22        265.26        302.59        17.56 o                         
   1   1 -22         33.66         37.60         3.30 o                         
   2   1 -22          0.78          0.15         2.13 o                         
   3   1 -22          3.88          5.47         2.34 o                         
   4   1 -22          9.41         11.14         2.99 o                         
   5   1 -22          1.04          6.08         3.40 o                         
   6   1 -22         72.60         84.08         7.10 o                         
   7   1 -22          1.49          3.03         2.97 o                         
   8   1 -22          0.40          0.17         2.19 o                         
   9   1 -22          0.07          8.72         5.13 o                         
   0   2 -22          6.48          4.24         3.41 o                         
   1   2 -22          2.11          1.29         2.51 o                         
   2   2 -22         24.95         30.14         3.11 o                         
   3   2 -22          2.77          0.08         1.86 o                         
   4   2 -22          8.54         12.65         2.88 o                         
   5   2 -22          8.34          0.66         2.88 o                         
   6   2 -22         13.72          8.95         2.33 o                         
   7   2 -22         12.36          9.14         4.29 o                         
   8   2 -22          3.30          6.38         2.60 o                         
   0   3 -22         32.53         42.72         7.59 o                         
   1   3 -22          2.74          3.41         4.17 o                         
   2   3 -22          0.68          4.62         2.71 o                         
   3   3 -22         17.42         15.84         3.06 o                         
   4   3 -22         17.29         16.32         2.96 o                         
   5   3 -22          1.65          4.97         3.11 o                         
   2   0 -21         34.01         30.80         3.96 o                         
   4   0 -21         34.56         31.23         5.29 o                         
   6   0 -21        400.30        415.05        15.44 o                         
   8   0 -21         43.84         39.69         5.08 o                         
  10   0 -21         96.40        120.47         9.93 o                         
   1   1 -21         35.60         31.19         2.86 o                         
   2   1 -21          6.33         11.38         2.61 o                         
   3   1 -21         20.12         17.72         2.71 o                         
   4   1 -21         96.40        100.37         5.59 o                         
   5   1 -21        129.17        138.17         6.67 o                         
   6   1 -21        185.60        211.12         8.56 o                         
   7   1 -21         22.52         30.01         3.10 o                         
   8   1 -21          3.86          2.85         2.06 o                         
   9   1 -21          0.00         -0.66         1.99 o                         
  10   1 -21          3.48          6.00         4.40 o                         
   1   2 -21         46.97         41.93         3.95 o                         
   2   2 -21         49.04         47.48         3.88 o                         
   3   2 -21          6.76          6.90         2.17 o                         
   4   2 -21          7.58          8.04         2.54 o                         
   5   2 -21         10.88          7.91         2.78 o                         
   6   2 -21          5.35          3.82         2.52 o                         
   7   2 -21          3.70          3.43         2.39 o                         
   8   2 -21          4.09          1.98         2.78 o                         
   9   2 -21          4.53          9.15         3.54 o                         
   1   3 -21          2.14          6.46         2.75 o                         
   2   3 -21         14.62         15.87         3.20 o                         
   3   3 -21         10.99         13.10         2.85 o                         
   4   3 -21         66.42         66.97         4.43 o                         
   5   3 -21         13.55         10.45         2.43 o                         
   6   3 -21         69.56         86.26         8.17 o                         
   0   0 -20         18.63         17.98         4.38 o                         
   2   0 -20         27.61         28.58         3.57 o                         
   4   0 -20         76.26         70.97         6.50 o                         
   6   0 -20          8.70          4.47         3.42 o                         
   8   0 -20         52.52         50.96         5.52 o                         
  10   0 -20         18.67         16.40         3.69 o                         
   0   1 -20        120.26        122.78         6.29 o                         
   1   1 -20         18.48         13.93         2.46 o                         
   2   1 -20         40.22         36.82         3.24 o                         
   3   1 -20         83.40         78.91         4.35 o                         
   4   1 -20        205.66        202.30         7.17 o                         
   5   1 -20        328.86        345.25         9.15 o                         
   6   1 -20        150.56        149.21         6.17 o                         
   7   1 -20         19.95         23.10         3.37 o                         
   8   1 -20         29.31         26.11         2.88 o                         
   9   1 -20          2.07          1.37         2.91 o                         
  10   1 -20         18.05         22.46         2.56 o                         
   0   2 -20        176.59        159.75         9.76 o                         
   1   2 -20         32.63         28.55         3.10 o                         
   2   2 -20          9.73          9.20         2.31 o                         
   3   2 -20          0.75         -1.03         2.16 o                         
   4   2 -20          7.02          8.82         2.40 o                         
   5   2 -20          2.48          9.45         2.70 o                         
   6   2 -20        119.00        139.70         6.76 o                         
   7   2 -20         26.14         23.16         4.61 o                         
   8   2 -20         30.56         34.40         4.57 o                         
   9   2 -20         33.49         33.29         3.95 o                         
  10   2 -20         58.35         66.72         8.32 o                         
   0   3 -20          6.26          1.15         3.67 o                         
   1   3 -20          6.69          7.08         2.49 o                         
   2   3 -20          9.83         12.53         2.92 o                         
   3   3 -20         16.98         11.43         2.49 o                         
   4   3 -20         47.07         48.26         4.01 o                         
   5   3 -20          5.95          4.70         2.36 o                         
   6   3 -20         35.57         37.30         3.41 o                         
   7   3 -20         54.72         61.88         6.95 o                         
   8   3 -20         50.01         60.63         7.83 o                         
   0   4 -20        148.98        132.01        19.02 o                         
   1   4 -20         93.70        104.30         5.74 o                         
   2   4 -20         26.37         24.18         3.17 o                         
   3   4 -20         32.18         39.88         3.63 o                         
   2   0 -19        169.92        175.70         7.49 o                         
   4   0 -19        215.82        216.84         9.10 o                         
   6   0 -19        351.20        340.06        13.35 o                         
   8   0 -19         30.48         36.23         4.35 o                         
  10   0 -19        104.59        115.06         7.49 o                         
  12   0 -19          3.50          0.35         4.26 o                         
   1   1 -19        164.34        159.46         5.62 o                         
   2   1 -19         34.38         32.59         3.02 o                         
   3   1 -19         45.43         42.87         3.41 o                         
   4   1 -19        160.71        158.03         6.48 o                         
   5   1 -19         74.47         73.38         4.62 o                         
   6   1 -19        234.68        240.28         7.67 o                         
   7   1 -19         38.97         41.16         3.56 o                         
   8   1 -19          1.06          0.66         2.51 o                         
   9   1 -19          9.93          2.48         2.60 o                         
  10   1 -19         60.11         65.56         4.37 o                         
  11   1 -19          2.41          4.19         1.83 o                         
   1   2 -19         87.21         80.43         4.40 o                         
   2   2 -19         19.24         14.46         2.65 o                         
   3   2 -19         47.78         44.07         3.99 o                         
   4   2 -19         66.21         67.85         4.32 o                         
   5   2 -19         90.49         84.08         4.55 o                         
   6   2 -19         76.54         82.11         4.65 o                         
   7   2 -19         28.63         30.41         2.88 o                         
   8   2 -19         21.94         22.36         3.12 o                         
   9   2 -19          1.13          0.99         2.37 o                         
  10   2 -19          5.67          1.03         1.80 o                         
   1   3 -19        144.50        138.25         6.14 o                         
   2   3 -19         83.34         73.86         4.71 o                         
   3   3 -19          5.76          4.46         2.53 o                         
   4   3 -19          9.46         12.06         2.51 o                         
   5   3 -19         13.89         13.49         3.36 o                         
   6   3 -19         85.69         98.80         5.71 o                         
   7   3 -19         19.77         21.87         4.71 o                         
   8   3 -19         39.44         52.33         6.65 o                         
   1   4 -19         48.06         39.77         3.33 o                         
   2   4 -19         37.53         44.91         4.21 o                         
   3   4 -19         17.31         16.14         3.09 o                         
   4   4 -19          5.16          4.23         2.39 o                         
   5   4 -19          3.76          4.87         2.25 o                         
   0   0 -18        498.08        536.46        16.31 o                         
   2   0 -18          4.09          0.87         2.77 o                         
   4   0 -18        201.57        201.91        10.02 o                         
   6   0 -18        278.95        278.45        12.96 o                         
   8   0 -18          3.84         -0.14         2.90 o                         
  10   0 -18         60.37         66.82         6.37 o                         
  12   0 -18         30.36         26.14         4.95 o                         
   0   1 -18        956.54        954.38        22.42 o                         
   1   1 -18         14.04         10.07         2.24 o                         
   2   1 -18        205.00        200.01         6.10 o                         
   3   1 -18         11.55         11.60         2.39 o                         
   4   1 -18        108.29        107.82         5.29 o                         
   5   1 -18         88.00         88.79         4.58 o                         
   6   1 -18        372.37        374.97         8.00 o                         
   7   1 -18         22.39         21.34         2.74 o                         
   8   1 -18          1.21          2.33         2.17 o                         
   9   1 -18         50.10         52.65         4.34 o                         
  10   1 -18          3.04          2.28         2.49 o                         
  11   1 -18          2.74          4.22         2.21 o                         
  12   1 -18         37.92         35.89         2.83 o                         
   0   2 -18        132.36        121.14         7.82 o                         
   1   2 -18          0.17         -0.33         2.11 o                         
   2   2 -18          9.98          7.54         2.47 o                         
   3   2 -18        104.38        101.27         5.50 o                         
   4   2 -18         64.77         65.05         3.97 o                         
   5   2 -18         39.86         39.01         3.32 o                         
   6   2 -18        179.63        180.91         6.29 o                         
   7   2 -18          4.27          2.41         2.07 o                         
   8   2 -18          3.87          3.80         2.38 o                         
   9   2 -18          0.82         -0.51         2.35 o                         
  10   2 -18          0.81         -0.96         2.60 o                         
  11   2 -18         45.20         39.01         5.32 o                         
   0   3 -18         12.53         11.14         5.27 o                         
   1   3 -18         71.60         65.04         4.29 o                         
   2   3 -18        145.56        143.33         6.03 o                         
   3   3 -18         48.07         43.78         3.94 o                         
   4   3 -18         32.23         30.71         3.57 o                         
   5   3 -18         35.04         28.92         3.62 o                         
   6   3 -18         12.47         12.91         2.68 o                         
   7   3 -18          7.89          4.00         2.27 o                         
   8   3 -18          0.51         -2.75         2.75 o                         
   9   3 -18         16.43         19.91         4.47 o                         
   0   4 -18         35.42         39.86         4.69 o                         
   1   4 -18         71.34         77.48         4.42 o                         
   2   4 -18         95.54         93.13         4.80 o                         
   3   4 -18        205.70        231.82        10.08 o                         
   4   4 -18         18.92         23.91         4.15 o                         
   5   4 -18         11.71         13.93         3.15 o                         
   6   4 -18         14.87         19.35         3.82 o                         
   2   0 -17        182.98        180.73         7.15 o                         
   4   0 -17        101.16         99.31         6.69 o                         
   6   0 -17        422.77        417.84        15.79 o                         
   8   0 -17         35.70         37.74         5.54 o                         
  10   0 -17         22.19         22.92         4.44 o                         
  12   0 -17         59.66         64.04         6.47 o                         
   1   1 -17         42.34         40.90         3.14 o                         
   2   1 -17         40.87         38.01         2.89 o                         
   3   1 -17          9.20          8.37         2.21 o                         
   4   1 -17         51.54         45.84         3.61 o                         
   5   1 -17        498.49        485.93        10.74 o                         
   6   1 -17        564.51        570.22        11.87 o                         
   7   1 -17        667.24        651.41        11.82 o                         
   8   1 -17        153.98        152.59         6.15 o                         
   9   1 -17          0.23         -2.67         2.67 o                         
  10   1 -17          9.45          4.67         2.54 o                         
  11   1 -17          0.83         -0.69         2.42 o                         
  12   1 -17         11.02          6.81         2.59 o                         
   1   2 -17         24.15         21.37         2.75 o                         
   2   2 -17          2.91          6.25         2.42 o                         
   3   2 -17         44.66         43.42         3.80 o                         
   4   2 -17         28.27         32.06         3.21 o                         
   5   2 -17         10.01          8.73         2.22 o                         
   6   2 -17        131.22        144.72         5.86 o                         
   7   2 -17          4.41          6.70         2.67 o                         
   8   2 -17          7.53          9.06         2.44 o                         
   9   2 -17         15.76         13.69         3.00 o                         
  10   2 -17         20.73         20.32         4.24 o                         
  11   2 -17         12.77         11.96         2.72 o                         
  12   2 -17          8.34         10.93         4.26 o                         
   1   3 -17         67.49         66.26         4.30 o                         
   2   3 -17         95.62         94.88         5.00 o                         
   3   3 -17         47.66         43.53         4.02 o                         
   4   3 -17          4.50          2.57         2.41 o                         
   5   3 -17         17.43         16.67         2.86 o                         
   6   3 -17         30.72         35.36         3.50 o                         
   7   3 -17          0.72          3.01         2.48 o                         
   8   3 -17          0.37         -2.17         2.17 o                         
   9   3 -17          2.87          7.10         1.83 o                         
  10   3 -17          2.02          3.50         3.72 o                         
   1   4 -17         28.68         29.30         3.40 o                         
   2   4 -17         29.08         20.29         3.16 o                         
   3   4 -17        117.54        115.04         6.96 o                         
   4   4 -17          5.26          1.28         2.91 o                         
   5   4 -17          9.84         11.23         3.45 o                         
   6   4 -17         11.19         14.06         3.60 o                         
   7   4 -17          7.31          2.54         3.07 o                         
   0   0 -16        429.78        434.64        21.54 o                         
   2   0 -16        148.96        163.65         7.04 o                         
   4   0 -16         89.91         94.21         7.24 o                         
   6   0 -16        132.93        117.82         7.96 o                         
   8   0 -16         21.14         19.31         4.40 o                         
  10   0 -16        208.45        202.24        10.42 o                         
  12   0 -16         48.83         49.08         6.41 o                         
   0   1 -16         80.53         74.38         5.11 o                         
   1   1 -16         10.51         11.12         2.38 o                         
   2   1 -16         23.53         21.60         2.25 o                         
   3   1 -16          2.59          0.50         2.07 o                         
   4   1 -16          9.93          8.71         2.17 o                         
   5   1 -16        177.32        170.01         5.89 o                         
   6   1 -16        498.57        483.95         9.87 o                         
   7   1 -16        253.37        224.70         7.33 o                         
   8   1 -16        173.65        173.33         6.37 o                         
   9   1 -16          3.40         -1.38         2.66 o                         
  10   1 -16         53.06         59.95         4.82 o                         
  11   1 -16         12.27         11.79         2.81 o                         
  12   1 -16         29.79         31.32         3.99 o                         
  13   1 -16          0.10         -0.79         1.90 o                         
   0   2 -16         27.02         25.73         4.78 o                         
   1   2 -16          8.25          5.39         2.36 o                         
   2   2 -16         72.00         74.53         4.69 o                         
   3   2 -16        179.94        181.64         6.00 o                         
   4   2 -16        336.69        336.77         8.31 o                         
   5   2 -16        130.11        132.42         5.37 o                         
   6   2 -16        121.84        121.20         5.28 o                         
   7   2 -16          8.77          9.42         2.12 o                         
   8   2 -16         12.14         19.71         2.95 o                         
   9   2 -16          1.01          2.30         2.56 o                         
  10   2 -16          3.92          6.05         2.55 o                         
  11   2 -16         31.21         35.55         3.73 o                         
  12   2 -16         10.16          8.26         2.64 o                         
   0   3 -16        378.28        375.17        13.89 o                         
   1   3 -16         67.05         66.56         4.48 o                         
   2   3 -16        401.66        385.63         9.39 o                         
   3   3 -16         15.17         14.95         2.52 o                         
   4   3 -16          7.87          6.98         2.87 o                         
   5   3 -16          8.54          4.14         3.25 o                         
   6   3 -16         42.02         38.26         3.37 o                         
   7   3 -16          0.66          2.12         2.46 o                         
   8   3 -16          2.17          2.36         2.45 o                         
   9   3 -16          6.11          6.69         2.43 o                         
  10   3 -16          1.65          1.64         2.09 o                         
   0   4 -16         47.58         27.68         4.83 o                         
   1   4 -16         34.48         33.21         3.54 o                         
   2   4 -16         34.24         41.71         3.71 o                         
   3   4 -16          2.99         -2.95         2.95 o                         
   4   4 -16          1.26         -1.20         2.65 o                         
   5   4 -16         13.68         13.72         2.98 o                         
   6   4 -16          2.84          6.23         2.51 o                         
   7   4 -16         57.27         58.45         5.80 o                         
   8   4 -16         29.11         29.40         5.14 o                         
   1   5 -16         34.71         40.35         6.99 o                         
   2   0 -15        139.30        131.22         9.17 o                         
   4   0 -15         25.24         23.91         4.13 o                         
   6   0 -15         58.55         57.64         6.61 o                         
   8   0 -15         50.27         53.74         5.72 o                         
  10   0 -15         35.42         37.62         5.33 o                         
  12   0 -15         31.06         39.35         6.36 o                         
  14   0 -15          6.12         -0.80         3.22 o                         
   1   1 -15          8.13          9.17         3.09 o                         
   2   1 -15        149.94        147.18         5.91 o                         
   3   1 -15         31.28         27.72         2.60 o                         
   4   1 -15          2.38          0.04         1.84 o                         
   5   1 -15         77.71         79.08         4.37 o                         
   6   1 -15         48.26         45.74         3.78 o                         
   7   1 -15         22.24         18.47         2.97 o                         
   8   1 -15          2.93          2.39         2.31 o                         
   9   1 -15        102.59         97.90         5.96 o                         
  10   1 -15        138.89        136.69         6.98 o                         
  11   1 -15        104.23         99.03         5.64 o                         
  12   1 -15         77.00         71.27         5.82 o                         
  13   1 -15          4.81          3.46         2.27 o                         
   1   2 -15         13.34         11.86         2.04 o                         
   2   2 -15          4.63          5.34         1.98 o                         
   3   2 -15        247.93        262.37         6.62 o                         
   4   2 -15        853.75        859.93        12.72 o                         
   5   2 -15        591.69        652.59        14.86 o                         
   6   2 -15        451.88        450.96        10.79 o                         
   7   2 -15        169.97        182.27         6.46 o                         
   8   2 -15         82.38         81.62         5.37 o                         
   9   2 -15         14.13         14.40         3.09 o                         
  10   2 -15         29.59         31.67         3.55 o                         
  11   2 -15          7.67          4.72         3.16 o                         
  12   2 -15         67.19         59.39         5.11 o                         
  13   2 -15         42.49         14.77         3.53 o                         
   1   3 -15       1295.33       1156.99        19.43 o                         
   2   3 -15        728.36        672.12        13.14 o                         
   3   3 -15         20.26         14.72         2.70 o                         
   4   3 -15         10.38          8.28         2.68 o                         
   5   3 -15          8.46          7.74         2.49 o                         
   6   3 -15         35.21         37.02         3.73 o                         
   7   3 -15         33.69         30.76         3.68 o                         
   8   3 -15         17.67         14.22         2.93 o                         
   9   3 -15          3.97          2.86         2.52 o                         
  10   3 -15          1.40          1.50         2.34 o                         
  11   3 -15          4.49          0.73         2.35 o                         
   1   4 -15          2.92          7.86         3.48 o                         
   2   4 -15         11.62         10.98         3.19 o                         
   3   4 -15          8.63         12.14         2.70 o                         
   4   4 -15          2.28          0.99         2.38 o                         
   5   4 -15         24.92         26.97         3.64 o                         
   6   4 -15         38.63         49.85         4.09 o                         
   7   4 -15         30.96         37.07         3.42 o                         
   8   4 -15         19.62         19.65         2.54 o                         
   1   5 -15          4.80          3.45         2.37 o                         
   2   5 -15         14.97         15.47         2.84 o                         
   3   5 -15         28.74         35.33         4.08 o                         
   0   0 -14       6139.00       6429.78       158.52 o                         
   2   0 -14        608.53        613.08        30.39 o                         
   4   0 -14         30.95         24.78         7.14 o                         
   6   0 -14        166.75        166.66         9.00 o                         
   8   0 -14         22.60         20.50         5.71 o                         
  10   0 -14          1.47         12.82         3.98 o                         
  12   0 -14        105.59         87.73         8.80 o                         
  14   0 -14          5.72          6.49         2.86 o                         
   0   1 -14        622.15        558.05        23.04 o                         
   1   1 -14         17.43         13.45         3.16 o                         
   2   1 -14         19.80         19.13         3.41 o                         
   3   1 -14         26.94         29.10         4.10 o                         
   4   1 -14         21.98         20.60         2.71 o                         
   5   1 -14        574.83        586.62        11.00 o                         
   6   1 -14        191.02        190.12         6.74 o                         
   7   1 -14         73.09         74.18         4.51 o                         
   8   1 -14         76.02         78.35         4.51 o                         
   9   1 -14         28.52         21.98         4.07 o                         
  10   1 -14         62.57         56.51         4.90 o                         
  11   1 -14         11.79         10.84         3.36 o                         
  12   1 -14         63.43         71.18         5.08 o                         
  13   1 -14          4.04          2.06         2.76 o                         
  14   1 -14          6.94          4.57         2.27 o                         
   0   2 -14         78.01         81.45         5.53 o                         
   1   2 -14         14.07         17.48         2.32 o                         
   2   2 -14         20.03         17.33         2.37 o                         
   3   2 -14        209.45        213.96         5.57 o                         
   4   2 -14        384.41        388.40         7.56 o                         
   5   2 -14        158.83        153.56         5.33 o                         
   6   2 -14         46.56         43.46         3.40 o                         
   7   2 -14          3.51          3.51         2.60 o                         
   8   2 -14        116.97        117.32         6.52 o                         
   9   2 -14          4.94          1.13         3.11 o                         
  10   2 -14         43.72         56.49         4.54 o                         
  11   2 -14        162.94        168.56         8.08 o                         
  12   2 -14        261.65        304.66        11.30 o                         
  13   2 -14         87.33         79.53         8.14 o                         
   0   3 -14        352.59        341.70        14.65 o                         
   1   3 -14          3.87         -0.19         3.19 o                         
   2   3 -14         54.66         44.68         3.56 o                         
   3   3 -14         39.47         42.01         3.34 o                         
   4   3 -14         48.92         48.38         3.59 o                         
   5   3 -14         23.81         21.07         2.75 o                         
   6   3 -14        125.80        126.52         6.20 o                         
   7   3 -14          9.00         10.54         2.87 o                         
   8   3 -14          5.30          6.89         3.03 o                         
   9   3 -14         52.71         52.57         5.22 o                         
  10   3 -14         13.77         15.36         4.80 o                         
  11   3 -14          1.77          0.03         2.56 o                         
  12   3 -14         16.24         13.17         3.26 o                         
   0   4 -14         65.88         73.02         9.08 o                         
   1   4 -14         83.57         69.80         5.75 o                         
   2   4 -14         68.57         57.44         4.80 o                         
   3   4 -14         17.12         12.33         3.54 o                         
   4   4 -14         26.74         29.11         3.79 o                         
   5   4 -14         37.43         45.56         4.60 o                         
   6   4 -14          9.46         13.71         3.41 o                         
   7   4 -14         71.38         84.95         5.53 o                         
   8   4 -14         27.16         27.55         2.99 o                         
   9   4 -14        183.48        209.13         8.87 o                         
   0   5 -14          1.40          1.52         3.38 o                         
   1   5 -14          1.80          3.04         2.61 o                         
   2   5 -14         23.86         24.11         3.01 o                         
   3   5 -14         45.94         56.74         4.85 o                         
   4   5 -14         68.76         77.41         4.98 o                         
   5   5 -14         18.39         21.80         5.85 o                         
   2   0 -13        282.19        265.82        10.70 o                         
   4   0 -13        329.04        303.24        19.16 o                         
   6   0 -13       1406.73       1536.60        42.15 o                         
   8   0 -13         56.38         59.44         5.67 o                         
  10   0 -13          8.81         11.71         3.41 o                         
  12   0 -13        130.90        107.76        10.03 o                         
  14   0 -13          5.98          7.77         3.18 o                         
   1   1 -13         12.01          8.64         2.04 o                         
   2   1 -13         48.97         50.03         3.17 o                         
   3   1 -13         20.30         15.03         2.39 o                         
   4   1 -13         77.75         77.50         5.13 o                         
   5   1 -13        503.24        516.16        12.80 o                         
   6   1 -13        297.81        311.32         7.95 o                         
   7   1 -13        399.96        415.58         8.66 o                         
   8   1 -13         41.60         40.36         3.04 o                         
   9   1 -13          1.09         -2.37         2.37 o                         
  10   1 -13         59.40         58.89         4.09 o                         
  11   1 -13         59.64         54.06         5.20 o                         
  12   1 -13         25.41         21.43         3.96 o                         
  13   1 -13          4.20          4.60         3.00 o                         
  14   1 -13         16.39         19.09         2.62 o                         
   1   2 -13        272.98        272.04        10.54 o                         
   2   2 -13         39.60         40.28         2.77 o                         
   3   2 -13         96.75         96.59         3.77 o                         
   4   2 -13         33.89         30.10         2.43 o                         
   5   2 -13        144.09        143.00         4.49 o                         
   6   2 -13        388.68        406.87         7.67 o                         
   7   2 -13         92.51         92.99         5.11 o                         
   8   2 -13        144.68        146.02         7.55 o                         
   9   2 -13         17.80         16.03         3.42 o                         
  10   2 -13          0.86          3.60         2.96 o                         
  11   2 -13         31.42         28.61         3.79 o                         
  12   2 -13        123.76        130.10         8.10 o                         
  13   2 -13         27.52         28.47         3.34 o                         
   1   3 -13         49.82         53.98         3.56 o                         
   2   3 -13        289.51        277.19         6.86 o                         
   3   3 -13         63.80         72.79         4.02 o                         
   4   3 -13        130.85        136.56         5.52 o                         
   5   3 -13         46.65         41.03         3.37 o                         
   6   3 -13         53.67         51.76         3.79 o                         
   7   3 -13         22.10         26.23         3.26 o                         
   8   3 -13         11.23         10.35         3.20 o                         
   9   3 -13         48.62         47.99         4.79 o                         
  10   3 -13        118.90        125.62         6.44 o                         
  11   3 -13         87.75         87.43         5.43 o                         
  12   3 -13          9.31          8.09         3.77 o                         
   1   4 -13          3.04          6.64         3.39 o                         
   2   4 -13         66.16         51.84         4.25 o                         
   3   4 -13         13.15         10.20         2.94 o                         
   4   4 -13         38.10         36.07         4.94 o                         
   5   4 -13         24.04         19.49         3.28 o                         
   6   4 -13         40.34         46.15         4.30 o                         
   7   4 -13         58.11         62.89         5.29 o                         
   8   4 -13         25.22         30.79         3.57 o                         
   9   4 -13        101.94         95.27         7.54 o                         
  10   4 -13         23.85         21.38         7.02 o                         
   1   5 -13         17.07         15.38         3.07 o                         
   2   5 -13        150.01        174.34         7.01 o                         
   3   5 -13          0.14         -1.86         2.63 o                         
   4   5 -13         64.09         66.44         5.23 o                         
   5   5 -13          0.90          2.07         2.26 o                         
   0   0 -12       4251.90       4311.51       112.65 o                         
   2   0 -12       1045.47       1023.25        25.48 o                         
   4   0 -12        555.51        576.88        25.35 o                         
   6   0 -12        794.19        857.67        42.45 o                         
   8   0 -12          9.12         10.32         3.27 o                         
  10   0 -12         10.58          7.70         3.49 o                         
  12   0 -12        103.17         90.17         9.55 o                         
  14   0 -12          0.71         -3.04         3.04 o                         
   0   1 -12        667.07        710.20        49.92 o                         
   1   1 -12        515.40        560.75        22.77 o                         
   2   1 -12         87.10         92.89         3.94 o                         
   3   1 -12         16.56         16.28         2.31 o                         
   4   1 -12        180.37        197.45         6.59 o                         
   5   1 -12         28.31         28.36         3.15 o                         
   6   1 -12        195.49        217.84         6.58 o                         
   7   1 -12        109.28        114.33         4.56 o                         
   8   1 -12          3.43          6.31         2.25 o                         
   9   1 -12         56.08         56.66         3.90 o                         
  10   1 -12         16.19         13.02         2.90 o                         
  11   1 -12        144.66        145.82         6.95 o                         
  12   1 -12          2.33         -2.75         2.75 o                         
  13   1 -12          4.29          9.08         3.30 o                         
  14   1 -12          5.57          7.32         2.11 o                         
   0   2 -12        810.19        842.81        27.66 o                         
   1   2 -12        227.91        244.04         7.71 o                         
   2   2 -12        574.30        589.47        15.66 o                         
   3   2 -12         27.74         30.62         3.26 o                         
   4   2 -12         75.74         76.73         3.75 o                         
   5   2 -12        282.80        283.35         6.13 o                         
   6   2 -12       1296.77       1304.53        22.28 o                         
   7   2 -12        463.21        474.27         8.35 o                         
   8   2 -12         60.15         60.95         3.91 o                         
   9   2 -12         88.69         87.33         5.43 o                         
  10   2 -12          0.68         -1.13         2.85 o                         
  11   2 -12         27.91         24.49         3.24 o                         
  12   2 -12         20.35         20.62         3.53 o                         
  13   2 -12          3.49          6.11         2.86 o                         
  14   2 -12          0.94          0.77         2.35 o                         
   0   3 -12         24.91         26.67         3.61 o                         
   1   3 -12        182.26        183.41         6.14 o                         
   2   3 -12        679.57        670.11        10.60 o                         
   3   3 -12         23.45         25.72         2.43 o                         
   4   3 -12          9.68         10.21         2.46 o                         
   5   3 -12         35.39         31.31         3.35 o                         
   6   3 -12         56.66         61.32         4.36 o                         
   7   3 -12         19.18         17.86         2.95 o                         
   8   3 -12         62.89         62.26         4.44 o                         
   9   3 -12         44.57         46.11         4.70 o                         
  10   3 -12        264.23        306.80        11.09 o                         
  11   3 -12        172.28        177.34        10.62 o                         
  12   3 -12          4.53          2.16         2.24 o                         
   0   4 -12        112.17        110.93        11.03 o                         
   1   4 -12         28.89         20.59         4.87 o                         
   2   4 -12        140.13        145.30         6.35 o                         
   3   4 -12         54.44         54.03         4.29 o                         
   4   4 -12         62.05         61.81         4.50 o                         
   5   4 -12        117.10        121.03         5.80 o                         
   6   4 -12         47.12         47.35         4.18 o                         
   7   4 -12         63.83         68.65         5.24 o                         
   8   4 -12         20.79         25.53         3.72 o                         
   9   4 -12          0.72          1.42         2.47 o                         
  10   4 -12         20.43         19.01         3.18 o                         
   0   5 -12          6.15          3.59         4.55 o                         
   1   5 -12          3.00          2.42         3.98 o                         
   2   5 -12         19.76         21.07         4.09 o                         
   3   5 -12         17.46         15.37         4.40 o                         
   4   5 -12         34.20         37.25         4.01 o                         
   5   5 -12         31.60         37.04         4.34 o                         
   6   5 -12          2.73          4.65         4.16 o                         
   2   0 -11        295.61        305.41        13.17 o                         
   4   0 -11        171.90        198.17        10.65 o                         
   6   0 -11        478.00        482.19        21.55 o                         
   8   0 -11         38.07         27.91         3.73 o                         
  10   0 -11         55.68         47.37         5.86 o                         
  12   0 -11        172.88        150.88        10.49 o                         
  14   0 -11          4.85          2.54         2.84 o                         
   1   1 -11        943.04        942.66        24.59 o                         
   2   1 -11        321.94        350.61        11.08 o                         
   3   1 -11         26.02         26.14         2.47 o                         
   4   1 -11        282.78        276.40        10.00 o                         
   5   1 -11        540.31        545.54        14.76 o                         
   6   1 -11        309.63        350.37         9.46 o                         
   7   1 -11        184.11        208.19         5.71 o                         
   8   1 -11          2.69          4.08         2.02 o                         
   9   1 -11         36.88         36.47         3.64 o                         
  10   1 -11         76.10         76.34         4.66 o                         
  11   1 -11        201.00        189.99         6.82 o                         
  12   1 -11         49.63         39.93         4.62 o                         
  13   1 -11         10.27         12.05         3.00 o                         
  14   1 -11          9.75         13.38         3.09 o                         
  15   1 -11         17.48         13.12         6.68 o                         
   1   2 -11       1916.84       1980.78        47.68 o                         
   2   2 -11        987.88        972.25        16.06 o                         
   3   2 -11         78.88         81.11         4.55 o                         
   4   2 -11         23.16         23.73         2.87 o                         
   5   2 -11        156.45        153.59         4.75 o                         
   6   2 -11        604.03        598.81        10.98 o                         
   7   2 -11        697.20        685.36        10.47 o                         
   8   2 -11        456.41        448.74         8.86 o                         
   9   2 -11        127.91        123.36         5.38 o                         
  10   2 -11         34.08         32.40         3.28 o                         
  11   2 -11          6.77          3.79         3.07 o                         
  12   2 -11          3.88          5.77         2.47 o                         
  13   2 -11         31.54         30.94         3.72 o                         
  14   2 -11         14.61         11.03         2.94 o                         
   1   3 -11         96.51         96.61         4.21 o                         
   2   3 -11         12.23         10.77         2.41 o                         
   3   3 -11         80.44         84.70         4.08 o                         
   4   3 -11        261.83        261.11         6.90 o                         
   5   3 -11        376.50        373.72         8.97 o                         
   6   3 -11         47.45         46.04         3.68 o                         
   7   3 -11         67.20         63.87         4.04 o                         
   8   3 -11         64.03         70.17         3.98 o                         
   9   3 -11          7.44          5.70         2.78 o                         
  10   3 -11        106.07        118.54         6.68 o                         
  11   3 -11        147.68        158.91         7.19 o                         
  12   3 -11         45.02         42.14         3.48 o                         
  13   3 -11         22.75         21.03         5.36 o                         
   1   4 -11         47.38         44.39         4.18 o                         
   2   4 -11        188.79        167.50         7.26 o                         
   3   4 -11          1.49          3.51         2.92 o                         
   4   4 -11          4.16          1.24         2.84 o                         
   5   4 -11         30.88         24.88         3.33 o                         
   6   4 -11         18.63         11.65         3.51 o                         
   7   4 -11         23.00         24.90         3.97 o                         
   8   4 -11        113.46        123.86         6.46 o                         
   9   4 -11          1.69          4.75         3.22 o                         
  10   4 -11          1.66          3.47         3.45 o                         
  11   4 -11          0.73          2.28         4.01 o                         
   1   5 -11          6.61          6.21         4.62 o                         
   2   5 -11          0.10         -0.95         2.84 o                         
   3   5 -11          5.00          6.85         2.83 o                         
   4   5 -11          4.87          5.42         2.76 o                         
   5   5 -11          9.28          7.19         2.77 o                         
   6   5 -11          8.86          9.92         2.62 o                         
   7   5 -11          3.48          2.41         6.52 o                         
   0   0 -10         32.53         33.42         3.80 o                         
   2   0 -10        322.51        371.75        11.76 o                         
   4   0 -10         43.38         50.39         3.58 o                         
   6   0 -10        922.67       1029.77        30.54 o                         
   8   0 -10         47.63         52.00         4.83 o                         
  10   0 -10        514.39        450.53        15.65 o                         
  12   0 -10        391.64        391.74        14.69 o                         
  14   0 -10         14.48         11.85         3.81 o                         
   0   1 -10        245.83        264.81        10.76 o                         
   1   1 -10         16.37         22.94         1.79 o                         
   2   1 -10         93.27         84.52         3.41 o                         
   3   1 -10         26.17         24.85         2.38 o                         
   4   1 -10        174.80        172.36         5.14 o                         
   5   1 -10        760.23        782.81        15.42 o                         
   6   1 -10         84.00         96.99         4.75 o                         
   7   1 -10         42.69         41.25         3.05 o                         
   8   1 -10          2.48          2.39         1.93 o                         
   9   1 -10          8.31          7.14         2.62 o                         
  10   1 -10         71.64         63.25         4.76 o                         
  11   1 -10         30.41         30.48         3.65 o                         
  12   1 -10        298.58        282.64         9.82 o                         
  13   1 -10         36.63         33.74         3.96 o                         
  14   1 -10         21.00         21.43         3.38 o                         
  15   1 -10          2.94          5.75         1.89 o                         
   0   2 -10      11597.89      11279.41       202.57 o                         
   1   2 -10        469.10        450.01        10.67 o                         
   2   2 -10        532.77        539.93        17.35 o                         
   3   2 -10         49.91         49.28         3.57 o                         
   4   2 -10         26.06         27.37         2.85 o                         
   5   2 -10         21.81         19.56         3.00 o                         
   6   2 -10        125.02        126.61         4.49 o                         
   7   2 -10         56.72         52.77         3.23 o                         
   8   2 -10        158.97        163.80         5.21 o                         
   9   2 -10          5.56          4.40         2.24 o                         
  10   2 -10         25.44         17.60         3.03 o                         
  11   2 -10        114.54        107.52         6.23 o                         
  12   2 -10         18.01         23.95         3.29 o                         
  13   2 -10         36.11         30.02         3.72 o                         
  14   2 -10         20.18         21.74         2.87 o                         
   0   3 -10         64.15         68.95         5.05 o                         
   1   3 -10          9.72          8.35         1.94 o                         
   2   3 -10         25.20         20.08         2.39 o                         
   3   3 -10        329.75        314.93         7.46 o                         
   4   3 -10        892.32        911.09        16.26 o                         
   5   3 -10        893.70        901.24        15.08 o                         
   6   3 -10          6.17          6.18         2.44 o                         
   7   3 -10         44.27         37.64         3.27 o                         
   8   3 -10        148.30        149.37         5.67 o                         
   9   3 -10          7.13          7.85         2.57 o                         
  10   3 -10          0.02         -1.59         2.50 o                         
  11   3 -10          5.59          8.49         2.80 o                         
  12   3 -10         34.53         32.67         3.33 o                         
  13   3 -10          4.79          9.02         3.43 o                         
   0   4 -10         11.43          4.30         4.37 o                         
   1   4 -10        105.38         89.90         5.51 o                         
   2   4 -10         61.91         56.26         4.46 o                         
   3   4 -10         26.35         25.15         3.74 o                         
   4   4 -10         30.02         27.18         3.73 o                         
   5   4 -10          0.75          1.95         2.60 o                         
   6   4 -10         40.39         41.09         3.93 o                         
   7   4 -10         15.79         17.13         3.66 o                         
   8   4 -10         14.05         11.71         3.57 o                         
   9   4 -10         10.83          7.45         4.87 o                         
  10   4 -10          0.19          5.19         3.87 o                         
  11   4 -10          3.35          4.69         2.25 o                         
   0   5 -10         12.96         19.55         5.63 o                         
   1   5 -10         28.08         26.88         4.56 o                         
   2   5 -10         71.68         67.48         5.57 o                         
   3   5 -10         46.49         51.89         4.87 o                         
   4   5 -10         12.90         16.47         3.59 o                         
   5   5 -10         30.32         35.32         4.23 o                         
   6   5 -10         10.86         12.04         2.62 o                         
   7   5 -10         13.78         20.28         4.14 o                         
   2   0  -9         82.86         93.01         3.53 o                         
   4   0  -9        381.76        448.83        13.59 o                         
   6   0  -9       1498.32       1696.03        46.13 o                         
   8   0  -9         28.41         26.42         4.93 o                         
  10   0  -9         27.96         25.26         4.62 o                         
  12   0  -9        347.44        365.65        15.75 o                         
  14   0  -9         34.87         43.19         4.75 o                         
   1   1  -9       3293.00       3442.65        42.01 o                         
   2   1  -9         50.20         54.94         2.66 o                         
   3   1  -9         46.77         41.98         2.89 o                         
   4   1  -9         69.31         65.89         3.56 o                         
   5   1  -9         50.89         46.14         3.18 o                         
   6   1  -9        687.23        704.86        13.06 o                         
   7   1  -9         26.19         26.23         2.76 o                         
   8   1  -9        105.10        104.22         4.61 o                         
   9   1  -9          1.35          2.32         2.03 o                         
  10   1  -9          9.38         12.28         2.52 o                         
  11   1  -9        271.93        287.46         8.81 o                         
  12   1  -9        357.14        397.87        10.08 o                         
  13   1  -9         75.16         82.57         5.77 o                         
  14   1  -9         30.26         22.96         3.21 o                         
  15   1  -9          1.74          5.89         1.88 o                         
   1   2  -9        837.15        868.72        17.97 o                         
   2   2  -9        416.15        385.12         8.35 o                         
   3   2  -9          3.58          3.17         2.00 o                         
   4   2  -9         75.65         72.01         4.53 o                         
   5   2  -9        298.38        286.81         8.27 o                         
   6   2  -9         69.59         71.91         4.36 o                         
   7   2  -9         21.72         23.79         2.41 o                         
   8   2  -9          0.78          1.30         2.09 o                         
   9   2  -9        151.29        144.31         5.53 o                         
  10   2  -9        177.95        162.39         6.32 o                         
  11   2  -9          2.91         -0.09         2.23 o                         
  12   2  -9          8.67         10.04         2.63 o                         
  13   2  -9          1.43          4.43         2.40 o                         
  14   2  -9         50.00         53.48         3.84 o                         
   1   3  -9          6.93          5.41         2.11 o                         
   2   3  -9         73.47         65.98         3.91 o                         
   3   3  -9        184.75        179.48         5.75 o                         
   4   3  -9        527.29        516.49         9.81 o                         
   5   3  -9        399.30        398.43         8.07 o                         
   6   3  -9        161.11        155.23         5.29 o                         
   7   3  -9         25.69         25.20         3.02 o                         
   8   3  -9        102.68        110.53         5.16 o                         
   9   3  -9         56.70         55.25         3.95 o                         
  10   3  -9         75.17         77.01         4.37 o                         
  11   3  -9         78.72         95.56         5.46 o                         
  12   3  -9         21.74         18.54         3.52 o                         
  13   3  -9          0.57          0.59         2.31 o                         
   1   4  -9         56.39         46.71         4.53 o                         
   2   4  -9        103.14         82.51         5.19 o                         
   3   4  -9        185.54        184.71         7.71 o                         
   4   4  -9        213.61        206.56         7.51 o                         
   5   4  -9         50.19         42.15         3.97 o                         
   6   4  -9         33.85         34.52         3.90 o                         
   7   4  -9         58.41         61.42         4.79 o                         
   8   4  -9         28.06         33.52         4.70 o                         
   9   4  -9          3.67          6.64         3.59 o                         
  10   4  -9          4.97          5.55         3.97 o                         
  11   4  -9         14.77         14.28         3.72 o                         
   1   5  -9         10.49         12.63         3.71 o                         
   2   5  -9          1.56         -1.44         3.69 o                         
   3   5  -9         22.93         22.27         3.89 o                         
   4   5  -9          1.72          4.38         3.39 o                         
   5   5  -9         16.42         18.04         3.03 o                         
   6   5  -9         12.20         16.82         2.91 o                         
   7   5  -9          9.67         14.53         3.61 o                         
   8   5  -9         62.14         79.15         5.88 o                         
   0   0  -8       9591.74       9726.66       170.50 o                         
   2   0  -8        521.46        600.95        26.95 o                         
   4   0  -8        357.84        423.69        10.72 o                         
   6   0  -8       5692.73       6326.60        83.58 o                         
   8   0  -8        140.25        191.88         9.74 o                         
  10   0  -8         24.19         24.36         4.54 o                         
  12   0  -8         92.44         91.41         8.10 o                         
  14   0  -8          7.45         12.78         3.24 o                         
  16   0  -8         15.73         14.78         5.74 o                         
   0   1  -8        917.70       1055.26        26.80 o                         
   1   1  -8       2013.11       2179.88        35.59 o                         
   2   1  -8       1007.16       1011.71        13.15 o                         
   3   1  -8        135.19        125.25         4.32 o                         
   4   1  -8        463.20        460.34        10.08 o                         
   5   1  -8        457.07        472.79         9.14 o                         
   6   1  -8        239.03        242.53         6.84 o                         
   7   1  -8         61.45         60.96         3.55 o                         
   8   1  -8         10.89         13.14         2.50 o                         
   9   1  -8          6.20          1.20         2.61 o                         
  10   1  -8        103.93        103.10         4.50 o                         
  11   1  -8        321.34        317.22         8.33 o                         
  12   1  -8        491.57        501.24        10.72 o                         
  13   1  -8        116.38        103.33         6.36 o                         
  14   1  -8         13.91          8.94         3.07 o                         
  15   1  -8         20.81         23.37         2.72 o                         
   0   2  -8        744.83        776.46        15.85 o                         
   1   2  -8        230.30        214.90         5.25 o                         
   2   2  -8        286.15        258.53         6.65 o                         
   3   2  -8        276.23        283.24        11.21 o                         
   4   2  -8        277.94        263.17         9.22 o                         
   5   2  -8        253.15        233.93         8.04 o                         
   6   2  -8        171.30        166.49         6.73 o                         
   7   2  -8        254.32        247.89         6.37 o                         
   8   2  -8         28.88         28.82         2.75 o                         
   9   2  -8         73.89         76.31         4.04 o                         
  10   2  -8        367.11        374.02         9.44 o                         
  11   2  -8         66.70         75.04         4.56 o                         
  12   2  -8         65.74         66.76         4.80 o                         
  13   2  -8          2.14          4.78         2.73 o                         
  14   2  -8         12.31          7.34         2.96 o                         
  15   2  -8          3.82          5.62         3.91 o                         
   0   3  -8        896.89        868.52        22.51 o                         
   1   3  -8         10.64         11.91         2.93 o                         
   2   3  -8         45.20         49.63         4.76 o                         
   3   3  -8        132.30        122.36         5.29 o                         
   4   3  -8        139.83        136.36         5.08 o                         
   5   3  -8        219.86        217.66         6.43 o                         
   6   3  -8        155.06        146.56         5.28 o                         
   7   3  -8        124.42        121.11         5.38 o                         
   8   3  -8        242.38        227.26         7.49 o                         
   9   3  -8         84.52         81.14         4.55 o                         
  10   3  -8        107.32        113.32         5.36 o                         
  11   3  -8         77.98         92.73         5.62 o                         
  12   3  -8         39.36         39.55         3.86 o                         
  13   3  -8          1.30          4.76         2.80 o                         
   0   4  -8        215.98        206.78        10.99 o                         
   1   4  -8         79.00         71.44         4.71 o                         
   2   4  -8         37.94         33.18         4.02 o                         
   3   4  -8        413.11        390.69        11.20 o                         
   4   4  -8         77.71         80.04         5.47 o                         
   5   4  -8         82.76         79.10         5.02 o                         
   6   4  -8         72.04         67.67         5.16 o                         
   7   4  -8          7.82         12.79         2.72 o                         
   8   4  -8         15.16         10.07         3.55 o                         
   9   4  -8          0.97          0.47         3.29 o                         
  10   4  -8         22.18         23.06         3.80 o                         
  11   4  -8         11.60         13.81         4.29 o                         
   0   5  -8         31.11         26.23         5.88 o                         
   1   5  -8        107.85        107.11         7.02 o                         
   2   5  -8        203.09        199.40        11.26 o                         
   3   5  -8        198.03        204.22         8.30 o                         
   4   5  -8         70.75         65.13         4.96 o                         
   5   5  -8         42.46         44.69         4.06 o                         
   6   5  -8          1.08          3.93         2.66 o                         
   7   5  -8         21.55         23.47         3.66 o                         
   8   5  -8         19.04         14.63         3.32 o                         
   2   0  -7        280.32        314.50        21.63 o                         
   4   0  -7        239.86        251.19        10.24 o                         
   6   0  -7        167.72        184.90         6.41 o                         
   8   0  -7         31.55         34.12         4.36 o                         
  10   0  -7        957.58       1006.82        24.24 o                         
  12   0  -7         59.98         61.10         6.68 o                         
  14   0  -7         18.23         27.65         4.87 o                         
  16   0  -7         11.98         21.07         7.10 o                         
   1   1  -7        393.68        423.84         8.39 o                         
   2   1  -7        547.12        548.77         8.89 o                         
   3   1  -7        247.28        240.05         6.07 o                         
   4   1  -7       1010.29       1027.58        14.69 o                         
   5   1  -7        721.07        765.68        10.91 o                         
   6   1  -7       1136.71       1187.91        23.87 o                         
   7   1  -7         24.09         25.72         2.71 o                         
   8   1  -7        129.88        118.12         5.34 o                         
   9   1  -7         58.32         55.50         3.24 o                         
  10   1  -7        160.76        156.50         5.34 o                         
  11   1  -7         14.38         15.30         2.61 o                         
  12   1  -7         98.95        100.31         4.79 o                         
  13   1  -7         47.28         44.81         5.26 o                         
  14   1  -7          8.83          7.25         3.10 o                         
  15   1  -7         15.14         20.16         3.44 o                         
  16   1  -7         67.42         69.18         7.05 o                         
   1   2  -7       2326.40       2425.83        33.32 o                         
   2   2  -7       2172.26       2253.49        49.94 o                         
   3   2  -7        787.08        771.49        19.28 o                         
   4   2  -7        416.67        375.36        13.76 o                         
   5   2  -7          9.19         12.89         2.75 o                         
   6   2  -7        121.73        121.76         6.32 o                         
   7   2  -7         12.99         13.73         2.48 o                         
   8   2  -7          3.28          6.54         2.65 o                         
   9   2  -7         40.38         49.42         3.60 o                         
  10   2  -7        328.08        345.90         8.36 o                         
  11   2  -7        219.54        235.57         7.54 o                         
  12   2  -7        218.23        219.93         8.67 o                         
  13   2  -7         11.33          8.34         2.59 o                         
  14   2  -7          1.53         -1.69         2.61 o                         
  15   2  -7          9.93         18.54         4.60 o                         
   1   3  -7        101.36        101.45         5.07 o                         
   2   3  -7         72.33         67.34         4.58 o                         
   3   3  -7          2.89          2.23         2.61 o                         
   4   3  -7        200.79        203.22         6.30 o                         
   5   3  -7        631.92        614.94        11.54 o                         
   6   3  -7        291.34        266.08         7.59 o                         
   7   3  -7        957.41        939.82        17.49 o                         
   8   3  -7       1258.49       1238.00        19.79 o                         
   9   3  -7         40.21         42.73         3.66 o                         
  10   3  -7          7.54          7.56         2.62 o                         
  11   3  -7         11.12          9.66         2.88 o                         
  12   3  -7         19.38         21.40         3.34 o                         
  13   3  -7          6.84          2.78         2.45 o                         
  14   3  -7          9.24          9.53         3.83 o                         
   1   4  -7         35.83         33.38         3.46 o                         
   2   4  -7         43.78         44.81         4.00 o                         
   3   4  -7        244.47        221.90         8.12 o                         
   4   4  -7         56.79         50.47         4.37 o                         
   5   4  -7         23.26         21.02         3.70 o                         
   6   4  -7          0.23          0.86         2.89 o                         
   7   4  -7         26.36         22.47         3.13 o                         
   8   4  -7         10.91          7.07         2.89 o                         
   9   4  -7          7.64          5.69         3.68 o                         
  10   4  -7          7.95          6.43         2.78 o                         
  11   4  -7         11.51         18.47         4.59 o                         
  12   4  -7         45.68         49.58         8.12 o                         
   1   5  -7          6.19          5.90         3.37 o                         
   2   5  -7          3.30          1.92         3.46 o                         
   3   5  -7         37.27         30.14         3.84 o                         
   4   5  -7         66.58         65.28         5.14 o                         
   5   5  -7         13.21         15.55         3.86 o                         
   6   5  -7         17.15         19.50         3.48 o                         
   7   5  -7         10.29         15.56         3.76 o                         
   8   5  -7         11.08          8.23         3.14 o                         
   9   5  -7          1.51          9.48         5.45 o                         
   1   6  -7         10.96         16.87         5.91 o                         
   0   0  -6        761.55        724.78        17.61 o                         
   2   0  -6       1575.95       1648.00        47.63 o                         
   4   0  -6       2316.17       2386.51        43.97 o                         
   6   0  -6        596.80        682.06        17.02 o                         
   8   0  -6         25.05         23.64         3.74 o                         
  10   0  -6        395.73        388.18        11.02 o                         
  12   0  -6         30.21         27.86         5.52 o                         
  14   0  -6          8.24          2.76         4.18 o                         
  16   0  -6          1.84         -5.65         5.65 o                         
   0   1  -6      29585.04      30466.36       770.96 o                         
   1   1  -6       1388.04       1429.83        26.20 o                         
   2   1  -6       4289.75       4382.94        71.10 o                         
   3   1  -6         26.80         27.96         2.78 o                         
   4   1  -6        868.99        881.68        14.28 o                         
   5   1  -6        440.04        483.95         8.63 o                         
   6   1  -6        144.93        146.64         4.44 o                         
   7   1  -6         46.99         43.21         3.25 o                         
   8   1  -6          7.30          7.12         2.58 o                         
   9   1  -6         36.50         34.36         2.93 o                         
  10   1  -6          6.45          5.53         1.95 o                         
  11   1  -6        104.51         94.36         4.62 o                         
  12   1  -6         13.96         16.23         2.51 o                         
  13   1  -6         63.38         59.12         6.55 o                         
  14   1  -6          3.67         -1.80         2.91 o                         
  15   1  -6         12.71         18.21         4.67 o                         
  16   1  -6         42.93         49.78         5.61 o                         
   0   2  -6         40.56         50.92         4.50 o                         
   1   2  -6          5.51         10.89         1.86 o                         
   2   2  -6        211.44        233.10         5.17 o                         
   3   2  -6        309.97        306.30         7.55 o                         
   4   2  -6        312.11        284.00         9.81 o                         
   5   2  -6        304.85        285.52         7.87 o                         
   6   2  -6         49.21         45.26         3.80 o                         
   7   2  -6        176.71        185.22         6.49 o                         
   8   2  -6          2.04         -0.41         1.85 o                         
   9   2  -6        127.38        132.51         4.62 o                         
  10   2  -6        711.57        719.36        15.24 o                         
  11   2  -6        103.19        108.91         5.44 o                         
  12   2  -6        386.19        397.59        10.11 o                         
  13   2  -6          6.65          5.72         2.71 o                         
  14   2  -6         27.25         31.63         3.93 o                         
  15   2  -6          5.93         12.14         3.21 o                         
   0   3  -6       1111.89       1033.83        25.57 o                         
   1   3  -6         20.76         25.74         3.79 o                         
   2   3  -6         63.22         66.24         3.91 o                         
   3   3  -6         45.49         48.34         3.68 o                         
   4   3  -6         75.27         72.85         4.78 o                         
   5   3  -6        205.65        192.23         5.92 o                         
   6   3  -6        262.72        235.33         6.77 o                         
   7   3  -6        521.31        495.15        10.50 o                         
   8   3  -6        489.48        471.45        13.36 o                         
   9   3  -6          8.39         10.29         3.18 o                         
  10   3  -6         24.62         15.35         3.00 o                         
  11   3  -6          3.97          0.92         2.54 o                         
  12   3  -6         33.22         36.26         3.63 o                         
  13   3  -6         15.59         18.67         3.40 o                         
  14   3  -6         35.17         47.34         7.42 o                         
   0   4  -6         85.80         77.26         5.35 o                         
   1   4  -6         26.20         22.10         2.72 o                         
   2   4  -6          0.81         -1.95         2.60 o                         
   3   4  -6         90.50         86.82         5.35 o                         
   4   4  -6        181.27        170.55         7.21 o                         
   5   4  -6        238.55        221.63         7.67 o                         
   6   4  -6         41.31         36.26         3.59 o                         
   7   4  -6          9.66          6.17         2.91 o                         
   8   4  -6          2.00         -0.02         2.82 o                         
   9   4  -6          0.39         -2.22         3.80 o                         
  10   4  -6          3.92          1.21         2.88 o                         
  11   4  -6          0.18         -1.82         2.89 o                         
  12   4  -6          8.92         12.87         5.97 o                         
   0   5  -6         35.41         39.23         7.49 o                         
   1   5  -6         22.06         14.48         3.97 o                         
   2   5  -6         15.87         22.08         4.15 o                         
   3   5  -6         19.44         18.38         4.05 o                         
   4   5  -6         33.47         36.74         3.92 o                         
   5   5  -6          3.03          4.57         2.78 o                         
   6   5  -6          7.48          0.67         4.16 o                         
   7   5  -6         35.58         44.81         5.24 o                         
   8   5  -6         47.07         56.15         6.03 o                         
   9   5  -6          8.58         16.03         6.00 o                         
   0   6  -6         10.85         16.37         5.94 o                         
   1   6  -6         10.22         14.71         4.21 o                         
   2   6  -6         81.14         92.06        10.27 o                         
   2   0  -5        340.35        340.40        16.63 o                         
   4   0  -5       2658.78       2793.58        48.25 o                         
   6   0  -5       2180.16       2343.17        31.87 o                         
   8   0  -5          3.12          0.19         3.25 o                         
  10   0  -5        124.49        129.63         7.47 o                         
  12   0  -5        600.19        603.07        20.00 o                         
  14   0  -5         30.29         27.11         6.04 o                         
  16   0  -5         68.34         90.75        12.26 o                         
   1   1  -5      21895.40      22146.60       593.80 o                         
   2   1  -5       2261.15       2175.66        23.20 o                         
   3   1  -5        237.70        223.07         6.03 o                         
   4   1  -5        150.14        153.70         4.36 o                         
   5   1  -5          6.13          5.47         1.70 o                         
   6   1  -5        273.87        284.12         6.55 o                         
   7   1  -5        130.50        150.91         4.85 o                         
   8   1  -5        267.35        255.79         7.65 o                         
   9   1  -5         15.74         19.45         2.99 o                         
  10   1  -5          7.64          7.04         2.85 o                         
  11   1  -5        107.56        102.70         4.73 o                         
  12   1  -5         17.29         17.67         2.95 o                         
  13   1  -5        109.23        111.38         6.09 o                         
  14   1  -5         41.79         54.10         5.19 o                         
  15   1  -5          4.94          9.60         6.04 o                         
  16   1  -5          8.47         20.44         3.78 o                         
   1   2  -5          0.87          2.63         1.91 o                         
   2   2  -5         27.91         33.06         2.52 o                         
   3   2  -5        128.03        142.02         4.62 o                         
   4   2  -5        159.32        164.21         5.07 o                         
   5   2  -5        332.18        314.29         7.41 o                         
   6   2  -5         72.66         71.17         4.26 o                         
   7   2  -5        212.76        211.27         6.44 o                         
   8   2  -5          5.57          8.02         2.09 o                         
   9   2  -5        101.03         99.23         4.07 o                         
  10   2  -5         15.07         14.80         2.30 o                         
  11   2  -5          5.17          4.90         2.39 o                         
  12   2  -5        173.41        185.49         6.98 o                         
  13   2  -5          1.66          2.31         3.26 o                         
  14   2  -5         15.84         19.31         4.31 o                         
  15   2  -5         43.77         62.05         5.91 o                         
   1   3  -5         42.11         38.96         3.38 o                         
   2   3  -5         31.25         32.07         2.94 o                         
   3   3  -5         48.50         48.36         3.44 o                         
   4   3  -5        143.09        132.17         6.00 o                         
   5   3  -5         14.68         14.47         2.59 o                         
   6   3  -5         47.31         42.58         3.42 o                         
   7   3  -5        266.76        256.26         7.50 o                         
   8   3  -5        288.80        273.44         7.95 o                         
   9   3  -5        176.57        163.22         6.22 o                         
  10   3  -5         35.87         23.51         2.73 o                         
  11   3  -5          0.34          3.68         2.44 o                         
  12   3  -5         53.25         54.12         4.70 o                         
  13   3  -5         18.29         24.02         3.96 o                         
  14   3  -5          8.64         14.84         3.88 o                         
   1   4  -5         30.65         31.63         3.24 o                         
   2   4  -5         24.21         27.34         3.74 o                         
   3   4  -5        669.14        636.53        14.96 o                         
   4   4  -5        405.84        387.65         9.89 o                         
   5   4  -5        198.78        192.63         6.82 o                         
   6   4  -5         54.51         56.72         4.13 o                         
   7   4  -5         23.47         19.71         3.79 o                         
   8   4  -5         76.47         70.20         5.76 o                         
   9   4  -5         40.86         43.02         4.50 o                         
  10   4  -5          3.73          2.10         3.03 o                         
  11   4  -5          2.28          4.51         3.01 o                         
  12   4  -5         19.87         18.48         3.66 o                         
   1   5  -5         27.20         22.28         3.93 o                         
   2   5  -5         99.11         93.87         5.87 o                         
   3   5  -5          0.37          1.17         3.60 o                         
   4   5  -5          9.24          9.22         3.28 o                         
   5   5  -5          0.24          2.00         3.07 o                         
   6   5  -5         10.37         15.55         3.68 o                         
   7   5  -5        117.80        131.43         8.17 o                         
   8   5  -5        111.09        126.11         8.55 o                         
   9   5  -5        178.18        209.49        12.28 o                         
   1   6  -5          7.98         11.00         4.13 o                         
   2   6  -5         44.20         44.02         5.68 o                         
   0   0  -4      13107.79      11929.06       306.08 o                         
   2   0  -4        426.40        408.30        11.67 o                         
   4   0  -4        968.86       1039.80        27.74 o                         
   6   0  -4        641.47        693.68        23.78 o                         
   8   0  -4         42.79         39.58         3.93 o                         
  10   0  -4       1415.60       1384.54        25.94 o                         
  12   0  -4       2106.01       2138.41        57.50 o                         
  14   0  -4          5.44          3.72        13.21 o                         
  16   0  -4          8.41          8.93         7.45 o                         
   0   1  -4      37847.57      38569.37      2012.70 o                         
   1   1  -4        204.79        200.53         5.36 o                         
   2   1  -4       1444.10       1407.26        30.52 o                         
   3   1  -4        674.12        642.21         9.53 o                         
   4   1  -4        625.23        612.04        16.22 o                         
   5   1  -4        283.70        309.13         6.66 o                         
   6   1  -4       2114.74       2314.55        35.67 o                         
   7   1  -4        224.27        234.29         5.53 o                         
   8   1  -4         11.31         13.62         2.45 o                         
   9   1  -4        257.17        269.57        10.80 o                         
  10   1  -4        173.03        173.58         5.48 o                         
  11   1  -4         68.74         62.47         3.69 o                         
  12   1  -4         88.48         72.90         4.74 o                         
  13   1  -4         89.22         93.87         5.02 o                         
  14   1  -4         48.91         49.95         6.48 o                         
  15   1  -4         55.00         56.85         5.89 o                         
  16   1  -4         20.75         19.07         4.02 o                         
   0   2  -4       2494.59       2603.09        61.70 o                         
   1   2  -4        228.39        239.46         4.88 o                         
   2   2  -4         72.73         78.50         3.50 o                         
   3   2  -4         20.71         22.32         2.54 o                         
   4   2  -4        122.55        121.51         3.64 o                         
   5   2  -4        286.78        289.12         6.61 o                         
   6   2  -4         90.20         88.05         4.62 o                         
   7   2  -4         39.23         39.29         3.20 o                         
   8   2  -4         20.78         17.34         2.42 o                         
   9   2  -4        221.09        217.15         5.72 o                         
  10   2  -4        167.86        173.03         5.48 o                         
  11   2  -4        113.29        110.66         5.94 o                         
  12   2  -4        106.82        107.04         5.06 o                         
  13   2  -4         16.95         13.55         3.40 o                         
  14   2  -4          4.78          3.40         3.98 o                         
  15   2  -4          4.68          5.92         3.56 o                         
   0   3  -4       1258.64       1207.65        43.16 o                         
   1   3  -4          0.47          0.73         2.11 o                         
   2   3  -4         12.32         11.99         2.34 o                         
   3   3  -4         24.13         20.94         2.64 o                         
   4   3  -4        578.16        580.67        11.17 o                         
   5   3  -4        382.57        370.09         9.77 o                         
   6   3  -4         14.84          8.98         2.22 o                         
   7   3  -4         30.18         23.05         3.22 o                         
   8   3  -4         62.73         59.68         3.84 o                         
   9   3  -4         23.69         18.08         3.07 o                         
  10   3  -4         18.60         13.60         2.79 o                         
  11   3  -4          9.91          9.18         3.07 o                         
  12   3  -4         21.14         23.96         3.42 o                         
  13   3  -4          0.58         -0.16         3.38 o                         
  14   3  -4          6.14          6.55         2.79 o                         
   0   4  -4        143.85        126.90         7.63 o                         
   1   4  -4         91.89         89.54         4.25 o                         
   2   4  -4        120.84        117.86         4.79 o                         
   3   4  -4        982.65        995.90        16.81 o                         
   4   4  -4        418.61        405.54         9.67 o                         
   5   4  -4        333.52        317.98         8.63 o                         
   6   4  -4         49.87         44.35         4.06 o                         
   7   4  -4          0.17         -0.37         2.89 o                         
   8   4  -4         67.42         70.60         5.23 o                         
   9   4  -4        144.83        143.28         7.35 o                         
  10   4  -4          8.59         10.84         3.56 o                         
  11   4  -4          5.03          8.38         2.90 o                         
  12   4  -4         72.14         61.75         5.60 o                         
   0   5  -4         30.35         32.24         6.86 o                         
   1   5  -4          2.59          5.69         3.52 o                         
   2   5  -4         49.71         53.91         4.62 o                         
   3   5  -4         45.76         42.51         4.51 o                         
   4   5  -4         28.29         27.33         3.99 o                         
   5   5  -4          7.09          7.24         3.84 o                         
   6   5  -4         39.70         37.80         4.38 o                         
   7   5  -4        163.92        170.49         9.76 o                         
   8   5  -4        149.79        161.31         9.57 o                         
   9   5  -4         40.05         40.69         6.54 o                         
   0   6  -4          1.72          4.65         4.02 o                         
   1   6  -4         42.83         43.51         4.36 o                         
   2   6  -4         16.92         20.94         3.83 o                         
   3   6  -4         25.86         22.26         6.58 o                         
   2   0  -3       7213.02       6855.06       117.06 o                         
   4   0  -3       3416.43       3466.74        51.04 o                         
   6   0  -3        472.18        498.33        13.07 o                         
   8   0  -3        363.06        390.80        16.41 o                         
  10   0  -3        976.84       1004.76        21.03 o                         
  12   0  -3       1480.23       1481.07        40.34 o                         
  14   0  -3         17.35         12.78         7.48 o                         
  16   0  -3         60.59         86.60        12.58 o                         
   1   1  -3       2739.31       2656.52        53.98 o                         
   2   1  -3       2264.43       2093.09        27.56 o                         
   3   1  -3        178.97        176.78         3.62 o                         
   4   1  -3       1694.33       1649.65        24.43 o                         
   5   1  -3        520.53        564.51        10.15 o                         
   6   1  -3        706.15        741.95        14.68 o                         
   7   1  -3        869.70       1009.93        23.52 o                         
   8   1  -3        370.09        409.44        11.97 o                         
   9   1  -3         44.92         50.12         4.11 o                         
  10   1  -3        576.76        596.19        10.36 o                         
  11   1  -3        162.87        165.27         6.45 o                         
  12   1  -3        191.16        187.25         7.08 o                         
  13   1  -3         20.53         22.51         3.25 o                         
  14   1  -3         25.62         33.40         6.67 o                         
  15   1  -3          6.99          4.68         3.63 o                         
  16   1  -3         22.51         34.68         3.97 o                         
   1   2  -3        459.21        471.26         6.75 o                         
   2   2  -3        653.60        705.34        11.55 o                         
   3   2  -3         90.67         86.72         3.23 o                         
   4   2  -3        239.12        243.44         4.97 o                         
   5   2  -3        283.75        287.27         7.79 o                         
   6   2  -3        554.18        538.63         9.59 o                         
   7   2  -3        299.58        308.54         7.78 o                         
   8   2  -3        122.71        120.17         5.13 o                         
   9   2  -3        310.66        310.23         7.19 o                         
  10   2  -3        231.24        233.97         6.64 o                         
  11   2  -3         95.06         90.67         5.04 o                         
  12   2  -3         54.21         57.59         3.80 o                         
  13   2  -3         40.35         33.39         4.79 o                         
  14   2  -3         24.28         18.91         4.07 o                         
  15   2  -3         14.68         15.48         4.13 o                         
   1   3  -3         70.66         67.11         3.71 o                         
   2   3  -3        318.15        287.59         7.04 o                         
   3   3  -3         46.77         45.42         3.33 o                         
   4   3  -3        539.98        534.28        10.83 o                         
   5   3  -3        521.61        505.51        12.54 o                         
   6   3  -3         56.53         54.09         3.41 o                         
   7   3  -3         48.48         47.68         3.65 o                         
   8   3  -3         20.15         13.55         2.49 o                         
   9   3  -3         33.64         35.75         3.15 o                         
  10   3  -3         23.54         27.06         2.97 o                         
  11   3  -3          9.19         10.24         3.04 o                         
  12   3  -3         32.89         34.34         3.75 o                         
  13   3  -3         13.62         17.24         3.88 o                         
  14   3  -3         34.07         32.98         3.84 o                         
   1   4  -3         60.50         58.13         3.64 o                         
   2   4  -3         10.29         12.81         2.51 o                         
   3   4  -3        200.65        191.19         5.67 o                         
   4   4  -3         61.33         64.11         4.03 o                         
   5   4  -3         25.72         21.23         3.39 o                         
   6   4  -3         72.31         71.61         5.68 o                         
   7   4  -3         29.41         30.75         4.37 o                         
   8   4  -3         83.29         78.28         5.40 o                         
   9   4  -3         90.69         76.21         5.67 o                         
  10   4  -3          2.74          1.56         2.96 o                         
  11   4  -3          3.21          7.21         2.77 o                         
  12   4  -3         22.31         26.64         3.79 o                         
   1   5  -3         15.70         18.14         3.03 o                         
   2   5  -3         92.24         93.87         5.63 o                         
   3   5  -3        174.18        193.35         9.66 o                         
   4   5  -3          5.93          5.99         3.51 o                         
   5   5  -3          2.19          8.19         4.80 o                         
   6   5  -3         30.32         35.61         5.71 o                         
   7   5  -3         79.59         77.82         5.88 o                         
   8   5  -3        278.72        318.12        11.31 o                         
   9   5  -3          8.31         10.41         4.81 o                         
   1   6  -3         25.01         26.69         5.99 o                         
   2   6  -3         55.86         60.66         5.01 o                         
   3   6  -3        116.63        128.96         9.31 o                         
   0   0  -2       4421.92       4468.91        69.48 o                         
   2   0  -2        945.63        863.46        19.25 o                         
   4   0  -2       4232.99       4213.61        36.48 o                         
   6   0  -2         64.44         72.61         4.09 o                         
   8   0  -2         72.21         85.78         5.11 o                         
  10   0  -2        540.34        561.68        15.30 o                         
  12   0  -2        160.99        172.15        12.07 o                         
  14   0  -2         11.71         11.21         6.20 o                         
  16   0  -2         16.16         16.76         9.59 o                         
   0   1  -2        166.87        181.03         5.15 o                         
   1   1  -2       4438.83       4416.26       102.52 o                         
   2   1  -2       1321.32       1267.04        17.30 o                         
   3   1  -2         19.21         16.93         1.47 o                         
   4   1  -2        992.48        975.72         9.76 o                         
   5   1  -2         80.06         76.92         2.84 o                         
   6   1  -2        420.95        449.67         7.44 o                         
   7   1  -2         15.61         17.68         2.23 o                         
   8   1  -2         88.42        106.32         4.25 o                         
   9   1  -2         13.05         13.68         2.29 o                         
  10   1  -2        314.61        334.58         7.96 o                         
  11   1  -2        354.80        364.24         7.94 o                         
  12   1  -2        370.23        370.28        10.36 o                         
  13   1  -2         16.03         14.80         3.13 o                         
  14   1  -2          3.48          0.96         4.25 o                         
  15   1  -2         11.25         12.38         3.29 o                         
  16   1  -2          1.63          0.73         3.04 o                         
   0   2  -2       9249.09       9043.59       171.35 o                         
   1   2  -2        643.76        602.75         8.72 o                         
   2   2  -2       1563.24       1578.16        24.62 o                         
   3   2  -2        783.12        715.68        10.34 o                         
   4   2  -2       1118.17       1175.40        16.06 o                         
   5   2  -2       1645.42       1734.80        28.45 o                         
   6   2  -2       2124.68       2175.12        30.82 o                         
   7   2  -2        167.71        165.14         5.75 o                         
   8   2  -2         11.56         12.14         2.66 o                         
   9   2  -2         16.20         17.34         2.29 o                         
  10   2  -2         16.79         16.17         2.54 o                         
  11   2  -2         20.21         21.79         2.96 o                         
  12   2  -2        145.81        147.19         6.37 o                         
  13   2  -2         43.11         40.44         5.16 o                         
  14   2  -2         17.64         18.29         4.28 o                         
  15   2  -2          7.21          3.05         3.59 o                         
   0   3  -2       1365.16       1329.68        23.40 o                         
   1   3  -2        963.95        976.09        18.70 o                         
   2   3  -2       1292.91       1266.88        15.54 o                         
   3   3  -2        372.12        362.36         7.53 o                         
   4   3  -2        321.64        304.38         7.53 o                         
   5   3  -2        384.83        372.43        10.13 o                         
   6   3  -2         12.89         14.06         2.49 o                         
   7   3  -2        122.40        124.36         4.96 o                         
   8   3  -2        119.64        117.74         4.74 o                         
   9   3  -2         20.12         21.52         2.85 o                         
  10   3  -2         77.32         79.64         4.81 o                         
  11   3  -2          3.13          0.74         2.86 o                         
  12   3  -2        120.29        118.96         6.85 o                         
  13   3  -2         41.26         47.77         5.64 o                         
  14   3  -2         34.42         35.04         4.30 o                         
   0   4  -2        318.46        312.82        11.53 o                         
   1   4  -2         28.83         26.32         2.75 o                         
   2   4  -2         30.79         28.62         3.04 o                         
   3   4  -2          1.08         -0.89         2.20 o                         
   4   4  -2          9.20          7.95         2.38 o                         
   5   4  -2          6.14         -1.03         2.63 o                         
   6   4  -2        231.15        206.75         8.10 o                         
   7   4  -2        810.45        754.17        18.20 o                         
   8   4  -2         76.96         80.64         5.58 o                         
   9   4  -2        115.69        112.23         6.33 o                         
  10   4  -2          4.30          1.54         3.01 o                         
  11   4  -2          4.13          2.83         2.44 o                         
  12   4  -2         21.49         24.81         4.64 o                         
   0   5  -2         23.98         17.02         6.52 o                         
   1   5  -2         94.63         97.71         5.51 o                         
   2   5  -2        117.54        118.77         7.13 o                         
   3   5  -2        102.56        106.08         7.36 o                         
   4   5  -2         39.34         39.48         5.89 o                         
   5   5  -2         45.93         40.08         4.91 o                         
   6   5  -2          8.95          9.84         5.83 o                         
   7   5  -2         45.32         48.18         5.85 o                         
   8   5  -2          7.89          6.25         3.07 o                         
   9   5  -2          0.07          4.60         3.30 o                         
  10   5  -2          0.42          6.11         3.94 o                         
   0   6  -2          3.36          6.53         4.86 o                         
   1   6  -2         30.06         43.52         4.90 o                         
   2   6  -2         40.53         42.63         4.57 o                         
   3   6  -2        103.28        117.32         9.16 o                         
   4   6  -2          2.97          3.18         3.56 o                         
   2   0  -1       3071.28       2900.28       117.38 o                         
   4   0  -1       1806.22       1661.63        52.95 o                         
   6   0  -1        595.59        681.82        14.40 o                         
   8   0  -1        463.05        428.55        14.71 o                         
  10   0  -1        208.39        199.78         9.09 o                         
  12   0  -1        147.12        146.44        11.39 o                         
  14   0  -1          2.87          8.51         5.48 o                         
  16   0  -1        213.17        260.08        16.63 o                         
   1   1  -1        521.03        535.04        11.86 o                         
   2   1  -1        216.78        169.22         3.37 o                         
   3   1  -1         27.84         23.81         1.70 o                         
   4   1  -1        226.15        217.09         4.67 o                         
   5   1  -1       1244.59       1190.94        13.45 o                         
   6   1  -1        334.55        337.91         6.51 o                         
   7   1  -1          9.53          8.98         2.06 o                         
   8   1  -1         21.95         32.08         2.66 o                         
   9   1  -1        332.49        319.29         8.10 o                         
  10   1  -1        798.19        807.35        14.69 o                         
  11   1  -1        930.09        882.74        13.68 o                         
  12   1  -1        460.85        457.68        10.92 o                         
  13   1  -1         24.30         28.22         3.70 o                         
  14   1  -1          8.06          8.15         5.19 o                         
  15   1  -1         23.87         20.58         5.12 o                         
  16   1  -1         17.70         21.92         3.53 o                         
   1   2  -1         56.00         56.44         3.91 o                         
   2   2  -1        153.28        152.40         4.23 o                         
   3   2  -1        316.95        318.83         6.35 o                         
   4   2  -1        611.91        676.10        10.77 o                         
   5   2  -1        212.80        221.34         5.13 o                         
   6   2  -1        591.52        580.12         9.59 o                         
   7   2  -1        320.66        340.58         7.21 o                         
   8   2  -1        410.38        369.98         9.69 o                         
   9   2  -1         13.54         15.10         2.28 o                         
  10   2  -1          5.64          4.02         2.40 o                         
  11   2  -1          9.25          7.25         2.57 o                         
  12   2  -1        210.73        209.90         6.81 o                         
  13   2  -1         45.11         51.49         6.41 o                         
  14   2  -1         12.84         13.94         3.81 o                         
  15   2  -1          5.41          1.98         3.47 o                         
  16   2  -1          0.57         -2.10         2.73 o                         
   1   3  -1         25.11         21.01         2.59 o                         
   2   3  -1        124.76        135.31         5.78 o                         
   3   3  -1        241.57        234.53         6.66 o                         
   4   3  -1         56.05         50.59         3.63 o                         
   5   3  -1         40.04         35.83         2.91 o                         
   6   3  -1         25.70         25.27         2.52 o                         
   7   3  -1         35.48         39.00         2.91 o                         
   8   3  -1         64.72         64.68         3.68 o                         
   9   3  -1         20.42         16.30         2.85 o                         
  10   3  -1         34.51         32.00         3.61 o                         
  11   3  -1         29.53         25.79         3.58 o                         
  12   3  -1         86.40         85.29         6.49 o                         
  13   3  -1         13.76         12.86         3.32 o                         
  14   3  -1         14.37         19.90         3.63 o                         
   1   4  -1         10.92          8.10         2.54 o                         
   2   4  -1          5.04          4.55         2.24 o                         
   3   4  -1        119.56        114.38         5.28 o                         
   4   4  -1         10.03          9.68         2.53 o                         
   5   4  -1          1.43          0.31         2.79 o                         
   6   4  -1        162.56        145.54         6.84 o                         
   7   4  -1        451.45        450.85        13.31 o                         
   8   4  -1        355.55        355.85        12.07 o                         
   9   4  -1        481.37        478.63        13.44 o                         
  10   4  -1          2.41          7.38         3.38 o                         
  11   4  -1          6.29          5.68         2.98 o                         
  12   4  -1          5.11          3.24         2.91 o                         
   1   5  -1         25.06         24.33         3.63 o                         
   2   5  -1         96.35        109.53         5.53 o                         
   3   5  -1        160.10        176.38         9.11 o                         
   4   5  -1        185.23        187.45        10.46 o                         
   5   5  -1         34.16         34.55         6.27 o                         
   6   5  -1          5.10         -1.46         3.81 o                         
   7   5  -1          9.59          9.45         4.35 o                         
   8   5  -1         15.65         25.33         4.32 o                         
   9   5  -1         54.11         61.73         5.11 o                         
  10   5  -1         30.14         31.83         6.78 o                         
   1   6  -1         10.96         15.54         3.76 o                         
   2   6  -1          2.86          0.90         2.54 o                         
   3   6  -1         45.81         49.89         5.46 o                         
   4   6  -1         18.63         14.05         7.65 o                         
   2   0   0      21562.85      22329.26      7895.69 o                         
   4   0   0       1111.87        955.63        27.44 o                         
   6   0   0        278.17        286.98         9.33 o                         
   8   0   0          2.15          1.99         2.84 o                         
  10   0   0         12.45         15.43         4.06 o                         
  12   0   0        276.17        243.47        13.59 o                         
  14   0   0          6.31          5.54         7.98 o                         
  16   0   0         40.78         32.92         5.84 o                         
   0   1   0          2.44          5.31         1.86 o                         
   1   1   0         13.30         11.16         1.33 o                         
   2   1   0          0.67          1.39         1.34 o                         
   3   1   0         34.40         32.85         1.97 o                         
   4   1   0        143.54        153.96         3.70 o                         
   5   1   0       3709.93       3647.25        31.32 o                         
   6   1   0       2066.71       2078.42        21.95 o                         
   7   1   0         19.35         25.70         2.35 o                         
   8   1   0         15.76          9.68         2.15 o                         
   9   1   0        171.41        163.90         6.00 o                         
  10   1   0         52.20         51.35         3.21 o                         
  11   1   0          8.35          8.01         2.60 o                         
  12   1   0        627.82        608.50        18.66 o                         
  13   1   0          0.02          2.96         2.35 o                         
  14   1   0          3.53          9.12         4.72 o                         
  15   1   0          2.45          4.57         3.49 o                         
  16   1   0          3.96          2.57         2.59 o                         
   0   2   0        918.46        837.84        21.99 o                         
   1   2   0        338.55        309.92         5.57 o                         
   2   2   0        198.24        210.44         4.63 o                         
   3   2   0        284.64        277.90         4.82 o                         
   4   2   0         68.47         81.66         2.80 o                         
   5   2   0          0.01          2.64         1.49 o                         
   6   2   0         22.57         19.64         2.29 o                         
   7   2   0         18.69         22.04         2.51 o                         
   8   2   0          1.24          2.52         2.16 o                         
   9   2   0          8.79          8.87         2.32 o                         
  10   2   0          0.08         -2.45         2.45 o                         
  11   2   0          0.12         -3.21         3.21 o                         
  12   2   0        112.13        123.51         5.34 o                         
  13   2   0         43.71         38.37         5.65 o                         
  14   2   0         25.22         30.23         4.68 o                         
  15   2   0          7.23          6.43         3.60 o                         
  16   2   0         48.58         50.99         5.49 o                         
   0   3   0          5.49          3.33         4.14 o                         
   1   3   0          0.14          3.96         2.33 o                         
   2   3   0          3.18          4.02         2.26 o                         
   3   3   0         63.65         51.82         3.41 o                         
   4   3   0          2.32          0.50         2.16 o                         
   5   3   0          0.62          2.37         1.97 o                         
   6   3   0        262.58        265.45         6.18 o                         
   7   3   0          9.48         11.31         2.21 o                         
   8   3   0          1.86          0.87         2.28 o                         
   9   3   0         37.07         29.57         3.54 o                         
  10   3   0         43.12         35.32         3.97 o                         
  11   3   0          9.31          9.80         3.03 o                         
  12   3   0        163.24        166.92         8.77 o                         
  13   3   0          2.20         -3.51         3.51 o                         
  14   3   0          7.07          5.66         2.93 o                         
   0   4   0        648.75        596.85        17.71 o                         
   1   4   0         39.92         33.43         3.14 o                         
   2   4   0          5.69          7.27         2.70 o                         
   3   4   0         30.82         30.61         3.60 o                         
   4   4   0         32.58         30.25         3.39 o                         
   5   4   0          3.15          3.08         2.91 o                         
   6   4   0         36.21         31.79         3.69 o                         
   7   4   0        121.75        128.94         6.73 o                         
   8   4   0        125.46        130.73         7.56 o                         
   9   4   0          0.34         -1.30         3.14 o                         
  10   4   0         30.55         24.55         4.18 o                         
  11   4   0         10.37          6.58         2.83 o                         
  12   4   0          2.28          0.97         3.38 o                         
   0   5   0          0.78          2.48         4.37 o                         
   1   5   0         13.26         15.78         3.02 o                         
   2   5   0        144.42        154.36         6.96 o                         
   3   5   0        523.14        544.89        15.67 o                         
   4   5   0        818.97        861.12        29.74 o                         
   5   5   0        396.82        384.80        16.18 o                         
   6   5   0          5.30         10.19         4.15 o                         
   7   5   0         68.27         69.01         7.33 o                         
   8   5   0         76.20         72.07         5.32 o                         
   9   5   0        141.52        157.05         7.71 o                         
  10   5   0         10.42         14.37         5.91 o                         
   0   6   0         30.45         35.99         6.88 o                         
   1   6   0         92.61        106.05         6.85 o                         
   2   6   0         28.14         33.17         4.17 o                         
   3   6   0         13.25         13.91         3.46 o                         
   4   6   0          8.30          7.93         4.69 o                         
   2   0   1       3082.05       2999.31        38.37 o                         
   4   0   1       1810.50       1507.86        40.29 o                         
   6   0   1        593.45        651.59        24.40 o                         
   8   0   1        463.11        417.65        13.89 o                         
  10   0   1        208.35        206.96        14.55 o                         
  12   0   1        146.72        135.61        11.61 o                         
  14   0   1          2.89         -1.51         9.83 o                         
  16   0   1        213.07        254.93        14.38 o                         
   1   1   1        522.30        539.02        12.98 o                         
   2   1   1        218.19        169.31         3.63 o                         
   3   1   1         28.21         22.80         1.35 o                         
   4   1   1        223.66        230.26         3.86 o                         
   5   1   1       1245.93       1220.73        13.49 o                         
   6   1   1        337.00        345.50         7.06 o                         
   7   1   1          9.21          7.20         2.05 o                         
   8   1   1         21.99         31.56         2.80 o                         
   9   1   1        332.39        310.98        11.29 o                         
  10   1   1        795.65        784.57        14.67 o                         
  11   1   1        929.51        858.63        25.57 o                         
  12   1   1        458.26        428.46        14.63 o                         
  13   1   1         24.13         25.01         3.70 o                         
  14   1   1          8.22          0.21         3.75 o                         
  15   1   1         23.92         18.47         3.80 o                         
  16   1   1         17.71         15.52         3.40 o                         
   1   2   1         55.95         57.24         2.26 o                         
   2   2   1        154.07        151.34         3.63 o                         
   3   2   1        317.84        328.47         6.80 o                         
   4   2   1        616.02        672.30        11.02 o                         
   5   2   1        212.96        230.44         4.98 o                         
   6   2   1        597.01        616.78         9.16 o                         
   7   2   1        320.15        358.39         7.75 o                         
   8   2   1        410.70        402.27         7.81 o                         
   9   2   1         13.43         11.29         2.90 o                         
  10   2   1          5.87          5.85         2.47 o                         
  11   2   1          9.11          2.02         2.90 o                         
  12   2   1        210.51        204.54         6.75 o                         
  13   2   1         44.94         36.84         5.21 o                         
  14   2   1         12.63         16.66         4.02 o                         
  15   2   1          5.37          0.08         5.83 o                         
  16   2   1          0.50         -3.08         3.08 o                         
   1   3   1         25.15         27.21         2.62 o                         
   2   3   1        123.74        136.96         4.73 o                         
   3   3   1        241.11        231.14         6.06 o                         
   4   3   1         55.13         54.53         3.59 o                         
   5   3   1         40.37         35.41         3.37 o                         
   6   3   1         25.63         23.94         2.72 o                         
   7   3   1         35.59         29.96         2.56 o                         
   8   3   1         64.71         63.38         4.02 o                         
   9   3   1         20.78         21.75         3.58 o                         
  10   3   1         34.64         29.98         4.10 o                         
  11   3   1         29.72         33.02         4.21 o                         
  12   3   1         87.61         84.14         6.02 o                         
  13   3   1         13.79         18.78         3.52 o                         
  14   3   1         14.55         19.27         3.05 o                         
   1   4   1         10.92         12.81         2.79 o                         
   2   4   1          5.02          3.40         2.69 o                         
   3   4   1        118.72        112.94         5.29 o                         
   4   4   1         10.27          9.74         2.73 o                         
   5   4   1          1.29         -0.44         2.35 o                         
   6   4   1        159.74        153.43         5.90 o                         
   7   4   1        451.05        464.29        11.65 o                         
   8   4   1        354.03        356.81        15.79 o                         
   9   4   1        481.45        493.31        12.57 o                         
  10   4   1          2.40          4.76         3.17 o                         
  11   4   1          6.29          1.73         2.99 o                         
  12   4   1          5.04          5.11         3.66 o                         
   1   5   1         25.17         27.09         3.72 o                         
   2   5   1         97.69        104.38         6.20 o                         
   3   5   1        159.53        169.14         8.27 o                         
   4   5   1        185.86        196.52         9.45 o                         
   5   5   1         33.94         35.38         6.07 o                         
   6   5   1          5.16         10.08         4.28 o                         
   7   5   1          9.59          6.22         5.22 o                         
   8   5   1         15.58         14.99         3.93 o                         
   9   5   1         54.39         64.76         5.38 o                         
   1   6   1         11.12         15.97         3.98 o                         
   2   6   1          2.86         -2.23         2.92 o                         
   3   6   1         45.55         48.78         4.59 o                         
   4   6   1         18.61         20.01         4.82 o                         
   0   0   2       4421.99       4297.41        72.17 o                         
   2   0   2        935.67        885.65        13.86 o                         
   4   0   2       4221.86       4229.58        83.69 o                         
   6   0   2         65.47         60.70         5.02 o                         
   8   0   2         71.96         87.21         6.62 o                         
  10   0   2        539.20        569.50        17.38 o                         
  12   0   2        160.99        141.23         9.42 o                         
  14   0   2         11.97         13.35         5.94 o                         
  16   0   2         16.36         37.38         9.48 o                         
   0   1   2        162.54        170.85         3.11 o                         
   1   1   2       4437.09       4297.20        42.15 o                         
   2   1   2       1320.48       1246.63        18.33 o                         
   3   1   2         19.37         19.21         2.55 o                         
   4   1   2        998.21       1023.16        16.37 o                         
   5   1   2         79.90         82.07         2.96 o                         
   6   1   2        421.58        475.02         9.85 o                         
   7   1   2         15.60         19.31         2.87 o                         
   8   1   2         88.43        106.33         7.80 o                         
   9   1   2         12.77         10.06         2.40 o                         
  10   1   2        317.85        328.48         7.68 o                         
  11   1   2        354.71        345.18         8.90 o                         
  12   1   2        372.94        329.69        13.58 o                         
  13   1   2         16.39         12.80         3.67 o                         
  14   1   2          3.40         -1.06         4.13 o                         
  15   1   2         11.24          4.50         4.61 o                         
  16   1   2          1.59          0.50         3.31 o                         
   0   2   2       9248.19       9089.72        97.88 o                         
   1   2   2        644.16        621.00         7.94 o                         
   2   2   2       1562.61       1601.22        21.35 o                         
   3   2   2        780.80        758.52         9.02 o                         
   4   2   2       1111.75       1206.39        12.47 o                         
   5   2   2       1646.74       1830.35        25.32 o                         
   6   2   2       2120.45       2285.74        33.68 o                         
   7   2   2        167.77        178.82         5.05 o                         
   8   2   2         11.38         10.74         2.33 o                         
   9   2   2         16.18         14.32         2.19 o                         
  10   2   2         16.26         14.92         3.22 o                         
  11   2   2         20.10         17.16         3.32 o                         
  12   2   2        146.04        142.40         6.66 o                         
  13   2   2         43.40         36.18         4.90 o                         
  14   2   2         18.08         14.69         3.87 o                         
  15   2   2          7.22          8.06         3.39 o                         
   0   3   2       1363.62       1347.35        41.85 o                         
   1   3   2        963.40       1007.89        18.08 o                         
   2   3   2       1295.58       1343.11        23.45 o                         
   3   3   2        371.02        374.83         7.47 o                         
   4   3   2        322.83        312.93         7.40 o                         
   5   3   2        384.44        383.36         8.79 o                         
   6   3   2         12.94         11.81         3.05 o                         
   7   3   2        121.84        128.62         5.15 o                         
   8   3   2        119.32        125.08         5.31 o                         
   9   3   2         20.02         14.17         3.09 o                         
  10   3   2         77.38         71.53         5.54 o                         
  11   3   2          3.07         -0.13         3.65 o                         
  12   3   2        119.20        113.55         6.80 o                         
  13   3   2         41.05         42.86         4.27 o                         
  14   3   2         33.95         39.02         3.80 o                         
   0   4   2        318.88        302.38        13.93 o                         
   1   4   2         28.88         28.15         3.63 o                         
   2   4   2         30.52         32.57         4.06 o                         
   3   4   2          1.22          1.77         3.17 o                         
   4   4   2          8.95          5.29         2.93 o                         
   5   4   2          6.32          6.14         2.40 o                         
   6   4   2        232.38        220.59         6.62 o                         
   7   4   2        812.12        837.70        24.57 o                         
   8   4   2         77.28         76.68         5.56 o                         
   9   4   2        116.34        106.94         7.52 o                         
  10   4   2          4.24          4.72         3.80 o                         
  11   4   2          4.13          4.57         2.93 o                         
  12   4   2         21.76         22.98         4.60 o                         
   0   5   2         23.91         31.55         5.43 o                         
   1   5   2         94.46        104.88         5.81 o                         
   2   5   2        117.03        119.30         6.49 o                         
   3   5   2        101.82        110.04         6.96 o                         
   4   5   2         38.96         45.21         5.80 o                         
   5   5   2         46.03         42.94         6.32 o                         
   6   5   2          8.75          5.38         5.23 o                         
   7   5   2         44.97         43.15         6.77 o                         
   8   5   2          7.91          7.49         3.62 o                         
   9   5   2          0.09          2.64         3.24 o                         
   0   6   2          3.12          9.64         5.33 o                         
   1   6   2         30.34         28.64         4.34 o                         
   2   6   2         39.98         37.92         4.68 o                         
   3   6   2        104.37        113.72         5.78 o                         
   4   6   2          3.03          5.81         4.08 o                         
   2   0   3       7224.90       6706.85        95.18 o                         
   4   0   3       3426.52       3312.91        65.31 o                         
   6   0   3        471.18        450.14        12.59 o                         
   8   0   3        363.36        357.31        12.77 o                         
  10   0   3        980.47       1018.29        28.36 o                         
  12   0   3       1480.98       1513.40        32.95 o                         
  14   0   3         16.99         14.31         5.36 o                         
  16   0   3         60.59         64.94        11.25 o                         
   1   1   3       2741.33       2604.98        18.31 o                         
   2   1   3       2259.49       2104.54        27.14 o                         
   3   1   3        177.67        175.00         3.83 o                         
   4   1   3       1686.71       1694.99        41.94 o                         
   5   1   3        523.03        587.01         8.27 o                         
   6   1   3        698.21        764.14        13.05 o                         
   7   1   3        869.09        967.37        15.28 o                         
   8   1   3        369.62        375.52        11.37 o                         
   9   1   3         44.69         47.14         3.67 o                         
  10   1   3        575.30        577.93         9.59 o                         
  11   1   3        162.65        152.66         5.98 o                         
  12   1   3        189.96        172.97         8.52 o                         
  13   1   3         20.71         10.39         3.09 o                         
  14   1   3         25.76         32.92         5.35 o                         
  15   1   3          6.97          5.08         5.08 o                         
  16   1   3         22.45         21.03         5.23 o                         
   1   2   3        460.66        493.99         6.33 o                         
   2   2   3        653.96        708.76         9.62 o                         
   3   2   3         91.12         85.11         2.62 o                         
   4   2   3        240.90        255.40         4.78 o                         
   5   2   3        284.53        292.59         6.12 o                         
   6   2   3        553.80        570.28        10.68 o                         
   7   2   3        299.36        321.53         8.10 o                         
   8   2   3        122.83        124.59         5.58 o                         
   9   2   3        311.25        311.44         7.24 o                         
  10   2   3        232.18        210.03         6.78 o                         
  11   2   3         95.22         73.45         5.15 o                         
  12   2   3         53.80         49.79         5.06 o                         
  13   2   3         40.42         35.36         4.75 o                         
  14   2   3         23.80         15.57         3.57 o                         
  15   2   3         14.62         16.28         3.57 o                         
   1   3   3         70.76         66.34         3.35 o                         
   2   3   3        319.03        302.15         7.95 o                         
   3   3   3         46.85         48.40         3.46 o                         
   4   3   3        540.92        541.72        12.44 o                         
   5   3   3        521.41        532.90        12.57 o                         
   6   3   3         58.29         61.34         3.37 o                         
   7   3   3         48.33         45.84         3.23 o                         
   8   3   3         20.33         22.01         3.05 o                         
   9   3   3         33.67         33.21         3.85 o                         
  10   3   3         23.03         22.38         3.66 o                         
  11   3   3          9.05         19.25         4.28 o                         
  12   3   3         33.52         26.86         4.44 o                         
  13   3   3         13.77         18.00         3.01 o                         
  14   3   3         34.35         37.03         3.66 o                         
   1   4   3         59.84         65.01         5.06 o                         
   2   4   3         10.51         10.62         3.23 o                         
   3   4   3        200.65        190.05         7.38 o                         
   4   4   3         61.36         59.22         4.43 o                         
   5   4   3         25.92         25.54         3.47 o                         
   6   4   3         70.98         72.77         4.06 o                         
   7   4   3         29.39         37.78         3.62 o                         
   8   4   3         82.67         78.74         5.70 o                         
   9   4   3         90.28         82.72         6.05 o                         
  10   4   3          2.81          2.42         3.87 o                         
  11   4   3          3.10          6.63         4.44 o                         
  12   4   3         21.81         21.41         4.53 o                         
   1   5   3         15.55         13.89         3.17 o                         
   2   5   3         93.25         89.56         5.96 o                         
   3   5   3        174.60        188.19         9.03 o                         
   4   5   3          6.19          7.81         4.79 o                         
   5   5   3          2.25         -4.87         4.87 o                         
   6   5   3         30.91         31.42         4.72 o                         
   7   5   3         80.06         81.67         7.08 o                         
   8   5   3        279.69        312.56        10.90 o                         
   9   5   3          8.28         10.21         3.30 o                         
   1   6   3         25.09         23.42         3.86 o                         
   2   6   3         54.98         64.70         5.14 o                         
   3   6   3        116.85        124.95         8.10 o                         
   4   6   3         46.92         49.46         8.47 o                         
   0   0   4      13107.23      11750.29       210.01 o                         
   2   0   4        419.41        388.46         7.61 o                         
   4   0   4        970.42       1028.29        23.87 o                         
   6   0   4        647.67        633.12        21.72 o                         
   8   0   4         42.87         34.18         4.65 o                         
  10   0   4       1413.09       1428.61        39.65 o                         
  12   0   4       2104.50       2151.12        41.71 o                         
  14   0   4          5.50          9.20         4.65 o                         
  16   0   4          8.24         10.55         6.78 o                         
   0   1   4      37851.32      39994.02       850.73 o                         
   1   1   4        204.31        201.15         3.38 o                         
   2   1   4       1447.05       1441.32        14.52 o                         
   3   1   4        675.09        648.06         7.60 o                         
   4   1   4        629.18        636.38        14.47 o                         
   5   1   4        281.67        317.66         6.65 o                         
   6   1   4       2122.48       2364.22        35.05 o                         
   7   1   4        224.13        225.57         6.51 o                         
   8   1   4         11.43         13.28         2.66 o                         
   9   1   4        257.31        263.74         9.27 o                         
  10   1   4        173.51        170.89         5.23 o                         
  11   1   4         68.71         65.59         4.21 o                         
  12   1   4         87.87         78.00         5.59 o                         
  13   1   4         89.15         81.83         5.75 o                         
  14   1   4         48.48         49.12         6.39 o                         
  15   1   4         55.04         61.30         5.75 o                         
  16   1   4         20.62         15.18         5.53 o                         
   0   2   4       2492.37       2623.73        50.53 o                         
   1   2   4        228.98        244.68         3.78 o                         
   2   2   4         72.90         79.02         2.40 o                         
   3   2   4         20.62         23.64         1.46 o                         
   4   2   4        120.74        128.20         3.30 o                         
   5   2   4        287.34        298.65         5.72 o                         
   6   2   4         91.36         99.88         3.58 o                         
   7   2   4         39.56         46.73         3.31 o                         
   8   2   4         20.31         20.06         2.47 o                         
   9   2   4        221.27        201.68         5.92 o                         
  10   2   4        167.05        158.82         6.24 o                         
  11   2   4        113.33         98.89         6.80 o                         
  12   2   4        107.09        101.74         6.68 o                         
  13   2   4         16.89         20.02         4.51 o                         
  14   2   4          4.97         -0.06         3.21 o                         
  15   2   4          4.70          1.67         2.53 o                         
   0   3   4       1258.97       1193.00        20.58 o                         
   1   3   4          0.49          3.19         2.02 o                         
   2   3   4         11.39         13.87         2.43 o                         
   3   3   4         24.16         21.42         2.95 o                         
   4   3   4        578.06        597.18        11.42 o                         
   5   3   4        381.37        390.74        10.32 o                         
   6   3   4         14.66         13.45         1.96 o                         
   7   3   4         30.11         29.08         3.06 o                         
   8   3   4         62.85         58.71         3.98 o                         
   9   3   4         23.61         17.78         2.84 o                         
  10   3   4         19.33         21.42         4.61 o                         
  11   3   4          9.96          5.57         3.75 o                         
  12   3   4         21.32         17.61         3.50 o                         
  13   3   4          0.58         -1.87         2.61 o                         
  14   3   4          5.97          5.97         3.19 o                         
   0   4   4        144.67        143.41         8.45 o                         
   1   4   4         91.85         95.84         5.40 o                         
   2   4   4        121.39        118.00         5.44 o                         
   3   4   4        981.76        993.95        25.20 o                         
   4   4   4        419.01        429.65        10.01 o                         
   5   4   4        334.06        326.33         9.21 o                         
   6   4   4         49.83         44.35         3.74 o                         
   7   4   4          0.14         -2.59         2.59 o                         
   8   4   4         67.46         67.26         4.76 o                         
   9   4   4        144.61        151.58         7.86 o                         
  10   4   4          9.08          6.71         9.19 o                         
  11   4   4          4.97         -2.34         3.23 o                         
  12   4   4         72.54         78.28         6.79 o                         
   0   5   4         30.62         27.17         5.26 o                         
   1   5   4          2.67          1.68         2.95 o                         
   2   5   4         49.54         51.59         5.26 o                         
   3   5   4         44.71         46.43         5.06 o                         
   4   5   4         28.73         36.45         5.89 o                         
   5   5   4          7.16          4.78         4.03 o                         
   6   5   4         39.10         41.49         5.89 o                         
   7   5   4        162.88        175.36         9.93 o                         
   8   5   4        149.99        157.44         8.59 o                         
   9   5   4         39.57         40.87         4.19 o                         
   0   6   4          1.75          2.50         4.27 o                         
   1   6   4         43.10         47.88         5.88 o                         
   2   6   4         16.73         15.83         3.44 o                         
   3   6   4         26.00         23.52         3.44 o                         
   2   0   5        345.12        282.38        13.06 o                         
   4   0   5       2644.35       2760.87        50.23 o                         
   6   0   5       2171.48       2386.37        36.28 o                         
   8   0   5          3.15          2.42         3.05 o                         
  10   0   5        123.76        123.37         8.57 o                         
  12   0   5        601.49        612.00        18.17 o                         
  14   0   5         30.59         11.59        15.36 o                         
  16   0   5         68.39         63.38        10.53 o                         
   1   1   5      21891.31      22905.97       523.14 o                         
   2   1   5       2264.98       2238.49        23.56 o                         
   3   1   5        238.66        222.18         3.98 o                         
   4   1   5        151.47        163.61         3.73 o                         
   5   1   5          6.21          3.70         1.64 o                         
   6   1   5        271.68        288.18         6.63 o                         
   7   1   5        130.69        146.62         5.35 o                         
   8   1   5        267.45        253.19        10.56 o                         
   9   1   5         15.84         16.26         2.23 o                         
  10   1   5          7.57          2.43         2.39 o                         
  11   1   5        107.82         93.84         5.23 o                         
  12   1   5         17.94         14.61         3.49 o                         
  13   1   5        109.32        100.29         6.91 o                         
  14   1   5         42.26         42.43         6.28 o                         
  15   1   5          4.90         11.30         4.21 o                         
  16   1   5          8.49         15.97         4.48 o                         
   1   2   5          0.89          0.03         1.15 o                         
   2   2   5         27.37         34.27         1.73 o                         
   3   2   5        127.62        144.29         3.00 o                         
   4   2   5        161.13        165.05         4.88 o                         
   5   2   5        332.58        320.95         6.27 o                         
   6   2   5         72.31         78.23         3.47 o                         
   7   2   5        213.39        241.79         6.57 o                         
   8   2   5          5.31          6.12         1.83 o                         
   9   2   5        101.37         94.22         4.05 o                         
  10   2   5         15.35         14.47         3.00 o                         
  11   2   5          5.15          0.14         2.87 o                         
  12   2   5        172.65        177.01         9.34 o                         
  13   2   5          1.65         -1.50         4.00 o                         
  14   2   5         16.25         19.15         3.89 o                         
  15   2   5         43.54         67.92         6.29 o                         
   1   3   5         41.95         39.55         3.17 o                         
   2   3   5         31.61         30.19         2.92 o                         
   3   3   5         48.28         49.99         3.50 o                         
   4   3   5        142.92        144.58         6.16 o                         
   5   3   5         14.54         14.84         3.24 o                         
   6   3   5         46.89         46.01         3.03 o                         
   7   3   5        266.90        273.00         7.00 o                         
   8   3   5        288.18        277.61         7.37 o                         
   9   3   5        176.10        159.10         5.65 o                         
  10   3   5         35.78         24.01         4.35 o                         
  11   3   5          0.31         -1.63         4.49 o                         
  12   3   5         52.52         55.50         4.90 o                         
  13   3   5         18.31         21.26         3.37 o                         
  14   3   5          8.71         10.24         3.86 o                         
   1   4   5         30.35         30.15         3.27 o                         
   2   4   5         23.31         23.35         3.11 o                         
   3   4   5        671.56        652.97        12.14 o                         
   4   4   5        403.76        396.15         9.87 o                         
   5   4   5        198.72        195.34         7.29 o                         
   6   4   5         54.40         54.24         4.22 o                         
   7   4   5         24.06         20.79         3.59 o                         
   8   4   5         76.74         85.04         5.41 o                         
   9   4   5         40.47         30.48         5.53 o                         
  10   4   5          3.74          1.96         3.03 o                         
  11   4   5          2.20          3.04         3.78 o                         
  12   4   5         19.95         18.84         3.80 o                         
   1   5   5         27.01         25.82         4.45 o                         
   2   5   5         98.87        112.92         7.48 o                         
   3   5   5          0.39         -2.79         4.92 o                         
   4   5   5          9.33         12.70         5.09 o                         
   5   5   5          0.27          5.97         3.74 o                         
   6   5   5         10.31         12.21         4.66 o                         
   7   5   5        117.86        130.49         8.55 o                         
   8   5   5        111.33        113.87         7.20 o                         
   9   5   5        178.16        242.35        17.51 o                         
   1   6   5          7.93         10.97         3.90 o                         
   2   6   5         44.86         44.74         5.20 o                         
   3   6   5         71.37         52.88        11.46 o                         
   0   0   6        761.49        700.14        22.12 o                         
   2   0   6       1570.47       1560.27        55.92 o                         
   4   0   6       2327.73       2305.81        33.76 o                         
   6   0   6        600.97        639.46        24.20 o                         
   8   0   6         24.95         26.29         5.30 o                         
  10   0   6        397.56        392.65        13.11 o                         
  12   0   6         30.60         28.83         5.22 o                         
  14   0   6          8.02         19.64         6.83 o                         
  16   0   6          1.81          9.10         5.82 o                         
   0   1   6      29588.09      30192.91       256.12 o                         
   1   1   6       1387.78       1410.75        14.84 o                         
   2   1   6       4286.15       4398.56        53.15 o                         
   3   1   6         26.68         24.93         1.55 o                         
   4   1   6        864.50        926.36        19.14 o                         
   5   1   6        440.24        501.28         8.32 o                         
   6   1   6        144.00        153.79         4.10 o                         
   7   1   6         46.89         44.50         3.15 o                         
   8   1   6          7.27          8.29         2.91 o                         
   9   1   6         36.56         36.39         2.97 o                         
  10   1   6          6.47          8.41         3.01 o                         
  11   1   6        104.50         82.72         4.51 o                         
  12   1   6         13.67         11.97         3.13 o                         
  13   1   6         63.38         61.80         5.20 o                         
  14   1   6          3.41          5.65         4.22 o                         
  15   1   6         12.70         21.25         4.71 o                         
  16   1   6         43.05         45.50         5.75 o                         
   0   2   6         41.47         44.97         3.45 o                         
   1   2   6          5.48          8.68         1.55 o                         
   2   2   6        212.15        238.41         6.02 o                         
   3   2   6        310.38        324.63         6.19 o                         
   4   2   6        312.26        297.16         6.51 o                         
   5   2   6        305.23        308.36         6.29 o                         
   6   2   6         47.79         49.19         3.24 o                         
   7   2   6        176.71        208.08         6.08 o                         
   8   2   6          1.91          0.04         1.78 o                         
   9   2   6        127.33        130.15         5.18 o                         
  10   2   6        712.88        678.38        14.70 o                         
  11   2   6        103.09        101.15         6.96 o                         
  12   2   6        387.26        385.55        14.54 o                         
  13   2   6          6.46          4.14         3.76 o                         
  14   2   6         27.06         25.52         4.95 o                         
  15   2   6          6.00         11.50         2.97 o                         
   0   3   6       1112.72       1025.08        19.64 o                         
   1   3   6         20.78         23.10         3.00 o                         
   2   3   6         62.73         63.70         3.82 o                         
   3   3   6         45.82         42.77         3.81 o                         
   4   3   6         75.68         72.67         5.05 o                         
   5   3   6        206.20        201.19         5.77 o                         
   6   3   6        263.85        249.41         6.44 o                         
   7   3   6        522.51        524.69        12.02 o                         
   8   3   6        489.99        484.58         9.40 o                         
   9   3   6          8.61         11.42         3.34 o                         
  10   3   6         24.71         14.21         3.19 o                         
  11   3   6          3.98          8.03         3.91 o                         
  12   3   6         33.61         33.14         4.07 o                         
  13   3   6         15.68         19.86         3.50 o                         
  14   3   6         35.49         37.31         5.35 o                         
   0   4   6         86.01         81.63         6.32 o                         
   1   4   6         25.98         27.33         3.10 o                         
   2   4   6          0.89         -0.48         3.09 o                         
   3   4   6         90.57         92.71         4.90 o                         
   4   4   6        182.16        182.42         6.84 o                         
   5   4   6        239.14        234.51         7.39 o                         
   6   4   6         41.23         41.15         4.09 o                         
   7   4   6          9.54         16.92         3.67 o                         
   8   4   6          2.09          1.38         3.53 o                         
   9   4   6          0.40          0.20         3.43 o                         
  10   4   6          3.97          4.82         3.63 o                         
  11   4   6          0.20         -2.92         3.03 o                         
  12   4   6          8.69          8.37         3.19 o                         
   0   5   6         35.68         35.01         6.80 o                         
   1   5   6         22.44         27.29         4.74 o                         
   2   5   6         15.08         15.39         4.08 o                         
   3   5   6         19.98         21.32         4.73 o                         
   4   5   6         33.41         28.14         5.78 o                         
   5   5   6          3.08         -0.22         4.74 o                         
   6   5   6          7.68         12.21         5.65 o                         
   7   5   6         35.99         32.62         4.87 o                         
   8   5   6         46.98         50.45         6.88 o                         
   9   5   6          8.70          8.39         8.95 o                         
   0   6   6         11.02          7.48         6.78 o                         
   1   6   6         10.06          4.09         6.40 o                         
   2   0   7        280.40        311.48         8.20 o                         
   4   0   7        236.53        235.97         6.37 o                         
   6   0   7        166.72        178.52         7.05 o                         
   8   0   7         31.37         38.26         5.13 o                         
  10   0   7        955.41        991.72        22.06 o                         
  12   0   7         58.42         50.05         5.25 o                         
  14   0   7         18.35          3.13         7.56 o                         
  16   0   7         12.17         11.77         5.82 o                         
   1   1   7        394.39        404.47         6.02 o                         
   2   1   7        549.65        565.31         7.53 o                         
   3   1   7        246.54        253.21         5.29 o                         
   4   1   7       1014.55       1047.79        16.58 o                         
   5   1   7        721.45        797.90        14.12 o                         
   6   1   7       1137.53       1222.88        17.66 o                         
   7   1   7         24.28         25.94         2.38 o                         
   8   1   7        129.84        117.10         4.55 o                         
   9   1   7         58.34         56.14         3.22 o                         
  10   1   7        160.99        153.03         5.22 o                         
  11   1   7         14.29         17.57         2.99 o                         
  12   1   7         98.02         92.32         5.76 o                         
  13   1   7         47.20         45.47         5.30 o                         
  14   1   7          8.67          3.38         6.33 o                         
  15   1   7         15.34         18.45         3.50 o                         
  16   1   7         67.20         78.97         9.42 o                         
   1   2   7       2326.78       2462.42        29.96 o                         
   2   2   7       2171.00       2289.12        31.15 o                         
   3   2   7        786.65        813.67        14.02 o                         
   4   2   7        415.32        389.35        10.77 o                         
   5   2   7          9.25          9.14         2.01 o                         
   6   2   7        120.67        131.25         4.99 o                         
   7   2   7         12.97         13.89         2.94 o                         
   8   2   7          3.34         -0.10         2.47 o                         
   9   2   7         40.29         43.92         4.04 o                         
  10   2   7        325.78        323.94        10.78 o                         
  11   2   7        218.99        225.60        10.61 o                         
  12   2   7        218.08        229.54         9.81 o                         
  13   2   7         11.28          7.03         4.32 o                         
  14   2   7          1.57          5.05         3.70 o                         
  15   2   7          9.96          8.89         2.67 o                         
   1   3   7        100.91         94.31         4.57 o                         
   2   3   7         72.43         64.68         3.88 o                         
   3   3   7          3.06          1.86         2.33 o                         
   4   3   7        200.98        212.59         6.24 o                         
   5   3   7        630.59        624.70        10.66 o                         
   6   3   7        289.15        282.04         7.54 o                         
   7   3   7        956.70        975.08        14.27 o                         
   8   3   7       1257.84       1286.26        23.82 o                         
   9   3   7         40.33         40.43         3.73 o                         
  10   3   7          7.53          3.64         3.42 o                         
  11   3   7         11.15          8.33         3.48 o                         
  12   3   7         19.16         11.81         4.04 o                         
  13   3   7          6.66          7.25         2.93 o                         
  14   3   7          9.18          9.83         3.36 o                         
   1   4   7         35.73         32.73         3.12 o                         
   2   4   7         45.14         47.80         3.97 o                         
   3   4   7        244.00        238.77         7.46 o                         
   4   4   7         57.52         58.72         3.82 o                         
   5   4   7         23.26         21.51         2.86 o                         
   6   4   7          0.20         -0.45         2.65 o                         
   7   4   7         26.57         20.86         3.55 o                         
   8   4   7         10.92         16.25         3.73 o                         
   9   4   7          7.77          2.83         3.39 o                         
  10   4   7          7.83          1.77         5.03 o                         
  11   4   7         11.17         13.89         3.60 o                         
  12   4   7         46.47         58.59         9.31 o                         
   1   5   7          5.99         11.53         3.39 o                         
   2   5   7          3.31          4.82         3.25 o                         
   3   5   7         37.02         42.74         5.38 o                         
   4   5   7         67.17         64.13         6.56 o                         
   5   5   7         13.25         18.48         3.90 o                         
   6   5   7         16.44         16.91         4.42 o                         
   7   5   7         10.12         15.70         3.99 o                         
   8   5   7         10.78         18.01         4.04 o                         
   0   0   8       9591.20       9797.90       128.60 o                         
   2   0   8        523.67        556.00        23.12 o                         
   4   0   8        361.45        388.83         9.29 o                         
   6   0   8       5701.88       6468.92       163.38 o                         
   8   0   8        140.09        160.99         9.45 o                         
  10   0   8         25.24         27.55         4.01 o                         
  12   0   8         94.41         93.73         6.59 o                         
  14   0   8          7.51         -6.17         8.00 o                         
  16   0   8         15.60         20.43         5.91 o                         
   0   1   8        913.02        996.53        16.37 o                         
   1   1   8       2015.97       2087.21        22.31 o                         
   2   1   8       1006.61       1009.10        12.06 o                         
   3   1   8        134.84        132.71         3.65 o                         
   4   1   8        460.51        480.22         7.47 o                         
   5   1   8        457.33        474.39         7.42 o                         
   6   1   8        240.32        237.28         6.03 o                         
   7   1   8         61.59         54.27         3.87 o                         
   8   1   8         10.96         10.67         2.60 o                         
   9   1   8          6.17          5.32         2.54 o                         
  10   1   8        103.69        105.76         4.90 o                         
  11   1   8        322.15        322.42        10.28 o                         
  12   1   8        493.41        505.92        12.64 o                         
  13   1   8        115.93        102.68         7.51 o                         
  14   1   8         14.42         14.36         6.23 o                         
  15   1   8         20.80         17.80         3.91 o                         
   0   2   8        743.96        801.95        23.67 o                         
   1   2   8        230.33        214.39         5.83 o                         
   2   2   8        284.92        269.06         5.98 o                         
   3   2   8        277.18        294.18         6.30 o                         
   4   2   8        279.49        276.82         8.81 o                         
   5   2   8        252.82        248.41         6.91 o                         
   6   2   8        172.33        170.21         6.29 o                         
   7   2   8        253.78        260.19         6.47 o                         
   8   2   8         28.73         29.43         2.71 o                         
   9   2   8         74.31         76.29         5.24 o                         
  10   2   8        368.64        362.51        10.01 o                         
  11   2   8         66.70         65.42         5.62 o                         
  12   2   8         65.79         57.18         5.65 o                         
  13   2   8          2.12         -0.23         4.15 o                         
  14   2   8         12.17          9.85         3.79 o                         
  15   2   8          3.80          3.15         3.98 o                         
   0   3   8        897.04        884.73        18.62 o                         
   1   3   8         10.63          9.66         2.53 o                         
   2   3   8         45.27         45.66         3.51 o                         
   3   3   8        131.10        128.31         5.59 o                         
   4   3   8        139.18        136.18         5.49 o                         
   5   3   8        219.81        224.25         6.78 o                         
   6   3   8        156.65        147.40         5.87 o                         
   7   3   8        124.94        122.45         5.17 o                         
   8   3   8        242.07        233.05         7.72 o                         
   9   3   8         84.71         75.10         5.29 o                         
  10   3   8        106.60        106.14         6.54 o                         
  11   3   8         77.70         85.20         6.69 o                         
  12   3   8         39.49         37.00         4.47 o                         
  13   3   8          1.37          0.11         2.81 o                         
   0   4   8        216.18        225.35         9.84 o                         
   1   4   8         78.75         76.03         4.24 o                         
   2   4   8         37.96         37.02         3.50 o                         
   3   4   8        411.33        414.19         9.20 o                         
   4   4   8         76.37         75.48         4.29 o                         
   5   4   8         81.86         82.51         4.56 o                         
   6   4   8         72.27         77.28         5.03 o                         
   7   4   8          7.64          9.71         3.60 o                         
   8   4   8         15.15         18.57         3.60 o                         
   9   4   8          1.00          2.83         3.09 o                         
  10   4   8         22.48         20.67         4.31 o                         
  11   4   8         11.69         14.54         3.62 o                         
  12   4   8          4.62          3.68         4.17 o                         
   0   5   8         31.38         28.76         5.72 o                         
   1   5   8        108.07        107.03         5.87 o                         
   2   5   8        202.97        213.86         8.38 o                         
   3   5   8        198.24        207.36         8.07 o                         
   4   5   8         70.48         74.13         5.62 o                         
   5   5   8         42.69         48.17         5.68 o                         
   6   5   8          1.12          4.96         3.16 o                         
   7   5   8         21.91         21.82         4.90 o                         
   8   5   8         19.26         16.66         6.55 o                         
   2   0   9         82.13         77.98         4.83 o                         
   4   0   9        378.67        392.00         9.00 o                         
   6   0   9       1484.60       1710.47        54.04 o                         
   8   0   9         28.22         29.68         3.86 o                         
  10   0   9         27.65         27.24         3.56 o                         
  12   0   9        346.22        351.20        16.76 o                         
  14   0   9         34.87         30.75         9.94 o                         
   1   1   9       3292.68       3475.88        39.38 o                         
   2   1   9         50.48         49.69         2.69 o                         
   3   1   9         46.95         37.20         2.40 o                         
   4   1   9         68.96         63.52         2.72 o                         
   5   1   9         50.99         48.01         2.86 o                         
   6   1   9        684.33        709.16        10.30 o                         
   7   1   9         26.09         23.89         2.75 o                         
   8   1   9        105.14         99.66         4.20 o                         
   9   1   9          1.29          0.00         1.96 o                         
  10   1   9          9.58          9.81         2.93 o                         
  11   1   9        270.81        287.18        10.19 o                         
  12   1   9        356.02        369.76        13.07 o                         
  13   1   9         75.33         73.80         6.73 o                         
  14   1   9         30.02         30.79         5.53 o                         
  15   1   9          1.76          2.43         4.75 o                         
   1   2   9        836.35        864.27        12.12 o                         
   2   2   9        416.65        387.45         7.45 o                         
   3   2   9          3.60          1.79         1.66 o                         
   4   2   9         75.74         70.70         3.84 o                         
   5   2   9        297.45        291.43         7.86 o                         
   6   2   9         70.59         77.06         4.40 o                         
   7   2   9         21.73         23.69         2.69 o                         
   8   2   9          0.95          3.08         2.91 o                         
   9   2   9        151.13        141.42         6.82 o                         
  10   2   9        177.12        157.79         7.71 o                         
  11   2   9          2.97          5.23         3.03 o                         
  12   2   9          8.99         11.13         4.30 o                         
  13   2   9          1.43         10.59         4.02 o                         
  14   2   9         50.31         57.59         4.67 o                         
  15   2   9          9.58          5.77         3.83 o                         
   1   3   9          6.97          4.15         1.87 o                         
   2   3   9         72.78         68.10         4.30 o                         
   3   3   9        185.74        185.67         6.31 o                         
   4   3   9        526.10        522.79        11.09 o                         
   5   3   9        399.79        383.66         8.97 o                         
   6   3   9        159.74        152.30         5.73 o                         
   7   3   9         25.77         24.81         3.07 o                         
   8   3   9        103.21        100.59         5.62 o                         
   9   3   9         57.26         57.99         4.10 o                         
  10   3   9         75.69         69.69         5.24 o                         
  11   3   9         79.54         87.19         7.11 o                         
  12   3   9         21.47         24.48         4.15 o                         
  13   3   9          0.52         -0.52         4.43 o                         
   1   4   9         55.98         49.77         3.72 o                         
   2   4   9        104.10         92.66         4.96 o                         
   3   4   9        185.81        184.86         6.26 o                         
   4   4   9        214.90        210.07         7.08 o                         
   5   4   9         50.56         41.58         3.82 o                         
   6   4   9         33.53         36.88         3.96 o                         
   7   4   9         58.52         57.25         5.34 o                         
   8   4   9         27.92         19.64         3.84 o                         
   9   4   9          3.59          5.16         4.94 o                         
  10   4   9          4.80         10.53         5.11 o                         
  11   4   9         14.62         18.74         6.86 o                         
   1   5   9         10.37          7.01         3.05 o                         
   2   5   9          1.56         -2.14         4.08 o                         
   3   5   9         23.11         23.82         3.84 o                         
   4   5   9          1.78          5.60         4.28 o                         
   5   5   9         16.55         18.15         4.28 o                         
   6   5   9         11.97         22.09         5.80 o                         
   7   5   9          9.55          3.74         3.07 o                         
   0   0  10         32.42         30.15         3.57 o                         
   2   0  10        321.56        322.73         8.54 o                         
   4   0  10         43.63         41.06         3.66 o                         
   6   0  10        927.55       1020.09        33.30 o                         
   8   0  10         47.81         53.69         4.26 o                         
  10   0  10        515.24        487.89        18.21 o                         
  12   0  10        391.41        405.04        13.91 o                         
  14   0  10         14.26         19.01         9.04 o                         
   0   1  10        246.06        260.21         6.79 o                         
   1   1  10         16.34         22.64         1.67 o                         
   2   1  10         92.03         90.18         3.17 o                         
   3   1  10         26.26         22.85         2.12 o                         
   4   1  10        176.41        174.34         4.93 o                         
   5   1  10        758.72        761.14        10.95 o                         
   6   1  10         86.47         90.35         3.71 o                         
   7   1  10         43.20         41.85         3.60 o                         
   8   1  10          2.50          3.60         2.02 o                         
   9   1  10          8.29          9.20         2.50 o                         
  10   1  10         71.82         66.75         4.50 o                         
  11   1  10         30.46         28.89         4.46 o                         
  12   1  10        298.89        319.14         9.29 o                         
  13   1  10         36.78         41.50         7.88 o                         
  14   1  10         21.00          4.38         3.68 o                         
  15   1  10          2.90          2.47         5.89 o                         
   0   2  10      11606.43      11223.63       129.63 o                         
   1   2  10        467.81        448.49         9.53 o                         
   2   2  10        532.54        516.89         9.08 o                         
   3   2  10         49.69         50.06         2.88 o                         
   4   2  10         26.04         23.94         2.86 o                         
   5   2  10         21.69         19.94         2.90 o                         
   6   2  10        125.78        122.40         5.33 o                         
   7   2  10         56.86         53.68         3.74 o                         
   8   2  10        159.26        154.59         5.78 o                         
   9   2  10          5.58          2.36         2.84 o                         
  10   2  10         25.99         21.54         3.75 o                         
  11   2  10        114.14        107.89         6.27 o                         
  12   2  10         17.64         30.07         5.04 o                         
  13   2  10         36.06         35.79         5.09 o                         
  14   2  10         19.81         17.21         3.04 o                         
   0   3  10         64.12         59.51         4.76 o                         
   1   3  10          9.67          7.90         2.24 o                         
   2   3  10         26.18         23.54         3.02 o                         
   3   3  10        329.54        321.31         8.00 o                         
   4   3  10        894.60        886.65        15.61 o                         
   5   3  10        896.16        836.91        14.71 o                         
   6   3  10          6.19          8.96         2.49 o                         
   7   3  10         43.83         42.31         3.48 o                         
   8   3  10        148.02        155.47         6.75 o                         
   9   3  10          6.92          5.83         2.49 o                         
  10   3  10          0.05          6.47         3.33 o                         
  11   3  10          5.60          8.78         3.54 o                         
  12   3  10         34.76         39.20         4.80 o                         
  13   3  10          4.70          8.35         2.63 o                         
   0   4  10         11.88          7.05         5.27 o                         
   1   4  10        105.39        101.95         5.04 o                         
   2   4  10         60.84         50.69         4.06 o                         
   3   4  10         26.80         24.36         3.86 o                         
   4   4  10         29.48         20.93         3.19 o                         
   5   4  10          0.81         -1.58         3.22 o                         
   6   4  10         40.53         45.12         4.22 o                         
   7   4  10         15.84         14.29         4.01 o                         
   8   4  10         14.13          8.40         3.82 o                         
   9   4  10         10.82         10.17         3.77 o                         
  10   4  10          0.24         -3.32         3.32 o                         
  11   4  10          3.31          1.60         3.34 o                         
   0   5  10         13.00          6.02         4.33 o                         
   1   5  10         28.25         18.39         5.65 o                         
   2   5  10         71.30         67.84         4.88 o                         
   3   5  10         46.66         44.87         5.13 o                         
   4   5  10         12.66         20.08         5.37 o                         
   5   5  10         30.27         28.52         4.51 o                         
   6   5  10         11.21         17.20         3.68 o                         
   7   5  10         13.82         12.29         3.78 o                         
   2   0  11        296.26        275.89        10.66 o                         
   4   0  11        175.00        189.58         7.87 o                         
   6   0  11        480.09        486.15        17.60 o                         
   8   0  11         38.28         31.83         3.88 o                         
  10   0  11         55.11         38.23         4.88 o                         
  12   0  11        172.23        171.88        10.21 o                         
  14   0  11          4.97         -4.84         6.84 o                         
   1   1  11        941.51        934.57        11.57 o                         
   2   1  11        323.00        346.77         6.14 o                         
   3   1  11         25.79         23.42         2.04 o                         
   4   1  11        280.42        258.15         6.85 o                         
   5   1  11        542.04        536.73        10.28 o                         
   6   1  11        307.58        323.13         7.74 o                         
   7   1  11        183.88        185.08         6.06 o                         
   8   1  11          2.59          1.98         2.32 o                         
   9   1  11         37.03         35.22         3.16 o                         
  10   1  11         75.49         76.43         5.48 o                         
  11   1  11        200.93        186.80         8.33 o                         
  12   1  11         49.65         50.74         4.99 o                         
  13   1  11         10.29          3.10         4.61 o                         
  14   1  11          9.88          8.98         2.93 o                         
  15   1  11         17.40         23.77         4.94 o                         
   1   2  11       1914.64       1927.35        38.56 o                         
   2   2  11        989.29        962.50        15.10 o                         
   3   2  11         79.47         80.84         3.83 o                         
   4   2  11         22.80         22.30         2.73 o                         
   5   2  11        156.33        151.99         5.02 o                         
   6   2  11        600.74        576.82        11.87 o                         
   7   2  11        697.56        665.47        13.17 o                         
   8   2  11        455.64        436.04        11.01 o                         
   9   2  11        127.70        113.23         5.90 o                         
  10   2  11         33.77         28.47         3.68 o                         
  11   2  11          7.00          5.93         3.16 o                         
  12   2  11          4.10          6.85         3.49 o                         
  13   2  11         31.67         34.30         6.77 o                         
  14   2  11         14.95         12.42         3.00 o                         
   1   3  11         96.52         87.91         3.98 o                         
   2   3  11         12.58          9.46         2.68 o                         
   3   3  11         80.76         82.71         5.11 o                         
   4   3  11        259.67        248.92         8.14 o                         
   5   3  11        375.82        353.62         9.50 o                         
   6   3  11         47.17         46.59         3.76 o                         
   7   3  11         67.21         64.47         4.44 o                         
   8   3  11         64.17         62.02         4.65 o                         
   9   3  11          7.26          5.19         2.49 o                         
  10   3  11        105.84        112.16         6.81 o                         
  11   3  11        147.26        163.21         7.81 o                         
  12   3  11         45.00         43.57         4.20 o                         
  13   3  11         22.84         35.62         5.49 o                         
   1   4  11         46.83         43.41         4.19 o                         
   2   4  11        189.24        181.03         6.86 o                         
   3   4  11          1.46         -1.18         3.20 o                         
   4   4  11          3.90          1.25         2.85 o                         
   5   4  11         31.35         33.72         3.80 o                         
   6   4  11         18.75         20.68         4.26 o                         
   7   4  11         22.96         19.20         3.96 o                         
   8   4  11        113.60        115.58         7.02 o                         
   9   4  11          1.74          1.08         3.42 o                         
  10   4  11          1.62          2.94         2.99 o                         
   1   5  11          6.71         10.70         4.01 o                         
   2   5  11          0.09          1.16         3.40 o                         
   3   5  11          5.08          0.60         3.79 o                         
   4   5  11          4.74         -2.56         2.81 o                         
   5   5  11          9.46         12.95         3.59 o                         
   6   5  11          8.64          5.86         5.36 o                         
   0   0  12       4252.86       4276.44        72.75 o                         
   2   0  12       1046.41       1018.44        24.48 o                         
   4   0  12        550.99        549.42        14.83 o                         
   6   0  12        793.24        843.66        27.54 o                         
   8   0  12          9.16          7.67         3.00 o                         
  10   0  12         10.66         -2.17         3.87 o                         
  12   0  12        104.26        105.14         9.76 o                         
  14   0  12          0.79         -0.58         5.65 o                         
   0   1  12        667.20        682.78        12.71 o                         
   1   1  12        516.06        522.14         7.87 o                         
   2   1  12         87.67         96.88         3.11 o                         
   3   1  12         16.79         15.46         2.06 o                         
   4   1  12        182.30        186.74         5.37 o                         
   5   1  12         28.26         21.57         2.71 o                         
   6   1  12        196.88        200.26         6.10 o                         
   7   1  12        109.04        110.30         5.15 o                         
   8   1  12          3.41          6.39         2.48 o                         
   9   1  12         55.98         57.10         4.37 o                         
  10   1  12         16.48         18.29         3.93 o                         
  11   1  12        145.39        148.45         7.37 o                         
  12   1  12          2.35          8.32         7.19 o                         
  13   1  12          4.16          0.17         3.53 o                         
  14   1  12          5.53          3.89         4.40 o                         
   0   2  12        809.86        807.43        19.02 o                         
   1   2  12        227.85        241.97         6.60 o                         
   2   2  12        573.44        571.41        11.00 o                         
   3   2  12         27.28         27.48         2.77 o                         
   4   2  12         75.57         73.44         3.78 o                         
   5   2  12        284.10        283.62         6.65 o                         
   6   2  12       1298.86       1272.99        16.16 o                         
   7   2  12        463.79        462.92         9.98 o                         
   8   2  12         60.59         54.50         4.21 o                         
   9   2  12         88.90         89.52         5.37 o                         
  10   2  12          0.71          1.35         3.32 o                         
  11   2  12         27.92         30.47         4.37 o                         
  12   2  12         20.89         19.71         3.73 o                         
  13   2  12          3.43          2.15         3.97 o                         
  14   2  12          0.81          1.01         2.79 o                         
   0   3  12         24.58         24.77         4.51 o                         
   1   3  12        182.43        174.57         5.56 o                         
   2   3  12        677.79        664.25        11.21 o                         
   3   3  12         23.67         18.57         3.41 o                         
   4   3  12          9.14         16.36         3.10 o                         
   5   3  12         35.34         27.35         4.16 o                         
   6   3  12         57.01         50.62         3.86 o                         
   7   3  12         19.25         13.92         3.72 o                         
   8   3  12         63.09         64.58         5.05 o                         
   9   3  12         44.50         46.83         4.61 o                         
  10   3  12        265.12        300.77        10.07 o                         
  11   3  12        172.21        184.57         8.54 o                         
  12   3  12          4.64         10.35         3.01 o                         
   0   4  12        112.89        128.01         9.65 o                         
   1   4  12         28.83         28.22         4.39 o                         
   2   4  12        140.53        140.60         7.24 o                         
   3   4  12         53.88         46.25         4.53 o                         
   4   4  12         61.75         55.46         4.21 o                         
   5   4  12        117.17        118.20         6.35 o                         
   6   4  12         46.73         48.19         5.19 o                         
   7   4  12         63.53         68.11         5.35 o                         
   8   4  12         20.61         25.30         3.89 o                         
   9   4  12          0.70          5.68         2.93 o                         
  10   4  12         20.47         16.25         5.19 o                         
   0   5  12          5.72          1.56        15.24 o                         
   1   5  12          3.03          7.49         4.29 o                         
   2   5  12         20.00         21.04         4.65 o                         
   3   5  12         17.32         32.02         4.96 o                         
   4   5  12         34.38         41.55         5.58 o                         
   5   5  12         31.51         35.84         4.64 o                         
   6   5  12          2.68          9.88         5.19 o                         
   2   0  13        282.07        271.35        10.29 o                         
   4   0  13        330.94        322.25        17.25 o                         
   6   0  13       1405.65       1477.98        36.36 o                         
   8   0  13         56.38         47.23         5.17 o                         
  10   0  13          8.78         12.62         4.77 o                         
  12   0  13        130.35        105.75        12.86 o                         
  14   0  13          5.83         -4.81         4.96 o                         
   1   1  13         12.11          9.57         2.04 o                         
   2   1  13         48.50         46.50         2.51 o                         
   3   1  13         20.27         18.00         1.94 o                         
   4   1  13         76.62         76.20         4.07 o                         
   5   1  13        505.25        492.38         9.25 o                         
   6   1  13        296.73        308.15         6.98 o                         
   7   1  13        399.32        401.60         8.74 o                         
   8   1  13         41.55         37.53         3.81 o                         
   9   1  13          1.13          1.97         3.00 o                         
  10   1  13         58.83         50.94         4.97 o                         
  11   1  13         59.59         55.69         5.42 o                         
  12   1  13         24.92         23.00         4.18 o                         
  13   1  13          4.26          3.03         4.25 o                         
  14   1  13         16.36          9.01         5.88 o                         
   1   2  13        273.70        263.69         7.09 o                         
   2   2  13         39.61         41.67         3.69 o                         
   3   2  13         97.22         94.93         3.85 o                         
   4   2  13         34.22         34.11         2.97 o                         
   5   2  13        144.18        142.51         4.88 o                         
   6   2  13        386.24        385.17         8.43 o                         
   7   2  13         92.56         89.27         4.82 o                         
   8   2  13        144.68        142.56         5.66 o                         
   9   2  13         17.88         10.54         2.91 o                         
  10   2  13          0.78         -0.10         2.50 o                         
  11   2  13         31.55         33.96         4.56 o                         
  12   2  13        122.56        132.08         8.38 o                         
  13   2  13         27.32         27.51         4.85 o                         
   1   3  13         49.95         48.85         3.33 o                         
   2   3  13        290.95        282.77         7.35 o                         
   3   3  13         63.64         59.73         4.75 o                         
   4   3  13        132.28        125.71         5.98 o                         
   5   3  13         46.16         43.14         5.21 o                         
   6   3  13         53.06         51.21         4.56 o                         
   7   3  13         22.17         22.61         3.28 o                         
   8   3  13         11.25         10.04         3.55 o                         
   9   3  13         48.18         44.92         4.41 o                         
  10   3  13        118.51        131.66         6.64 o                         
  11   3  13         87.17         99.82         5.96 o                         
  12   3  13          9.38          7.21         4.61 o                         
   1   4  13          3.01          8.15         3.44 o                         
   2   4  13         66.20         59.26         5.59 o                         
   3   4  13         13.17         13.62         3.18 o                         
   4   4  13         38.61         35.34         4.07 o                         
   5   4  13         24.20         29.51         3.95 o                         
   6   4  13         40.34         49.39         5.29 o                         
   7   4  13         58.22         60.10         5.78 o                         
   8   4  13         25.23         29.78         6.81 o                         
   9   4  13        102.39         89.95         8.44 o                         
  10   4  13         23.75         43.54         8.09 o                         
   1   5  13         17.12         15.62         4.34 o                         
   2   5  13        150.07        182.92         9.48 o                         
   3   5  13          0.14          1.92         3.49 o                         
   4   5  13         64.10         69.11         5.49 o                         
   5   5  13          0.89         -2.06         3.50 o                         
   0   0  14       6139.11       6183.94       123.39 o                         
   2   0  14        607.56        612.93        14.28 o                         
   4   0  14         31.01         34.26         4.12 o                         
   6   0  14        168.40        171.77         7.93 o                         
   8   0  14         22.60         26.25         5.46 o                         
  10   0  14          1.41         -3.54         3.54 o                         
  12   0  14        106.03         92.06         9.26 o                         
   0   1  14        622.18        630.15        18.15 o                         
   1   1  14         17.48         17.52         2.29 o                         
   2   1  14         19.47         18.81         2.31 o                         
   3   1  14         27.00         25.58         2.41 o                         
   4   1  14         22.71         23.39         2.37 o                         
   5   1  14        572.24        577.02         9.02 o                         
   6   1  14        192.82        200.21         5.33 o                         
   7   1  14         73.72         73.38         4.07 o                         
   8   1  14         76.03         72.20         4.92 o                         
   9   1  14         28.51         25.56         3.70 o                         
  10   1  14         63.29         60.98         4.62 o                         
  11   1  14         11.87          8.78         4.03 o                         
  12   1  14         64.12         62.75         5.57 o                         
  13   1  14          4.00         -3.81         5.13 o                         
  14   1  14          6.92         -4.72         4.72 o                         
   0   2  14         76.64         83.40         5.50 o                         
   1   2  14         14.20         11.35         2.71 o                         
   2   2  14         20.14         22.34         2.37 o                         
   3   2  14        208.46        206.50         5.73 o                         
   4   2  14        384.17        374.49         7.95 o                         
   5   2  14        159.33        162.58         5.23 o                         
   6   2  14         47.12         47.85         3.70 o                         
   7   2  14          3.46          5.23         2.98 o                         
   8   2  14        116.66        112.09         5.36 o                         
   9   2  14          4.95          0.77         3.69 o                         
  10   2  14         43.88         53.97         4.97 o                         
  11   2  14        162.62        181.73        10.28 o                         
  12   2  14        263.07        277.77        11.05 o                         
  13   2  14         87.49         89.27         6.53 o                         
   0   3  14        352.47        355.14        11.62 o                         
   1   3  14          3.83          3.77         2.33 o                         
   2   3  14         54.08         45.51         3.92 o                         
   3   3  14         38.87         46.22         4.37 o                         
   4   3  14         48.36         42.32         4.13 o                         
   5   3  14         23.85         21.46         3.38 o                         
   6   3  14        126.29        119.83         6.31 o                         
   7   3  14          9.21          8.55         2.97 o                         
   8   3  14          5.41          4.84         3.35 o                         
   9   3  14         52.88         54.89         4.60 o                         
  10   3  14         14.02         20.72         5.12 o                         
  11   3  14          1.78          2.17         2.39 o                         
   0   4  14         65.67         74.87        10.18 o                         
   1   4  14         83.48         81.61         7.19 o                         
   2   4  14         68.70         68.20         8.17 o                         
   3   4  14         16.97         12.30         4.39 o                         
   4   4  14         26.62         21.61         4.30 o                         
   5   4  14         37.48         32.42         4.02 o                         
   6   4  14          9.62         10.20         3.50 o                         
   7   4  14         72.06         68.35         6.60 o                         
   8   4  14         26.74         24.87         5.01 o                         
   9   4  14        183.88        251.71        19.36 o                         
   0   5  14          1.45          8.74         5.09 o                         
   1   5  14          1.81          8.25         3.73 o                         
   2   5  14         23.50         28.56         4.58 o                         
   3   5  14         45.81         60.80         5.26 o                         
   4   5  14         68.78         79.65         6.88 o                         
   2   0  15        140.02        140.14         7.27 o                         
   4   0  15         25.42         28.22         3.85 o                         
   6   0  15         58.36         56.85         4.79 o                         
   8   0  15         50.12         51.13         7.06 o                         
  10   0  15         35.22         24.30         6.31 o                         
  12   0  15         30.60         32.42         6.56 o                         
   1   1  15          8.10          7.21         1.84 o                         
   2   1  15        150.56        152.03         4.86 o                         
   3   1  15         31.34         30.33         2.39 o                         
   4   1  15          2.21          6.24         2.58 o                         
   5   1  15         77.75         78.78         3.73 o                         
   6   1  15         46.96         51.44         3.38 o                         
   7   1  15         22.31         22.57         3.33 o                         
   8   1  15          2.76          7.95         2.89 o                         
   9   1  15        102.52        103.72         5.50 o                         
  10   1  15        138.26        140.01         6.08 o                         
  11   1  15        103.87         98.39         6.73 o                         
  12   1  15         76.09         72.63         6.64 o                         
  13   1  15          4.72          5.91         5.43 o                         
   1   2  15         13.39          8.45         2.39 o                         
   2   2  15          4.52          3.49         2.15 o                         
   3   2  15        248.49        257.99         6.65 o                         
   4   2  15        853.45        831.43        14.81 o                         
   5   2  15        590.90        640.15        12.08 o                         
   6   2  15        451.73        458.91        10.67 o                         
   7   2  15        170.28        172.77         6.62 o                         
   8   2  15         82.68         73.62         4.51 o                         
   9   2  15         14.06         11.99         2.76 o                         
  10   2  15         29.43         32.58         7.11 o                         
  11   2  15          7.59          5.74         3.69 o                         
  12   2  15         67.04         66.70         5.70 o                         
   1   3  15       1295.16       1169.90        17.18 o                         
   2   3  15        728.60        650.57        13.15 o                         
   3   3  15         20.54         15.23         3.11 o                         
   4   3  15         10.53         10.72         3.23 o                         
   5   3  15          8.45         15.00         3.21 o                         
   6   3  15         34.80         36.45         4.06 o                         
   7   3  15         33.61         36.79         4.12 o                         
   8   3  15         17.51         12.68         3.52 o                         
   9   3  15          3.93          2.26         3.85 o                         
  10   3  15          1.45         -1.30         2.73 o                         
  11   3  15          4.60         11.40         6.32 o                         
   1   4  15          2.95          7.65         4.25 o                         
   2   4  15         11.72         17.78         4.82 o                         
   3   4  15          8.61          7.36         3.99 o                         
   4   4  15          2.21         -2.30         3.52 o                         
   5   4  15         25.26         32.26         4.00 o                         
   6   4  15         37.82         45.37         5.24 o                         
   7   4  15         31.02         33.62         5.46 o                         
   8   4  15         18.75         28.28         4.52 o                         
   9   4  15         91.76        131.74        12.62 o                         
   1   5  15          4.75          7.99         3.20 o                         
   2   5  15         15.13         19.30         3.47 o                         
   3   5  15         28.57         26.35         4.06 o                         
   0   0  16        429.89        427.53        32.39 o                         
   2   0  16        148.07        176.80         8.04 o                         
   4   0  16         90.00         87.23         5.53 o                         
   6   0  16        132.39        121.24         6.68 o                         
   8   0  16         20.97         27.95         5.87 o                         
  10   0  16        208.61        193.86        12.99 o                         
  12   0  16         48.47         52.08         8.26 o                         
   0   1  16         80.45         73.35         5.23 o                         
   1   1  16         10.55         10.42         2.13 o                         
   2   1  16         23.26         12.81         2.32 o                         
   3   1  16          2.63          4.50         1.99 o                         
   4   1  16         10.23          9.07         2.27 o                         
   5   1  16        177.38        170.54         5.34 o                         
   6   1  16        499.54        505.83        10.78 o                         
   7   1  16        253.69        244.93         8.06 o                         
   8   1  16        173.78        169.47         6.95 o                         
   9   1  16          3.34          3.24         2.92 o                         
  10   1  16         53.52         54.30         5.71 o                         
  11   1  16         12.34          6.02         4.18 o                         
  12   1  16         30.49         27.04         4.49 o                         
  13   1  16          0.11          5.65         5.66 o                         
   0   2  16         27.53         27.91         4.29 o                         
   1   2  16          8.24          9.93         2.51 o                         
   2   2  16         71.51         73.40         3.96 o                         
   3   2  16        179.96        182.29         6.26 o                         
   4   2  16        337.93        340.54         8.66 o                         
   5   2  16        131.06        131.87         5.74 o                         
   6   2  16        121.62        119.22         6.12 o                         
   7   2  16          8.82          4.56         2.71 o                         
   8   2  16         12.24          9.57         3.46 o                         
   9   2  16          1.01         -0.22         3.93 o                         
  10   2  16          4.06          4.57         4.43 o                         
  11   2  16         31.25         27.13         3.89 o                         
  12   2  16          9.86         12.80         3.70 o                         
   0   3  16        379.50        352.98        13.13 o                         
   1   3  16         66.82         67.72         4.47 o                         
   2   3  16        402.07        394.98        10.14 o                         
   3   3  16         14.87         13.55         3.15 o                         
   4   3  16          8.27          7.50         2.89 o                         
   5   3  16          8.63          6.71         3.24 o                         
   6   3  16         42.15         41.38         4.22 o                         
   7   3  16          0.67         -0.52         2.76 o                         
   8   3  16          2.17          4.65         2.74 o                         
   9   3  16          6.08          4.72         2.51 o                         
  10   3  16          1.60         -0.78         2.94 o                         
   0   4  16         47.94         31.15         7.45 o                         
   1   4  16         34.47         36.86         5.22 o                         
   2   4  16         34.03         39.88         5.42 o                         
   3   4  16          2.97         10.33         3.88 o                         
   4   4  16          1.37          4.86         3.72 o                         
   5   4  16         13.61         14.99         3.59 o                         
   6   4  16          2.88          1.95         3.87 o                         
   7   4  16         57.64         61.06         8.27 o                         
   8   4  16         29.28         40.41         8.55 o                         
   0   5  16          4.81          9.65         3.78 o                         
   1   5  16         34.62         44.25         5.50 o                         
   2   0  17        183.95        190.82         8.05 o                         
   4   0  17        100.37         98.45         5.22 o                         
   6   0  17        421.71        427.18        17.47 o                         
   8   0  17         35.71         32.61         6.14 o                         
  10   0  17         22.39         18.66         8.15 o                         
  12   0  17         60.58         62.02         7.61 o                         
   1   1  17         42.26         34.25         3.08 o                         
   2   1  17         40.76         39.29         3.09 o                         
   3   1  17          8.95          7.46         2.59 o                         
   4   1  17         51.31         51.11         3.48 o                         
   5   1  17        498.28        487.23        11.22 o                         
   6   1  17        562.86        545.98        12.52 o                         
   7   1  17        667.23        663.85        14.72 o                         
   8   1  17        153.82        149.54         6.90 o                         
   9   1  17          0.23          0.33         3.05 o                         
  10   1  17          9.41         10.04         3.81 o                         
  11   1  17          0.82          3.26         4.47 o                         
  12   1  17         10.59          6.44         3.51 o                         
   1   2  17         24.06         21.94         3.11 o                         
   2   2  17          3.27          2.85         2.52 o                         
   3   2  17         44.58         49.34         4.06 o                         
   4   2  17         27.83         24.33         4.05 o                         
   5   2  17          9.99         13.43         2.95 o                         
   6   2  17        130.96        141.68         6.79 o                         
   7   2  17          4.42          7.63         2.76 o                         
   8   2  17          7.35          9.98         3.62 o                         
   9   2  17         15.84         23.52         4.68 o                         
  10   2  17         20.59         23.81         4.99 o                         
  11   2  17         12.78         10.16         3.12 o                         
  12   2  17          8.67         10.37         3.82 o                         
   1   3  17         67.01         57.13         4.12 o                         
   2   3  17         95.88         97.66         5.24 o                         
   3   3  17         47.68         49.97         4.22 o                         
   4   3  17          4.35          3.87         3.19 o                         
   5   3  17         17.73         20.46         4.32 o                         
   6   3  17         30.56         28.68         4.24 o                         
   7   3  17          0.73          3.26         2.85 o                         
   8   3  17          0.43         -2.86         3.51 o                         
   9   3  17          2.97          5.16         4.34 o                         
  10   3  17          1.98          4.36         3.95 o                         
   1   4  17         28.31         23.10         4.60 o                         
   2   4  17         29.17         23.62         4.35 o                         
   3   4  17        117.71        107.95        10.06 o                         
   4   4  17          5.01          8.95         3.18 o                         
   5   4  17          9.93          7.30         3.90 o                         
   6   4  17         11.11         17.63         4.68 o                         
   7   4  17          7.31          6.65         3.93 o                         
   0   0  18        497.61        524.72        21.75 o                         
   2   0  18          4.30          1.38         4.06 o                         
   4   0  18        204.55        206.68        10.00 o                         
   6   0  18        280.84        282.39        11.21 o                         
   8   0  18          3.87          9.37         4.26 o                         
  10   0  18         60.47         70.27        12.07 o                         
  12   0  18         29.96         29.82        10.03 o                         
   0   1  18        956.95        994.55        22.96 o                         
   1   1  18         14.13         10.05         2.64 o                         
   2   1  18        205.25        193.51         7.46 o                         
   3   1  18         11.43         12.79         3.26 o                         
   4   1  18        108.08        100.85         5.97 o                         
   5   1  18         88.29         85.81         5.67 o                         
   6   1  18        373.84        349.82        11.06 o                         
   7   1  18         22.35         22.18         3.48 o                         
   8   1  18          1.21          2.05         2.98 o                         
   9   1  18         50.06         44.37         5.30 o                         
  10   1  18          2.97          2.91         3.80 o                         
  11   1  18          2.71          0.28         3.17 o                         
  12   1  18         38.23         39.30         6.46 o                         
   0   2  18        132.44        129.84         7.52 o                         
   1   2  18          0.18          1.23         2.47 o                         
   2   2  18          9.81         12.11         2.75 o                         
   3   2  18        104.13        104.81         5.21 o                         
   4   2  18         63.82         62.96         4.80 o                         
   5   2  18         39.25         41.07         3.79 o                         
   6   2  18        180.12        173.19         7.78 o                         
   7   2  18          4.33          3.16         3.99 o                         
   8   2  18          3.76          4.59         4.60 o                         
   9   2  18          0.81         -1.64         4.78 o                         
  10   2  18          0.85         -3.01         3.01 o                         
  11   2  18         45.25         43.12        10.84 o                         
   0   3  18         11.70          6.26         4.24 o                         
   1   3  18         71.57         72.19         4.80 o                         
   2   3  18        146.06        139.99         6.52 o                         
   3   3  18         47.80         42.40         3.96 o                         
   4   3  18         31.83         22.11         4.07 o                         
   5   3  18         35.22         37.71         4.56 o                         
   6   3  18         12.41         11.35         3.13 o                         
   7   3  18          7.98         11.74         3.31 o                         
   8   3  18          0.49          1.57         2.41 o                         
   9   3  18         16.52         22.09         4.11 o                         
   0   4  18         35.54         18.13        10.23 o                         
   1   4  18         71.45         85.10         7.63 o                         
   2   4  18         95.20        102.97         7.96 o                         
   3   4  18        206.18        204.94        18.86 o                         
   4   4  18         18.52         21.96         3.30 o                         
   5   4  18         11.81         16.26         5.35 o                         
   6   4  18         14.79         19.09         4.79 o                         
   2   0  19        169.82        182.35         9.21 o                         
   4   0  19        213.18        217.88        11.17 o                         
   6   0  19        350.74        376.35        14.05 o                         
   8   0  19         30.52         34.07         9.37 o                         
  10   0  19        104.02        115.53        11.24 o                         
  12   0  19          3.33          2.06         4.49 o                         
   1   1  19        163.93        157.35         8.01 o                         
   2   1  19         34.50         37.73         4.07 o                         
   3   1  19         45.72         48.03         4.77 o                         
   4   1  19        161.26        159.81         7.91 o                         
   5   1  19         74.55         72.10         5.76 o                         
   6   1  19        234.61        239.27         9.91 o                         
   7   1  19         38.98         41.36         4.64 o                         
   8   1  19          1.24          3.08         3.33 o                         
   9   1  19          9.98         15.73         4.16 o                         
  10   1  19         60.14         58.49         5.98 o                         
  11   1  19          2.43          0.48         3.11 o                         
   1   2  19         87.17         87.60         4.54 o                         
   2   2  19         19.34         12.64         3.65 o                         
   3   2  19         47.99         51.31         4.31 o                         
   4   2  19         67.18         69.85         4.62 o                         
   5   2  19         90.75        106.03         6.22 o                         
   6   2  19         76.54         75.85         5.53 o                         
   7   2  19         28.35         28.94         4.15 o                         
   8   2  19         22.04         20.64         4.27 o                         
   9   2  19          1.09         -0.79         3.45 o                         
  10   2  19          5.56          3.62         3.34 o                         
   1   3  19        144.84        130.88         6.68 o                         
   2   3  19         83.09         62.35         4.87 o                         
   3   3  19          5.64          6.76         3.16 o                         
   4   3  19          9.66         10.62         3.13 o                         
   5   3  19         13.91         13.26         3.44 o                         
   6   3  19         85.41         85.82         5.08 o                         
   7   3  19         19.54         12.12         3.97 o                         
   8   3  19         39.26         48.66         5.15 o                         
   1   4  19         48.11         45.32         5.57 o                         
   2   4  19         37.47         36.00         5.11 o                         
   3   4  19         17.48         24.06         3.29 o                         
   4   4  19          5.11          4.04         3.43 o                         
   5   4  19          3.84         14.83         4.10 o                         
   0   0  20         18.67          2.73        12.61 o                         
   2   0  20         27.49         30.96         4.91 o                         
   4   0  20         76.57         73.61         6.67 o                         
   6   0  20          8.72         11.60         4.25 o                         
   8   0  20         52.47         65.16         6.97 o                         
  10   0  20         19.18         26.13         7.51 o                         
   0   1  20        120.47        112.22         9.79 o                         
   1   1  20         18.41         12.83         3.47 o                         
   2   1  20         40.00         38.01         4.79 o                         
   3   1  20         83.35         72.67         5.39 o                         
   4   1  20        205.03        213.35         8.91 o                         
   5   1  20        329.75        341.09        12.79 o                         
   6   1  20        149.04        148.39         7.69 o                         
   7   1  20         19.68         24.82         4.38 o                         
   8   1  20         29.21         19.32         3.79 o                         
   9   1  20          2.07          8.45         3.67 o                         
  10   1  20         18.12         21.10         4.74 o                         
  11   1  20          0.83         -4.88         5.14 o                         
   0   2  20        176.76        173.94         9.36 o                         
   1   2  20         32.66         36.69         3.61 o                         
   2   2  20          9.49         11.14         2.80 o                         
   3   2  20          0.80          0.14         2.88 o                         
   4   2  20          6.84          5.94         2.90 o                         
   5   2  20          2.44          6.81         3.95 o                         
   6   2  20        119.18        140.60         9.25 o                         
   7   2  20         26.18         16.59         3.93 o                         
   8   2  20         30.58         27.25         4.18 o                         
   9   2  20         33.59         26.84         5.02 o                         
  10   2  20         58.63         44.45         7.89 o                         
   0   3  20          6.14          4.25         4.55 o                         
   1   3  20          6.71          1.25         3.28 o                         
   2   3  20          9.74         14.16         3.17 o                         
   3   3  20         17.25         16.11         3.87 o                         
   4   3  20         46.99         48.95         4.57 o                         
   5   3  20          5.92          4.76         3.03 o                         
   6   3  20         36.26         35.21         4.14 o                         
   7   3  20         55.02         61.58         4.79 o                         
   8   3  20         50.16          7.25         4.93 o                         
   0   4  20        149.46        143.33        10.41 o                         
   1   4  20         93.43         94.12         5.30 o                         
   2   4  20         26.60         23.22         3.69 o                         
   3   4  20         31.94         29.32         4.24 o                         
   2   0  21         34.04         49.84         6.93 o                         
   4   0  21         33.94         27.66         6.32 o                         
   6   0  21        399.54        418.85        17.02 o                         
   8   0  21         43.80         48.33         6.25 o                         
  10   0  21         95.97         93.83        12.56 o                         
   1   1  21         35.74         27.26         4.26 o                         
   2   1  21          6.47          1.66         4.44 o                         
   3   1  21         20.20         28.97         4.22 o                         
   4   1  21         96.57        102.98         6.26 o                         
   5   1  21        128.64        138.24         8.40 o                         
   6   1  21        186.91        203.67         9.60 o                         
   7   1  21         22.60         17.44         4.07 o                         
   8   1  21          3.95          1.37         3.52 o                         
   9   1  21          0.00          2.66         3.07 o                         
  10   1  21          3.48          1.14         2.80 o                         
   1   2  21         46.85         55.17         4.35 o                         
   2   2  21         49.21         47.94         5.14 o                         
   3   2  21          6.71          5.56         3.70 o                         
   4   2  21          7.44          9.86         3.47 o                         
   5   2  21         10.97         14.18         3.64 o                         
   6   2  21          5.32          3.00         3.88 o                         
   7   2  21          3.70         -2.16         2.98 o                         
   8   2  21          4.08         -0.11         3.09 o                         
   9   2  21          4.52          3.68         3.23 o                         
   1   3  21          2.07          3.66         3.10 o                         
   2   3  21         14.77         15.21         3.36 o                         
   3   3  21         10.96         16.76         3.37 o                         
   4   3  21         66.06         61.96         4.75 o                         
   5   3  21         13.61          8.69         2.70 o                         
   6   3  21         68.97         75.15         6.07 o                         
   0   0  22         10.82         10.19         5.06 o                         
   2   0  22         27.09         24.16         5.68 o                         
   4   0  22        141.34        154.52        11.32 o                         
   6   0  22       1695.56       1965.36        50.14 o                         
   8   0  22        149.80        171.43        18.71 o                         
   0   1  22        265.01        260.91        14.00 o                         
   1   1  22         33.82         37.64         5.05 o                         
   2   1  22          0.68          0.76         3.25 o                         
   3   1  22          3.92         -0.45         3.49 o                         
   4   1  22          9.59          4.42         3.64 o                         
   5   1  22          1.04          7.15         3.28 o                         
   6   1  22         72.54         68.12         5.13 o                         
   7   1  22          1.51         -3.00         3.00 o                         
   8   1  22          0.41         -2.92         2.92 o                         
   9   1  22          0.07         -2.56         2.56 o                         
   0   2  22          6.67         12.81         4.06 o                         
   1   2  22          2.08          3.94         2.98 o                         
   2   2  22         25.15         24.09         3.72 o                         
   3   2  22          2.84          4.14         3.00 o                         
   4   2  22          8.25          8.32         3.18 o                         
   5   2  22          8.24          9.15         3.29 o                         
   6   2  22         13.58          9.79         3.51 o                         
   7   2  22         12.31          3.23         5.78 o                         
   8   2  22          3.30         12.22         4.05 o                         
   0   3  22         32.37         32.34         5.54 o                         
   1   3  22          2.72          1.50         2.65 o                         
   2   3  22          0.62          1.11         2.86 o                         
   3   3  22         17.53         19.88         3.51 o                         
   4   3  22         17.61         11.03         2.98 o                         
   5   3  22          1.66          4.84         3.34 o                         
   2   0  23         22.44         18.24         5.04 o                         
   4   0  23        140.48        156.25        11.53 o                         
   6   0  23        284.39        318.40        18.81 o                         
   8   0  23          4.45         14.28         5.56 o                         
   1   1  23         10.80          1.85         3.83 o                         
   2   1  23          0.55         -2.32         3.22 o                         
   3   1  23         43.88         43.92         4.79 o                         
   4   1  23         60.89         72.21         5.51 o                         
   5   1  23         46.28         44.23         4.80 o                         
   6   1  23        103.69        103.78         6.19 o                         
   7   1  23          9.64          8.81         3.05 o                         
   8   1  23         34.84         26.14         4.60 o                         
   1   2  23         20.80         22.81         3.63 o                         
   2   2  23         10.74         12.81         3.35 o                         
   3   2  23          9.42          8.60         3.68 o                         
   4   2  23         20.40         21.55         3.90 o                         
   5   2  23          3.74          6.71         3.03 o                         
   6   2  23         81.72         80.17         6.61 o                         
   7   2  23          4.55          3.51         2.96 o                         
   1   3  23         30.66         28.29         4.51 o                         
   2   3  23         36.46         36.33         4.36 o                         
   3   3  23         14.53         16.69         2.68 o                         
   0   0  24         20.08         34.98        12.35 o                         
   2   0  24         16.83         31.16         9.04 o                         
   4   0  24        168.47        199.65        15.65 o                         
   6   0  24         17.17         12.05         5.98 o                         
   8   0  24         15.42          7.74         6.20 o                         
   0   1  24          5.75          8.69         5.80 o                         
   1   1  24          0.78          6.74         2.98 o                         
   2   1  24          3.97          1.51         2.88 o                         
   3   1  24         19.73         19.28         3.65 o                         
   4   1  24         78.38         81.91         5.61 o                         
   5   1  24        129.59        125.91         6.78 o                         
   6   1  24         13.68         10.38         3.46 o                         
   7   1  24          7.66         10.43         4.41 o                         
   0   2  24        332.84        338.41        14.86 o                         
   1   2  24         55.85         59.05         5.19 o                         
   2   2  24         91.00         86.21         5.69 o                         
   3   2  24         31.80         28.79         4.54 o                         
   4   2  24          7.65          9.72         3.36 o                         
   5   2  24          2.04          3.69         3.91 o                         
   2   0  25          0.17         -6.60         6.60 o                         
   4   0  25        252.88        274.18        16.03 o                         
   6   0  25        227.29        256.68        17.72 o                         
   1   1  25         47.18         49.52         4.05 o                         
   2   1  25         25.48         27.81         3.61 o                         
   3   1  25          7.84          5.92         3.11 o                         
   4   1  25         11.99         14.43         2.82 o                         
   5   1  25         27.06         24.05         3.25 o                         
   1   2  25          1.39          1.43         2.80 o                         
   2   2  25          6.12          7.78         4.77 o                         
   3   2  25          3.19          4.02         2.67 o                         
   0   0  26          1.20          6.90         6.84 o                         
   2   0  26          1.80          2.07        11.75 o                         
   4   0  26        134.33         99.62        11.98 o                         
   0   1  26        117.05        111.61         9.24 o                         
   1   1  26          0.62         -1.86         2.20 o                         
   2   1  26          1.93          5.10         2.47 o                         
   3   1  26          7.74          3.90         3.06 o                         
   2   0  27          3.94         -2.34         3.07 o                         
                                                                                
