# Supplementary material for: Crystal structures of 6-nitro­quinazolin-4(3H)-one, 6-amino­quinazolin-4(3H)-one and 4-amino­quinazoline hemi­hydro­chloride dihydrate
Source: Acta Crystallogr E Crystallogr Commun. 2021 Sep 3;77(Pt 10):989–93. doi: 10.1107/S2056989021008823 (PMC8491522; doi:10.1107/S2056989021008823)
Supplement: Supplementary file 4 [file e-77-00989-IIIsup4.hkl]

data_III                                                                        
_shelx_title ' SIR92 run in space group P 1 21/n 1'                             
_shelx_refln_list_code          4                                               
_shelx_F_calc_maximum      246.52                                               
_exptl_crystal_F_000       760.00                                               
_reflns_d_resolution_high  0.7952                                               
                                                                                
loop_                                                                           
 _space_group_symop_operation_xyz                                               
 'x, y, z'                                                                      
 '-x+1/2, y+1/2, -z+1/2'                                                        
 '-x, -y, -z'                                                                   
 'x-1/2, -y-1/2, z-1/2'                                                         
                                                                                
_cell_length_a    14.3512                                                       
_cell_length_b     7.5867                                                       
_cell_length_c    16.2282                                                       
_cell_angle_alpha  90.000                                                       
_cell_angle_beta   93.544                                                       
_cell_angle_gamma  90.000                                                       
                                                                                
_shelx_F_squared_multiplier     1.000                                           
                                                                                
loop_                                                                           
 _refln_index_h                                                                 
 _refln_index_k                                                                 
 _refln_index_l                                                                 
 _refln_F_squared_calc                                                          
 _refln_F_squared_meas                                                          
 _refln_F_squared_sigma                                                         
 _refln_observed_status                                                         
   2   0   0      13246.98      12892.60       169.02 o                         
   4   0   0      19877.53      18709.82       290.23 o                         
   6   0   0       6551.34       7110.63       154.23 o                         
   8   0   0       7864.06       8450.72       274.24 o                         
  10   0   0        356.77        249.85        55.26 o                         
  12   0   0        177.82        158.88        23.23 o                         
  14   0   0        146.42        138.98        22.34 o                         
  16   0   0        209.14        214.28        21.78 o                         
   1   1   0        468.83        439.65        31.58 o                         
   2   1   0       1146.92       1177.93        34.34 o                         
   3   1   0        110.14         90.30        13.84 o                         
   4   1   0         14.42         24.13         9.18 o                         
   5   1   0        997.55        968.90        47.84 o                         
   6   1   0        748.55        720.54        46.29 o                         
   7   1   0        567.59        550.64        37.34 o                         
   8   1   0        314.76        319.59        32.04 o                         
   9   1   0        736.06        758.91        50.41 o                         
  10   1   0         11.19        -16.80        27.54 o                         
  11   1   0          4.80          2.47         5.89 o                         
  12   1   0         19.21          2.56         5.98 o                         
  13   1   0        121.90        119.62        14.84 o                         
  14   1   0         33.59         31.89        12.23 o                         
  15   1   0        218.60        228.37        17.91 o                         
  16   1   0          0.03          8.34         6.35 o                         
  17   1   0         12.63         14.87         4.47 o                         
   0   2   0      19240.97      19258.17       254.92 o                         
   1   2   0      13723.56      13898.25       119.26 o                         
   2   2   0      30693.18      30158.37       290.09 o                         
   3   2   0       1824.11       1729.03        78.50 o                         
   4   2   0       1451.09       1052.29       280.03 o                         
   5   2   0         32.02         34.78        13.92 o                         
   6   2   0         68.10         74.21        24.65 o                         
   7   2   0       2468.25       2419.88       108.66 o                         
   8   2   0        295.16        342.18        45.28 o                         
   9   2   0          2.46          1.65        14.27 o                         
  10   2   0        372.21        338.96        21.30 o                         
  11   2   0        366.46        299.70        26.04 o                         
  12   2   0         42.61         18.88        14.21 o                         
  13   2   0         44.94         16.58         7.33 o                         
  14   2   0         99.82        101.99        20.30 o                         
  15   2   0         12.13         22.39        13.74 o                         
  16   2   0         16.28         20.49        11.27 o                         
  17   2   0          3.91         -6.81         6.81 o                         
   1   3   0        706.22        632.45        21.37 o                         
   2   3   0        244.22        249.09        31.79 o                         
   3   3   0        351.31        330.23        39.61 o                         
   4   3   0          0.16        -12.95        12.95 o                         
   5   3   0        371.88        395.48        50.60 o                         
   6   3   0         11.52         17.28        37.52 o                         
   7   3   0          1.80         29.51        16.77 o                         
   8   3   0         63.25         58.46        30.04 o                         
   9   3   0         12.77         23.17        15.93 o                         
  10   3   0        180.92        176.09        13.26 o                         
  11   3   0         10.67          5.04         8.79 o                         
  12   3   0         21.31         20.27         7.53 o                         
  13   3   0         38.36         28.88         9.19 o                         
  14   3   0          7.84          5.14         5.67 o                         
  15   3   0          1.64          2.85         8.44 o                         
  16   3   0          7.18         19.56         9.06 o                         
   0   4   0       2729.49       2586.33       144.90 o                         
   1   4   0         51.97         66.04        15.20 o                         
   2   4   0       1942.49       2224.78        68.58 o                         
   3   4   0       6012.83       6644.55       194.95 o                         
   4   4   0      11521.22      12169.42       338.49 o                         
   5   4   0        895.96       1002.25       107.09 o                         
   6   4   0        218.65        241.62        57.65 o                         
   7   4   0        109.90        165.48        54.25 o                         
   8   4   0        435.10        456.81        36.09 o                         
   9   4   0          2.68          8.73         9.43 o                         
  10   4   0        317.83        369.76        33.71 o                         
  11   4   0          5.67          9.78         8.48 o                         
  12   4   0        156.45        171.97        21.14 o                         
  13   4   0         42.46         50.45         9.34 o                         
  14   4   0          1.10         -0.23         7.07 o                         
  15   4   0         17.14         32.02         9.37 o                         
   1   5   0         73.51         47.48        25.62 o                         
   2   5   0        164.54        128.38        37.62 o                         
   3   5   0         10.86         10.19        27.55 o                         
   4   5   0         21.91         -0.45        18.46 o                         
   5   5   0          2.77         -3.03         8.47 o                         
   6   5   0          2.71          3.68         8.88 o                         
   7   5   0          5.88          9.99         9.12 o                         
   8   5   0          0.31         -1.95         9.20 o                         
   9   5   0         37.68         31.11        14.28 o                         
  10   5   0         23.77         10.54        10.22 o                         
  11   5   0          1.89         -0.76         8.30 o                         
  12   5   0          1.09          7.57         9.71 o                         
  13   5   0         17.57         18.64         9.38 o                         
  14   5   0         15.05          6.94         6.86 o                         
   0   6   0         15.48         22.71        10.06 o                         
   1   6   0         21.78         36.18        12.20 o                         
   2   6   0         18.17         10.55         5.82 o                         
   3   6   0        553.47        602.49        26.85 o                         
   4   6   0         53.86         37.70        10.72 o                         
   5   6   0        914.54        834.82        34.08 o                         
   6   6   0        227.77        205.07        17.74 o                         
   7   6   0          0.31         -3.39         6.32 o                         
   8   6   0          1.16          1.70         9.60 o                         
   9   6   0         84.50         71.99        17.03 o                         
  10   6   0          0.92          8.16        11.22 o                         
  11   6   0          7.55         13.80        10.15 o                         
  12   6   0         71.93         69.65        13.89 o                         
  13   6   0        106.91        106.42        13.70 o                         
   1   7   0          4.10         10.05         6.66 o                         
   2   7   0          3.65          4.23         5.88 o                         
   3   7   0          1.42         -0.50         8.53 o                         
   4   7   0         28.99         18.99        11.18 o                         
   5   7   0          0.91         11.12         7.36 o                         
   6   7   0          7.63         19.41         6.53 o                         
   7   7   0          8.65         14.21         7.28 o                         
   8   7   0          0.26          2.76        10.81 o                         
   9   7   0          1.55         -7.18         8.38 o                         
  10   7   0         18.68         18.71         9.38 o                         
  11   7   0          0.92         -0.81         6.19 o                         
  12   7   0          5.43          6.76         5.16 o                         
   0   8   0         64.05         84.91        16.23 o                         
   1   8   0         94.20         90.34        11.70 o                         
   2   8   0          0.07          1.62         6.38 o                         
   3   8   0         19.68         28.04         7.05 o                         
   4   8   0         23.55         25.08         6.99 o                         
   5   8   0         18.65         15.83         6.28 o                         
   6   8   0          5.09          5.55         4.80 o                         
   7   8   0        143.23        125.22        26.95 o                         
   8   8   0         56.67         52.48        10.90 o                         
   9   8   0          1.86          4.41         6.31 o                         
   1   9   0          0.14         -3.81         6.77 o                         
   2   9   0          0.97          1.09         6.65 o                         
   3   9   0          0.42         -6.65         6.65 o                         
   4   9   0          0.72         15.82         6.77 o                         
 -17   0   1         28.30         18.38         8.19 o                         
 -15   0   1        208.32        236.76        26.41 o                         
 -13   0   1        159.61        180.97        25.30 o                         
 -11   0   1          3.75         -7.89        14.43 o                         
  -9   0   1         48.75         57.95        26.59 o                         
  -7   0   1       2027.84       2281.81       130.53 o                         
  -5   0   1        396.13        375.08        32.26 o                         
  -3   0   1       4672.25       4695.06        84.49 o                         
  -1   0   1       6853.04       7180.38        88.24 o                         
   1   0   1         62.92         54.71         9.61 o                         
   3   0   1       2357.58       2167.20        89.48 o                         
   5   0   1       2673.44       2564.27       125.46 o                         
   7   0   1          5.97         11.02        18.29 o                         
   9   0   1        208.44        189.52        35.33 o                         
  11   0   1        364.93        347.82        32.51 o                         
  13   0   1        266.86        275.06        29.64 o                         
  15   0   1         73.95        111.34        19.26 o                         
  17   0   1         19.11         15.69         7.29 o                         
 -17   1   1         52.17         44.96         6.30 o                         
 -16   1   1          4.72          8.87         5.93 o                         
 -15   1   1         20.96          1.18         6.68 o                         
 -14   1   1         32.96         31.81        19.44 o                         
 -13   1   1         11.41          1.29         6.58 o                         
 -12   1   1          0.14         -3.33         5.87 o                         
 -11   1   1          4.90         -2.79         5.47 o                         
 -10   1   1        380.23        363.16        65.46 o                         
  -9   1   1          9.90         14.40        15.71 o                         
  -8   1   1        146.35        137.14        27.28 o                         
  -7   1   1          5.45         -1.73         8.70 o                         
  -6   1   1        606.61        616.34        35.47 o                         
  -5   1   1        323.54        292.89        22.70 o                         
  -4   1   1        142.69        149.18        15.19 o                         
  -3   1   1       1210.96       1193.37        74.30 o                         
  -2   1   1        255.85        265.06        12.37 o                         
  -1   1   1         88.76         88.53         5.61 o                         
   0   1   1         72.86         77.04         7.48 o                         
   1   1   1          9.71         10.39         3.75 o                         
   2   1   1         19.73         23.11         7.13 o                         
   3   1   1       3180.08       3121.44        76.82 o                         
   4   1   1       1725.55       1549.02        62.67 o                         
   5   1   1       4265.55       4224.91       113.95 o                         
   6   1   1        669.51        562.99        37.41 o                         
   7   1   1          0.66         -4.58        11.04 o                         
   8   1   1        217.03        190.49        30.00 o                         
   9   1   1        372.92        421.49        39.73 o                         
  10   1   1         19.93         20.00        16.68 o                         
  11   1   1          3.32          9.95         6.53 o                         
  12   1   1         45.88         54.34         8.20 o                         
  13   1   1          4.85          0.72         7.26 o                         
  14   1   1          8.08         16.38         7.70 o                         
  15   1   1         16.21         20.37         9.25 o                         
  16   1   1          2.54          2.51         5.14 o                         
  17   1   1         45.78         47.93         6.27 o                         
 -17   2   1          6.60          9.24         6.76 o                         
 -16   2   1         80.19         75.14        13.39 o                         
 -15   2   1         60.85         75.71        16.74 o                         
 -14   2   1         20.75         41.68        15.02 o                         
 -13   2   1         52.90         40.50        10.39 o                         
 -12   2   1          0.97         -3.01        10.98 o                         
 -11   2   1         10.48          0.59         7.86 o                         
 -10   2   1        544.24        592.16        27.23 o                         
  -9   2   1         30.58        -31.38        31.38 o                         
  -8   2   1        470.36        473.43        50.75 o                         
  -7   2   1          4.38        -10.59        13.85 o                         
  -6   2   1       2415.17       2558.09        98.05 o                         
  -5   2   1       4239.99       4429.58       141.03 o                         
  -4   2   1        851.79        851.30        27.22 o                         
  -3   2   1        146.64        111.62        16.14 o                         
  -2   2   1      60771.48      58672.00       397.09 o                         
  -1   2   1       1351.61       1275.65        46.00 o                         
   0   2   1        105.49        107.59        10.98 o                         
   1   2   1       4448.79       4421.92        88.63 o                         
   2   2   1      22004.51      22103.99       203.53 o                         
   3   2   1       3004.93       3046.90       114.02 o                         
   4   2   1       4161.66       4109.74       148.47 o                         
   5   2   1          0.10         14.65        12.48 o                         
   6   2   1       2364.80       2571.55       142.20 o                         
   7   2   1          0.11        -23.37        24.00 o                         
   8   2   1       2036.95       1888.43       105.61 o                         
   9   2   1        500.29        577.13        60.98 o                         
  10   2   1        166.25        180.55        15.34 o                         
  11   2   1         23.21         17.27         8.35 o                         
  12   2   1         41.60         38.13        10.83 o                         
  13   2   1          9.48          3.81        17.24 o                         
  14   2   1        256.14        238.35        26.82 o                         
  15   2   1         19.38         46.51        15.20 o                         
  16   2   1         33.66         29.14        10.33 o                         
  17   2   1         11.94         15.58         6.95 o                         
 -17   3   1         10.50          8.17         4.36 o                         
 -16   3   1         23.58         32.47         9.86 o                         
 -15   3   1          0.11         -3.58         8.75 o                         
 -14   3   1         22.49         20.94         9.76 o                         
 -13   3   1         68.14         71.27        11.72 o                         
 -12   3   1          2.69         -5.16         6.02 o                         
 -11   3   1          4.77         -6.44         6.44 o                         
 -10   3   1          1.30         -1.78         5.00 o                         
  -9   3   1          8.70         12.72         8.63 o                         
  -8   3   1         34.81         50.74        35.87 o                         
  -7   3   1        208.35        225.45        52.62 o                         
  -6   3   1        193.58        148.59        40.51 o                         
  -5   3   1         15.65         14.10         7.84 o                         
  -4   3   1         45.18         59.22        14.47 o                         
  -3   3   1        321.64        327.42        27.76 o                         
  -2   3   1       1030.66       1016.47        44.07 o                         
  -1   3   1       1347.64       1275.99        45.48 o                         
   0   3   1         96.97         90.97        11.65 o                         
   1   3   1       2720.63       2496.69        81.95 o                         
   2   3   1       1491.54       1375.68        77.76 o                         
   3   3   1         85.02         90.36        21.68 o                         
   4   3   1         96.50        118.13        28.49 o                         
   5   3   1        940.14        951.06        81.90 o                         
   6   3   1        237.30        255.79        48.02 o                         
   7   3   1        146.60        141.54        34.80 o                         
   8   3   1         99.97        108.66        29.96 o                         
   9   3   1        495.61        520.09        30.00 o                         
  10   3   1         13.45         18.16         7.36 o                         
  11   3   1        125.31         91.00        13.36 o                         
  12   3   1          1.26         -9.65         9.65 o                         
  13   3   1         47.91         26.48         7.85 o                         
  14   3   1         22.25         26.59        11.29 o                         
  15   3   1          3.86          7.79         9.48 o                         
  16   3   1          0.79          1.02         6.66 o                         
 -15   4   1         81.72         94.05        13.11 o                         
 -14   4   1          7.88          9.73         8.33 o                         
 -13   4   1         17.57         11.13         5.91 o                         
 -12   4   1         77.37         79.89        15.67 o                         
 -11   4   1         98.30         87.60        15.77 o                         
 -10   4   1        149.59        156.17        20.62 o                         
  -9   4   1         27.65          4.99        11.50 o                         
  -8   4   1         99.46         96.23        31.32 o                         
  -7   4   1        438.49        446.09        73.74 o                         
  -6   4   1        174.32        185.91        46.07 o                         
  -5   4   1         25.16         64.02        27.49 o                         
  -4   4   1       7230.98       7320.38       249.48 o                         
  -3   4   1        850.98        897.82        58.94 o                         
  -2   4   1       1119.93       1178.37        63.88 o                         
  -1   4   1        290.14        337.71        31.07 o                         
   0   4   1         27.30          9.21        15.58 o                         
   1   4   1        284.51        296.38        35.32 o                         
   2   4   1         36.15         31.43        11.07 o                         
   3   4   1         77.93        121.44        22.92 o                         
   4   4   1         55.97         39.44        13.70 o                         
   5   4   1          0.67         10.21        17.09 o                         
   6   4   1          4.55          8.56        30.61 o                         
   7   4   1        599.40        572.11        92.16 o                         
   8   4   1          3.29         -0.63         8.02 o                         
   9   4   1        108.64        105.42        19.69 o                         
  10   4   1        366.21        358.56        23.55 o                         
  11   4   1        104.17         84.45        11.73 o                         
  12   4   1        241.96        194.05        17.31 o                         
  13   4   1         36.25         33.82         9.03 o                         
  14   4   1          0.06         -1.00         9.61 o                         
  15   4   1          1.87         -1.60         6.97 o                         
 -14   5   1          0.08          0.54         6.12 o                         
 -13   5   1          0.83          7.14         7.64 o                         
 -12   5   1         36.03         32.72        10.91 o                         
 -11   5   1         31.33         35.30        13.32 o                         
 -10   5   1         47.99         42.17        16.26 o                         
  -9   5   1         19.08         29.95        14.07 o                         
  -8   5   1         15.57         20.40        20.39 o                         
  -7   5   1          3.68         17.45         8.77 o                         
  -6   5   1        327.35        314.58        24.39 o                         
  -5   5   1          3.13          8.10         8.83 o                         
  -4   5   1         81.06         97.21        31.51 o                         
  -3   5   1          4.87         -6.28        21.96 o                         
  -2   5   1        810.11        719.28        86.90 o                         
  -1   5   1        154.43        131.17        42.81 o                         
   0   5   1         88.87         77.89        36.23 o                         
   1   5   1        255.00        229.15        46.26 o                         
   2   5   1        155.36        162.02        43.44 o                         
   3   5   1         31.34         65.24        28.00 o                         
   4   5   1         29.47         18.80        18.82 o                         
   5   5   1          4.16          2.30         4.32 o                         
   6   5   1          0.63          5.58         7.13 o                         
   7   5   1          4.67         21.44        12.65 o                         
   8   5   1          2.78         18.97        11.92 o                         
   9   5   1          0.63          7.11        11.02 o                         
  10   5   1         46.30         44.33        13.81 o                         
  11   5   1        180.62        150.56        22.52 o                         
  12   5   1         21.09          7.89         6.11 o                         
  13   5   1          6.38          5.80         7.90 o                         
  14   5   1          3.96         -5.94         5.94 o                         
 -13   6   1          0.73         -6.21         6.21 o                         
 -12   6   1         26.30         11.28         7.25 o                         
 -11   6   1         78.36         73.25        14.35 o                         
 -10   6   1         58.90         69.92        17.87 o                         
  -9   6   1         54.25         56.25        16.44 o                         
  -8   6   1         43.65         44.42        15.10 o                         
  -7   6   1          1.80         -1.98        11.46 o                         
  -6   6   1       1291.18       1098.35        49.59 o                         
  -5   6   1        793.42        740.62        32.67 o                         
  -4   6   1        167.38        162.30        16.21 o                         
  -3   6   1         39.91         28.71         7.99 o                         
  -2   6   1         45.62         41.44         7.81 o                         
  -1   6   1        294.85        269.74        24.86 o                         
   0   6   1        126.58        126.96        19.27 o                         
   1   6   1        556.22        567.09        27.27 o                         
   2   6   1        215.12        232.65        17.94 o                         
   3   6   1        270.56        230.37        17.51 o                         
   4   6   1        119.96        126.44        13.12 o                         
   5   6   1        669.30        637.93        30.62 o                         
   6   6   1          0.76         -5.92         6.43 o                         
   7   6   1        232.49        231.58        35.07 o                         
   8   6   1          1.93         11.97         6.14 o                         
   9   6   1         68.21         70.63        10.62 o                         
  10   6   1         53.51         59.35         9.47 o                         
  11   6   1         67.75         52.59        10.63 o                         
  12   6   1         22.63         21.24         8.61 o                         
  13   6   1         10.95         -1.30         5.47 o                         
 -12   7   1          4.42         14.81         5.46 o                         
 -11   7   1          2.11          4.12         7.22 o                         
 -10   7   1          9.58          2.16         7.38 o                         
  -9   7   1          7.22         10.08         9.82 o                         
  -8   7   1          6.14          7.66        11.94 o                         
  -7   7   1          2.55          3.94        10.02 o                         
  -6   7   1          4.79         -7.56        10.68 o                         
  -5   7   1          5.06          4.07         9.81 o                         
  -4   7   1         21.52         18.44        11.16 o                         
  -3   7   1         92.88        101.10        12.41 o                         
  -2   7   1          3.46          4.39         5.56 o                         
  -1   7   1          0.49         -0.09         5.57 o                         
   0   7   1         10.28          7.93         6.39 o                         
   1   7   1         96.19        107.36        13.07 o                         
   2   7   1         24.16         17.76         5.68 o                         
   3   7   1         13.78         14.95         8.70 o                         
   4   7   1         18.02          9.60         6.72 o                         
   5   7   1         71.95         69.07        10.29 o                         
   6   7   1         18.48         24.15        14.10 o                         
   7   7   1          6.04         13.53         7.04 o                         
   8   7   1          3.00          1.26         8.57 o                         
   9   7   1          2.12         10.23         6.62 o                         
  10   7   1          3.46         -3.57         8.44 o                         
  11   7   1          1.13         -0.02         5.76 o                         
  12   7   1          0.06         -2.30         3.83 o                         
  -9   8   1         33.95         23.81         8.77 o                         
  -8   8   1         70.32         84.66        13.28 o                         
  -7   8   1        184.79        187.44        19.90 o                         
  -6   8   1         87.13         86.11        15.28 o                         
  -5   8   1          0.15          9.12         5.00 o                         
  -4   8   1          0.59         -4.96         5.42 o                         
  -3   8   1         42.15         43.85         8.45 o                         
  -2   8   1          0.01         -6.41         6.41 o                         
  -1   8   1         60.05         63.78         9.70 o                         
   0   8   1         36.24         29.07         7.58 o                         
   1   8   1         62.43         60.55         9.49 o                         
   2   8   1          1.02          1.18         8.80 o                         
   3   8   1          0.50          2.69         5.97 o                         
   4   8   1          4.24          7.02         5.52 o                         
   5   8   1         33.11         34.02         7.95 o                         
   6   8   1          0.65          3.63         8.23 o                         
   7   8   1        146.47        136.84        17.53 o                         
   8   8   1          5.18         -2.86         4.46 o                         
   9   8   1         46.96         25.78         8.67 o                         
  -5   9   1         17.88         12.97         6.37 o                         
  -4   9   1          0.78         -6.41         6.41 o                         
  -3   9   1          0.31          5.57         6.76 o                         
  -2   9   1          1.90          2.87         6.41 o                         
  -1   9   1          0.66         -5.63         6.97 o                         
   0   9   1         14.12         11.85         7.38 o                         
   1   9   1          0.37          8.88         6.24 o                         
   2   9   1          3.03          3.95         3.71 o                         
   3   9   1          0.00          1.05         3.46 o                         
   4   9   1          6.85         11.22         5.89 o                         
 -16   0   2          0.37          2.71         8.30 o                         
 -14   0   2         10.46          2.23        11.42 o                         
 -12   0   2         93.12         85.51        18.09 o                         
 -10   0   2        441.73        517.21        73.75 o                         
  -8   0   2         78.37         24.50        15.15 o                         
  -6   0   2       2878.82       3020.29       133.09 o                         
  -4   0   2       1782.47       1523.59        77.93 o                         
  -2   0   2        615.42        681.30        38.55 o                         
   0   0   2      12002.13      11594.50       128.73 o                         
   2   0   2       2924.81       2984.77        94.13 o                         
   4   0   2          4.45          8.40        13.27 o                         
   6   0   2       7427.95       8035.84       253.75 o                         
   8   0   2        877.18       1131.76       111.66 o                         
  10   0   2        388.94        393.56        53.26 o                         
  12   0   2        109.43         95.67        19.92 o                         
  14   0   2        239.57        226.89        27.42 o                         
  16   0   2        250.35        237.47        22.47 o                         
 -17   1   2         31.11         34.88        19.36 o                         
 -16   1   2         10.59         10.15        16.47 o                         
 -15   1   2          1.54          4.59         6.90 o                         
 -14   1   2         30.60         33.24        10.41 o                         
 -13   1   2          4.46         13.36         6.68 o                         
 -12   1   2          0.51         -5.58         5.58 o                         
 -11   1   2        246.74        236.64        14.61 o                         
 -10   1   2         31.00         36.99        19.66 o                         
  -9   1   2        386.67        383.72        42.62 o                         
  -8   1   2        168.55        154.46        26.22 o                         
  -7   1   2        207.80        224.54        28.66 o                         
  -6   1   2       1653.38       1679.85        68.92 o                         
  -5   1   2        982.07        993.01        78.61 o                         
  -4   1   2        511.64        529.91        34.59 o                         
  -3   1   2         33.32         33.66         9.59 o                         
  -2   1   2         60.12         59.55         9.86 o                         
  -1   1   2        512.42        516.23        38.58 o                         
   0   1   2          2.50         -1.72         3.46 o                         
   1   1   2         88.07         76.17         5.90 o                         
   2   1   2        862.15        794.96        36.92 o                         
   3   1   2         35.78         18.11         9.47 o                         
   4   1   2         12.56         17.07        11.82 o                         
   5   1   2       3927.94       3952.24       114.15 o                         
   6   1   2        935.63       1030.58        64.53 o                         
   7   1   2       1289.73       1413.32        83.48 o                         
   8   1   2        232.59        270.50        31.62 o                         
   9   1   2         74.96         66.44        26.49 o                         
  10   1   2         19.20         78.89        31.06 o                         
  11   1   2          1.89         -1.10         4.07 o                         
  12   1   2         29.56         27.53         7.12 o                         
  13   1   2          0.82         -1.09         6.92 o                         
  14   1   2         47.98         63.45        17.41 o                         
  15   1   2        219.63        207.63        16.82 o                         
  16   1   2         51.70         73.75         9.41 o                         
  17   1   2          8.13         -2.64         6.10 o                         
 -17   2   2         76.40        100.76        13.14 o                         
 -16   2   2          0.52         -2.08         7.67 o                         
 -15   2   2          5.65          5.28         9.98 o                         
 -14   2   2         12.01         21.48        13.42 o                         
 -13   2   2          3.26         -2.16         5.00 o                         
 -12   2   2         18.03         20.80         8.23 o                         
 -11   2   2        151.28        120.09        13.15 o                         
 -10   2   2         17.18         10.96         7.03 o                         
  -9   2   2        503.53        542.86        81.15 o                         
  -8   2   2        109.67         95.38        29.94 o                         
  -7   2   2         82.92         74.47        28.46 o                         
  -6   2   2        290.10        276.69        21.76 o                         
  -5   2   2       1045.21       1156.42        39.65 o                         
  -4   2   2       1382.51       1409.84        38.76 o                         
  -3   2   2        841.22        816.26        30.20 o                         
  -2   2   2       4638.02       4790.06       211.45 o                         
  -1   2   2       8575.40       9024.64       160.38 o                         
   0   2   2       2085.39       2251.38        60.75 o                         
   1   2   2        270.14        317.52        15.62 o                         
   2   2   2        373.03        377.39        26.35 o                         
   3   2   2       3984.65       3870.21       138.65 o                         
   4   2   2       3313.39       3460.00       143.93 o                         
   5   2   2        101.51         72.25        24.59 o                         
   6   2   2       1331.27       1469.06       112.23 o                         
   7   2   2        150.86        161.21        42.02 o                         
   8   2   2       1164.63       1127.44       115.32 o                         
   9   2   2         48.12         81.41        39.58 o                         
  10   2   2         70.78         89.74        12.25 o                         
  11   2   2        661.58        605.61        38.04 o                         
  12   2   2         60.49         30.11         9.98 o                         
  13   2   2         48.40         47.23        10.33 o                         
  14   2   2        115.40         96.60        19.79 o                         
  15   2   2        104.72        123.51        19.75 o                         
  16   2   2          2.52          3.87         7.96 o                         
  17   2   2         29.39         36.45         7.85 o                         
 -16   3   2          0.21          0.42         7.30 o                         
 -15   3   2          8.73         14.81         8.90 o                         
 -14   3   2          0.63          4.49         6.70 o                         
 -13   3   2         34.42         31.51         8.72 o                         
 -12   3   2         68.90         71.88        23.97 o                         
 -11   3   2          1.99         10.66         8.83 o                         
 -10   3   2        152.54        162.11        12.78 o                         
  -9   3   2          6.56          1.60        19.23 o                         
  -8   3   2          0.05        -13.39        24.56 o                         
  -7   3   2        235.43        215.09        51.06 o                         
  -6   3   2        178.94        192.01        47.97 o                         
  -5   3   2         15.25         18.14        14.49 o                         
  -4   3   2        379.29        392.83        52.43 o                         
  -3   3   2        535.48        548.78        59.01 o                         
  -2   3   2       1463.21       1487.49        84.37 o                         
  -1   3   2         77.43         72.78         9.70 o                         
   0   3   2        297.41        271.60        19.38 o                         
   1   3   2        218.14        198.65        12.89 o                         
   2   3   2        737.32        631.87        42.13 o                         
   3   3   2       1798.32       1887.00        73.17 o                         
   4   3   2        499.56        538.51        60.64 o                         
   5   3   2         52.38         64.62        22.28 o                         
   6   3   2        212.89        186.26        41.85 o                         
   7   3   2         26.65         20.45        22.81 o                         
   8   3   2         61.82        103.29        42.38 o                         
   9   3   2        151.60        162.85        16.18 o                         
  10   3   2         43.37         42.24         7.82 o                         
  11   3   2         45.79         25.73         8.70 o                         
  12   3   2         90.11        111.24        13.91 o                         
  13   3   2        276.55        214.49        18.47 o                         
  14   3   2          0.29          9.24         6.99 o                         
  15   3   2         10.48         14.79         9.28 o                         
  16   3   2          0.77         10.64         7.49 o                         
 -15   4   2         18.13         15.97         7.36 o                         
 -14   4   2         17.51         24.72         7.04 o                         
 -13   4   2         13.41          8.23        10.58 o                         
 -12   4   2         13.88         18.55         7.42 o                         
 -11   4   2          1.65          2.07         6.30 o                         
 -10   4   2        103.52        113.65        14.21 o                         
  -9   4   2        237.89        214.40        62.86 o                         
  -8   4   2          9.72          9.57         8.06 o                         
  -7   4   2        107.29         86.63        25.07 o                         
  -6   4   2         72.28         53.79        24.81 o                         
  -5   4   2         56.66         80.10        28.63 o                         
  -4   4   2       2756.01       3163.88       161.05 o                         
  -3   4   2        147.43        120.56        28.67 o                         
  -2   4   2       2457.68       2766.58       137.94 o                         
  -1   4   2        458.23        335.61        57.52 o                         
   0   4   2        175.09        194.71        41.68 o                         
   1   4   2        557.46        466.11        45.13 o                         
   2   4   2        381.57        422.64        38.16 o                         
   3   4   2       1202.42       1375.62        72.65 o                         
   4   4   2         84.96        147.40        25.30 o                         
   5   4   2        441.84        511.98        49.87 o                         
   6   4   2        463.99        594.47        53.19 o                         
   7   4   2         49.14         43.76        31.41 o                         
   8   4   2        149.57        151.62        14.08 o                         
   9   4   2        134.41        136.97        15.32 o                         
  10   4   2         62.98         55.37        16.86 o                         
  11   4   2        103.99        132.96        15.27 o                         
  12   4   2        330.48        315.00        27.81 o                         
  13   4   2          1.44          7.71         6.67 o                         
  14   4   2          1.05          9.33         5.34 o                         
  15   4   2          0.00          2.37         6.33 o                         
 -14   5   2          1.41         14.11         7.06 o                         
 -13   5   2          7.12         12.61         7.81 o                         
 -12   5   2          0.82         -6.70         6.70 o                         
 -11   5   2          2.45         17.92        10.86 o                         
 -10   5   2         37.08         43.66        14.77 o                         
  -9   5   2          0.78         -6.52         9.61 o                         
  -8   5   2          3.04         -3.46         8.06 o                         
  -7   5   2        185.50        174.29        19.88 o                         
  -6   5   2          0.91          0.55         5.35 o                         
  -5   5   2        148.12        142.79        21.11 o                         
  -4   5   2          8.91         29.81        29.03 o                         
  -3   5   2         93.67         91.07        35.66 o                         
  -2   5   2        118.64        106.29        40.57 o                         
  -1   5   2        414.63        353.67        65.75 o                         
   0   5   2          0.01         -5.82        21.95 o                         
   1   5   2        572.45        486.41        73.03 o                         
   2   5   2        124.39        177.61        48.12 o                         
   3   5   2        555.50        493.01        72.21 o                         
   4   5   2         36.40         43.60        20.09 o                         
   5   5   2          3.81         -8.53         8.53 o                         
   6   5   2         31.90         57.74        12.33 o                         
   7   5   2         10.67          7.03         7.04 o                         
   8   5   2          0.84         -1.75        11.55 o                         
   9   5   2          4.93          9.03        10.90 o                         
  10   5   2         10.14          6.26         8.82 o                         
  11   5   2        118.41        111.60        18.27 o                         
  12   5   2         27.54         26.85         7.37 o                         
  13   5   2          3.21          6.80         4.43 o                         
  14   5   2         11.50         11.87         8.03 o                         
 -13   6   2          3.31          1.81         5.28 o                         
 -12   6   2         11.57          9.97         7.68 o                         
 -11   6   2          0.09         -4.00         7.31 o                         
 -10   6   2          2.40          0.56         9.67 o                         
  -9   6   2         28.33         15.91        10.99 o                         
  -8   6   2          0.04          6.59         9.30 o                         
  -7   6   2        298.77        252.85        29.73 o                         
  -6   6   2        756.64        682.58        46.74 o                         
  -5   6   2         31.10         19.21        11.50 o                         
  -4   6   2        735.43        665.20        63.51 o                         
  -3   6   2         30.76         16.74        29.86 o                         
  -2   6   2         16.54         16.38         8.77 o                         
  -1   6   2         44.82         51.82         9.28 o                         
   0   6   2         90.90         79.55        17.70 o                         
   1   6   2        114.27        107.09        19.58 o                         
   2   6   2        135.20        133.42        14.04 o                         
   3   6   2          8.36          6.72        12.91 o                         
   4   6   2         31.33         27.48         8.84 o                         
   5   6   2         14.25         19.93         6.81 o                         
   6   6   2          3.31          2.53         4.39 o                         
   7   6   2        118.21        106.25        20.40 o                         
   8   6   2          5.64          0.35         6.05 o                         
   9   6   2         16.65         20.59         7.87 o                         
  10   6   2         97.33         98.04        17.31 o                         
  11   6   2         14.47         19.75         5.93 o                         
  12   6   2          5.85          5.81         4.41 o                         
  13   6   2         20.18         18.59         7.81 o                         
 -12   7   2          0.53          7.20         4.71 o                         
 -11   7   2          2.85          5.49         6.45 o                         
 -10   7   2          7.90         -1.59         7.41 o                         
  -9   7   2         18.58         13.61        10.26 o                         
  -8   7   2         25.74         29.29        13.61 o                         
  -7   7   2         36.82         43.87        14.93 o                         
  -6   7   2         72.61         69.02        16.77 o                         
  -5   7   2         13.46          5.65        10.17 o                         
  -4   7   2          2.33         -1.84         5.66 o                         
  -3   7   2          3.22          9.01        10.15 o                         
  -2   7   2        100.09         99.78        12.03 o                         
  -1   7   2         10.37         10.72         6.51 o                         
   0   7   2          6.63          8.08         5.68 o                         
   1   7   2          2.01         -1.42         5.86 o                         
   2   7   2        162.06        167.26        22.30 o                         
   3   7   2         16.74         16.00         8.28 o                         
   4   7   2          3.39          3.65         4.20 o                         
   5   7   2         18.41         12.98         5.26 o                         
   6   7   2         19.46         15.91         7.38 o                         
   7   7   2          7.91         22.88         8.31 o                         
   8   7   2          1.09          4.44         5.99 o                         
   9   7   2         87.60         70.87        12.54 o                         
  10   7   2         20.23         12.65         5.28 o                         
  11   7   2          0.61          3.84         6.02 o                         
  -9   8   2         17.01         12.46         6.17 o                         
  -8   8   2        125.53        118.18        14.52 o                         
  -7   8   2        318.48        340.39        25.50 o                         
  -6   8   2         32.24         37.23        11.74 o                         
  -5   8   2         86.11         75.80        15.94 o                         
  -4   8   2          1.90         -1.67         9.05 o                         
  -2   8   2         15.22         20.43        10.06 o                         
  -1   8   2         57.52         56.14         9.04 o                         
   0   8   2          1.47          6.81         6.46 o                         
   1   8   2        113.17        104.64        16.98 o                         
   2   8   2          4.56          6.54         6.86 o                         
   3   8   2          1.52         -0.15         4.49 o                         
   4   8   2          9.98         21.72         7.63 o                         
   5   8   2          0.53          8.67         5.56 o                         
   6   8   2         14.00         12.22         7.40 o                         
   7   8   2          0.44         -2.02         4.09 o                         
   8   8   2         53.11         47.31         9.33 o                         
   9   8   2         13.72          2.20         4.38 o                         
  -5   9   2          0.14         -5.47         5.47 o                         
  -4   9   2          0.18          8.55         6.52 o                         
  -3   9   2         15.02         23.40         8.31 o                         
  -2   9   2          0.12          9.83         7.20 o                         
  -1   9   2          7.66          5.88         3.07 o                         
   0   9   2          8.12          9.77         3.94 o                         
   1   9   2          1.25          6.25         3.92 o                         
   2   9   2          0.25         -0.35         4.11 o                         
   3   9   2          2.02          3.62         4.80 o                         
   4   9   2          0.08          6.68         4.82 o                         
 -17   0   3          4.27          9.00         6.89 o                         
 -15   0   3         32.31          5.15         9.48 o                         
 -13   0   3        652.36        616.63        43.53 o                         
 -11   0   3          0.78         -4.59        35.45 o                         
  -9   0   3         81.34         77.36        25.75 o                         
  -7   0   3         58.00         69.45        26.01 o                         
  -5   0   3       1240.17       1174.73        76.95 o                         
  -3   0   3      12371.44      13044.86       207.71 o                         
  -1   0   3      14239.22      14965.43       188.08 o                         
   1   0   3      13198.49      13307.40        98.14 o                         
   3   0   3        461.13        476.75        47.08 o                         
   5   0   3          2.95          8.66        16.04 o                         
   7   0   3       1853.95       1700.31       131.82 o                         
   9   0   3        600.02        830.58       105.51 o                         
  11   0   3         21.22         34.45        16.14 o                         
  13   0   3          0.39        -10.83        13.15 o                         
  15   0   3        101.48         82.96        16.41 o                         
  17   0   3          0.24         -3.72         5.58 o                         
 -17   1   3         16.42         18.60         4.80 o                         
 -16   1   3          3.11          1.79        15.89 o                         
 -15   1   3          9.43          5.60         6.84 o                         
 -14   1   3          1.66          6.26        11.65 o                         
 -13   1   3         38.37         32.28         9.35 o                         
 -12   1   3          0.39         -1.29         5.75 o                         
 -11   1   3         35.69         41.20         6.91 o                         
 -10   1   3        189.39        207.90        51.45 o                         
  -9   1   3        431.64        486.56        47.73 o                         
  -8   1   3        183.06        195.11        28.68 o                         
  -7   1   3        197.14        222.78        29.39 o                         
  -6   1   3        487.67        481.03        38.91 o                         
  -5   1   3        648.12        639.45        39.95 o                         
  -4   1   3         98.81        104.69        16.00 o                         
  -3   1   3       1735.94       1646.65        52.61 o                         
  -2   1   3        205.78        162.73        16.47 o                         
  -1   1   3         44.89         40.29         4.64 o                         
   0   1   3       1208.30       1221.73        35.88 o                         
   1   1   3          2.98          4.89         4.52 o                         
   2   1   3       1215.32       1249.31        36.79 o                         
   3   1   3       1735.11       1700.34        64.10 o                         
   4   1   3       1177.78       1027.55        55.42 o                         
   5   1   3        888.56        720.14        51.31 o                         
   6   1   3        693.49        667.41        55.06 o                         
   7   1   3         48.54         43.34        18.92 o                         
   8   1   3        530.48        513.99        55.78 o                         
   9   1   3         30.31         25.24        33.42 o                         
  10   1   3        478.74        503.97        31.14 o                         
  11   1   3         48.87         46.48         9.57 o                         
  12   1   3          1.26         10.45         9.17 o                         
  13   1   3        192.11        134.97        21.22 o                         
  14   1   3         44.24         27.25         7.40 o                         
  15   1   3          1.69          0.59        19.57 o                         
  16   1   3          7.38          9.11         5.43 o                         
  17   1   3         49.54         42.99         8.94 o                         
 -17   2   3         10.63         26.76         8.95 o                         
 -16   2   3         87.08        105.15        15.09 o                         
 -15   2   3         32.69         39.14        13.03 o                         
 -14   2   3          9.46          7.43        11.20 o                         
 -13   2   3         80.96         76.66         9.31 o                         
 -12   2   3        204.20        194.45        14.27 o                         
 -11   2   3        667.91        661.28        29.67 o                         
 -10   2   3         23.17         42.91        10.49 o                         
  -9   2   3         61.67         44.70        34.43 o                         
  -8   2   3        863.34        884.11        96.13 o                         
  -7   2   3         61.39         33.84        20.44 o                         
  -6   2   3        653.50        726.36        44.80 o                         
  -5   2   3       1268.81       1397.47       104.92 o                         
  -4   2   3       2026.10       2063.47        63.75 o                         
  -3   2   3        596.36        657.13        58.99 o                         
  -2   2   3       3235.92       3360.64       117.88 o                         
  -1   2   3        376.16        394.20        36.09 o                         
   0   2   3       2022.46       2189.20        73.68 o                         
   1   2   3       2272.62       2342.80        46.55 o                         
   2   2   3        298.31        290.85        35.31 o                         
   3   2   3        255.69        335.70        34.38 o                         
   4   2   3        105.02        108.51        29.96 o                         
   5   2   3          8.30         19.01        21.93 o                         
   6   2   3        699.95        756.87        83.84 o                         
   7   2   3        251.81        291.38        58.20 o                         
   8   2   3        260.91        237.00        54.47 o                         
   9   2   3         93.15         83.32        40.25 o                         
  10   2   3          1.22          6.56         5.39 o                         
  11   2   3          7.29         22.22         7.28 o                         
  12   2   3         14.09          6.05         5.47 o                         
  13   2   3         43.35         22.64         8.68 o                         
  14   2   3         15.25         -5.76        11.17 o                         
  15   2   3          0.48         -1.97         9.64 o                         
  16   2   3          0.03         16.88        10.18 o                         
  17   2   3         20.43         12.20         5.29 o                         
 -16   3   3          0.33         -6.30         8.01 o                         
 -15   3   3          0.00         -6.15         8.00 o                         
 -14   3   3         16.78         17.95         7.64 o                         
 -13   3   3         85.12         84.17        12.22 o                         
 -12   3   3          7.79         11.09         7.34 o                         
 -11   3   3        156.10        161.14        16.53 o                         
 -10   3   3          8.90         19.22         5.48 o                         
  -9   3   3        423.98        468.86        31.57 o                         
  -8   3   3          4.59        -20.82        24.03 o                         
  -7   3   3         91.29        116.81        42.74 o                         
  -6   3   3        401.37        336.10        55.53 o                         
  -5   3   3        182.12        182.96        39.17 o                         
  -4   3   3        255.46        256.05        43.07 o                         
  -3   3   3         54.77         26.89        13.55 o                         
  -2   3   3       1538.73       1587.76        87.29 o                         
  -1   3   3        536.93        488.98        43.43 o                         
   0   3   3         40.14         50.40        12.23 o                         
   1   3   3       1116.45       1065.90        34.91 o                         
   2   3   3        468.28        388.43        33.43 o                         
   3   3   3         88.69         92.02        17.15 o                         
   4   3   3         46.96         71.89        19.03 o                         
   5   3   3          9.36         20.64         9.71 o                         
   6   3   3         39.32         52.45        22.60 o                         
   7   3   3        114.91        112.39        40.67 o                         
   8   3   3          8.49          2.28        29.10 o                         
   9   3   3        355.28        305.93        68.16 o                         
  10   3   3          2.46          2.10         5.28 o                         
  11   3   3         53.19         45.70         7.98 o                         
  12   3   3          5.57         -1.43         6.13 o                         
  13   3   3        241.71        230.63        18.50 o                         
  14   3   3          2.77          2.80        11.41 o                         
  15   3   3          8.31         14.25         9.39 o                         
  16   3   3         16.46         20.39         8.83 o                         
 -15   4   3          3.89          0.57         4.81 o                         
 -14   4   3          1.73          3.69         5.23 o                         
 -13   4   3         42.19         54.78         9.39 o                         
 -12   4   3          4.61         -2.16         6.21 o                         
 -11   4   3        376.64        379.35        42.70 o                         
 -10   4   3        225.69        234.64        19.40 o                         
  -9   4   3        286.98        269.92        27.41 o                         
  -8   4   3         55.63         57.71        22.78 o                         
  -7   4   3        188.51        188.18        21.23 o                         
  -6   4   3         91.06         95.92        36.42 o                         
  -5   4   3        248.74        257.58        50.36 o                         
  -4   4   3        371.65        456.51        62.58 o                         
  -3   4   3        631.05        773.35        72.94 o                         
  -2   4   3        754.78        913.05        61.04 o                         
  -1   4   3         35.56         27.44        23.13 o                         
   0   4   3          0.38          6.88        16.61 o                         
   1   4   3         74.27         55.60        19.55 o                         
   2   4   3        241.83        252.01        25.71 o                         
   3   4   3        690.95        735.22        54.34 o                         
   4   4   3        459.15        543.56        47.60 o                         
   5   4   3         29.19         40.01        25.24 o                         
   6   4   3        155.52        155.27        42.56 o                         
   7   4   3        354.87        385.70        71.72 o                         
   8   4   3          8.78         24.57         8.15 o                         
   9   4   3         12.13         17.14         7.05 o                         
  10   4   3          4.62          3.45         5.58 o                         
  11   4   3         15.44         14.51         4.94 o                         
  12   4   3         64.59         52.61        25.38 o                         
  13   4   3          4.37          7.73         5.42 o                         
  14   4   3          5.33         26.69        10.48 o                         
  15   4   3          9.90          0.83         5.90 o                         
 -14   5   3          0.67         12.75         7.25 o                         
 -13   5   3         30.20         30.71         9.82 o                         
 -12   5   3          7.48          6.03         6.59 o                         
 -11   5   3          0.03         -8.94         8.94 o                         
 -10   5   3         14.85         15.55        13.34 o                         
  -9   5   3          9.42         15.35        13.68 o                         
  -8   5   3          1.48         17.65        33.90 o                         
  -7   5   3        147.49        151.28        20.37 o                         
  -6   5   3         77.70         75.31         9.55 o                         
  -5   5   3          0.40         -6.20         7.73 o                         
  -4   5   3          3.85         -3.60         7.72 o                         
  -3   5   3        134.40        123.40        42.02 o                         
  -2   5   3        729.62        619.50        83.81 o                         
  -1   5   3         68.58         40.19        27.10 o                         
   0   5   3          4.40         -8.27        25.35 o                         
   1   5   3         31.79          2.83        21.59 o                         
   2   5   3        398.21        385.72        62.33 o                         
   3   5   3        101.72         86.26        31.58 o                         
   4   5   3          0.23          3.94         6.08 o                         
   5   5   3         36.24         35.48         7.79 o                         
   6   5   3         61.57         70.44        10.17 o                         
   7   5   3         36.26         42.16        11.18 o                         
   8   5   3         36.81         33.78         8.24 o                         
   9   5   3        158.47        159.65        15.24 o                         
  10   5   3          2.75         19.40         8.90 o                         
  11   5   3         87.13         68.35        10.72 o                         
  12   5   3         53.89         51.68        12.77 o                         
  13   5   3          4.44         14.84         5.34 o                         
  14   5   3          6.99         -1.66         4.67 o                         
 -13   6   3          4.96          3.38         5.98 o                         
 -12   6   3        106.05        102.15        15.11 o                         
 -11   6   3         10.07         19.59         8.71 o                         
 -10   6   3          5.76          4.59        10.30 o                         
  -9   6   3         78.17         54.21        18.07 o                         
  -8   6   3         32.89         21.70        10.53 o                         
  -7   6   3        192.62        203.97        27.49 o                         
  -6   6   3       1205.13       1113.68        58.47 o                         
  -5   6   3          7.46          5.70         7.91 o                         
  -4   6   3        554.50        517.13        35.37 o                         
  -3   6   3         33.82         38.20        13.87 o                         
  -2   6   3         54.89         45.28        15.32 o                         
  -1   6   3         16.59          9.18        15.46 o                         
   0   6   3         66.96         74.24        13.55 o                         
   1   6   3         18.48         36.78        11.81 o                         
   2   6   3        423.53        436.92        24.16 o                         
   3   6   3         11.64         25.26         7.76 o                         
   4   6   3        199.67        204.09        24.53 o                         
   5   6   3          0.11          2.54         4.72 o                         
   6   6   3          8.51          4.11         6.27 o                         
   7   6   3        111.41        118.76        10.88 o                         
   8   6   3        108.27        115.36        10.90 o                         
   9   6   3         44.54         42.86         8.76 o                         
  10   6   3         56.04         52.61         7.23 o                         
  11   6   3         19.07         18.24        12.27 o                         
  12   6   3          9.35         15.16         8.72 o                         
  13   6   3          0.58          4.30         4.67 o                         
 -12   7   3          0.28          6.57         4.65 o                         
 -11   7   3          0.24         -6.12         6.12 o                         
 -10   7   3         13.30          4.11         7.51 o                         
  -9   7   3          2.53          2.57         9.10 o                         
  -8   7   3          7.62         24.91        13.80 o                         
  -7   7   3         36.63         46.85        16.19 o                         
  -6   7   3          3.08         10.83         9.80 o                         
  -5   7   3         20.03         31.87        12.79 o                         
  -4   7   3          3.43         15.41        11.26 o                         
  -3   7   3         55.75         54.67        14.75 o                         
  -2   7   3          0.08          5.99         7.46 o                         
  -1   7   3         44.36         34.07        13.14 o                         
   0   7   3         12.76         26.92        12.62 o                         
   1   7   3          1.63          1.14         8.80 o                         
   2   7   3          3.09         10.50         7.89 o                         
   3   7   3          0.60          2.19         7.54 o                         
   4   7   3          9.90          3.03         4.84 o                         
   5   7   3         61.21         62.92         8.29 o                         
   6   7   3         10.19         16.39         7.43 o                         
   7   7   3         14.36         20.68         6.77 o                         
   8   7   3          1.21          7.91         6.40 o                         
   9   7   3        157.69        152.22        16.94 o                         
  10   7   3         22.96         16.10         4.61 o                         
  11   7   3          4.15          5.71         5.69 o                         
  -9   8   3         16.64         16.97         4.40 o                         
  -8   8   3        133.90        125.90         9.99 o                         
  -7   8   3          4.42         14.05         5.83 o                         
  -6   8   3        635.88        655.78        25.24 o                         
  -5   8   3          0.08         -0.03        10.21 o                         
  -4   8   3        154.39        147.53        20.35 o                         
  -3   8   3          0.08         -2.36         6.35 o                         
  -2   8   3          0.31         -0.39         7.70 o                         
  -1   8   3          4.92          4.21         7.83 o                         
   0   8   3         58.86         52.58        13.01 o                         
   1   8   3          1.40         10.49         9.69 o                         
   2   8   3        184.07        195.25        12.03 o                         
   3   8   3          0.10          4.07         4.39 o                         
   4   8   3         10.39         13.82         4.36 o                         
   5   8   3          0.82          2.80         6.05 o                         
   6   8   3         25.56         16.85         9.18 o                         
   7   8   3          2.19         -0.90         6.42 o                         
   8   8   3         75.99         58.31        16.61 o                         
  -5   9   3          3.67          4.87         5.23 o                         
  -4   9   3          1.29         -4.14         5.49 o                         
  -3   9   3          2.21          2.63         6.23 o                         
  -2   9   3         16.49         25.46         8.70 o                         
  -1   9   3         10.44         -1.19         4.49 o                         
   0   9   3          2.04         -0.05         4.08 o                         
   1   9   3          6.59          7.57         3.94 o                         
   2   9   3          8.04          7.17         6.05 o                         
   3   9   3          0.75          2.38         4.57 o                         
   4   9   3          4.15          3.02         3.89 o                         
 -16   0   4         17.02         15.42         9.58 o                         
 -14   0   4         16.11         25.57        11.76 o                         
 -12   0   4        814.91        773.82        48.83 o                         
 -10   0   4          7.68        -20.74        20.74 o                         
  -8   0   4       1269.83       1240.35       102.81 o                         
  -6   0   4        207.83        199.24        39.22 o                         
  -4   0   4       5745.79       5823.22       163.08 o                         
  -2   0   4        515.81        528.44        43.44 o                         
   0   0   4       5918.27       6072.60       134.21 o                         
   2   0   4       2858.52       2663.79       105.40 o                         
   4   0   4         14.01         19.17        16.72 o                         
   6   0   4        101.81         60.76        29.70 o                         
   8   0   4         12.76         -1.91        17.41 o                         
  10   0   4        795.24        753.13       108.12 o                         
  12   0   4          6.13         31.47        16.94 o                         
  14   0   4         92.01        105.46        19.38 o                         
  16   0   4         16.70         26.54        10.09 o                         
 -17   1   4          0.13          2.99         3.55 o                         
 -16   1   4          4.06         11.58         6.05 o                         
 -15   1   4          2.82         11.42        11.04 o                         
 -14   1   4         24.01         38.05         9.34 o                         
 -13   1   4        315.14        372.89        23.96 o                         
 -12   1   4          0.03         -5.03         5.84 o                         
 -11   1   4         90.78         98.11        10.50 o                         
 -10   1   4         38.54         39.93        12.19 o                         
  -9   1   4        326.82        331.01        40.41 o                         
  -8   1   4        151.53        137.11        25.79 o                         
  -7   1   4          8.21         22.10        20.79 o                         
  -6   1   4       1338.11       1347.27        65.31 o                         
  -5   1   4        745.36        724.91        44.69 o                         
  -4   1   4        162.95        162.67        21.32 o                         
  -3   1   4         63.15         54.30        12.52 o                         
  -2   1   4        111.45        123.87        16.79 o                         
  -1   1   4         31.76         32.95         6.24 o                         
   0   1   4         99.37        101.72        10.27 o                         
   1   1   4        910.45        809.86        27.36 o                         
   2   1   4       1305.66       1257.82        38.35 o                         
   3   1   4         22.24         18.66        11.02 o                         
   4   1   4        401.20        370.48        36.19 o                         
   5   1   4        823.73        855.33        58.59 o                         
   6   1   4        484.68        495.67        48.71 o                         
   7   1   4         40.57         30.52        23.04 o                         
   8   1   4        118.17        127.10        30.14 o                         
   9   1   4        295.15        303.37        48.73 o                         
  10   1   4          4.24          0.60         5.89 o                         
  11   1   4        153.35        155.45        14.53 o                         
  12   1   4         18.63         19.54         9.67 o                         
  13   1   4         54.34         43.98        10.58 o                         
  14   1   4          5.73          1.25         6.90 o                         
  15   1   4         42.89         37.93        21.82 o                         
  16   1   4         21.30         25.65         5.87 o                         
  17   1   4         14.61         29.44         7.23 o                         
 -17   2   4          6.74         19.87         7.76 o                         
 -16   2   4          0.23         31.07        11.96 o                         
 -15   2   4         66.70         58.11        13.39 o                         
 -14   2   4          2.92         -1.49        10.64 o                         
 -13   2   4         30.21         37.94         7.66 o                         
 -12   2   4         62.40         67.75         8.87 o                         
 -11   2   4        350.87        372.77        18.38 o                         
 -10   2   4        436.10        431.42        23.55 o                         
  -9   2   4        881.03        833.75        98.61 o                         
  -8   2   4         99.35         77.95        25.53 o                         
  -7   2   4          4.29          3.53        21.26 o                         
  -6   2   4          8.10          5.41         8.48 o                         
  -5   2   4        147.36        107.01        17.50 o                         
  -4   2   4       1326.49       1461.38        58.11 o                         
  -3   2   4        222.80        273.08        24.86 o                         
  -2   2   4         14.80          6.49         9.58 o                         
  -1   2   4       1357.62       1283.13        69.32 o                         
   0   2   4         80.98         81.06        18.80 o                         
   1   2   4         63.17         42.16        10.12 o                         
   2   2   4        857.62        827.96        54.98 o                         
   3   2   4       3031.66       3185.89       105.92 o                         
   4   2   4         58.57         65.84        10.94 o                         
   5   2   4       1007.50        986.45        64.55 o                         
   6   2   4        107.14        117.58        25.34 o                         
   7   2   4         94.57         48.04        32.22 o                         
   8   2   4        515.37        381.87        78.32 o                         
   9   2   4          0.09        -34.63        34.63 o                         
  10   2   4          0.04          0.42         4.10 o                         
  11   2   4        219.54        205.35        17.39 o                         
  12   2   4          2.86          3.36         6.46 o                         
  13   2   4          9.99         25.49        14.16 o                         
  14   2   4          0.01          1.94        10.03 o                         
  15   2   4         35.64         22.86        11.25 o                         
  16   2   4          1.08         12.21         8.94 o                         
  17   2   4          2.61          3.43         5.45 o                         
 -16   3   4          0.93          0.72         6.68 o                         
 -15   3   4         43.25         53.37        12.80 o                         
 -14   3   4          1.20          0.78         5.77 o                         
 -13   3   4          0.06          0.36         6.06 o                         
 -12   3   4          7.90         17.16         6.87 o                         
 -11   3   4         29.97         35.60        15.74 o                         
 -10   3   4        121.89        128.17        12.03 o                         
  -9   3   4        154.66        150.25        14.09 o                         
  -8   3   4          1.08        -14.77        14.89 o                         
  -7   3   4        129.67         98.60        34.44 o                         
  -6   3   4        107.27        121.48        37.99 o                         
  -5   3   4        197.84        212.61        41.58 o                         
  -4   3   4        367.18        367.71        51.80 o                         
  -3   3   4        838.32        893.77        74.40 o                         
  -2   3   4       1102.24       1100.02        75.28 o                         
  -1   3   4        246.57        235.45        33.35 o                         
   0   3   4        152.60        163.42        34.72 o                         
   1   3   4        101.19         96.72        14.11 o                         
   2   3   4        287.84        224.87        24.69 o                         
   3   3   4        104.77         77.90        15.90 o                         
   4   3   4        314.28        355.16        33.80 o                         
   5   3   4        238.38        226.37        50.10 o                         
   6   3   4        616.97        666.45        88.23 o                         
   7   3   4         26.56         14.18        20.05 o                         
   8   3   4         15.48         32.74        29.71 o                         
   9   3   4          0.67         -7.83        10.39 o                         
  10   3   4         93.35        104.14        12.77 o                         
  11   3   4          2.84          2.06         5.72 o                         
  12   3   4         69.02         73.05         9.75 o                         
  13   3   4          8.05         13.81         7.41 o                         
  14   3   4          0.49         13.36         9.67 o                         
  15   3   4          3.98         26.14        10.49 o                         
  16   3   4          2.40          3.54         5.44 o                         
 -15   4   4         23.17         15.67         5.30 o                         
 -14   4   4         19.62         28.76         7.76 o                         
 -13   4   4          0.12          0.70         4.97 o                         
 -12   4   4         58.90         63.13        10.34 o                         
 -11   4   4         69.62         66.27        11.78 o                         
 -10   4   4        100.09        108.26        13.10 o                         
  -9   4   4        207.17        238.77        25.43 o                         
  -8   4   4       2151.98       2135.64        70.85 o                         
  -7   4   4        312.30        292.38        26.13 o                         
  -6   4   4         32.42         29.59        29.43 o                         
  -5   4   4         79.48         72.42        33.78 o                         
  -4   4   4        878.75        939.84        88.40 o                         
  -3   4   4         34.81         39.45        23.19 o                         
  -2   4   4       1069.15       1191.68       136.58 o                         
  -1   4   4        316.98        292.42        51.10 o                         
   0   4   4        452.39        433.99        61.76 o                         
   1   4   4        109.78        109.08        39.38 o                         
   2   4   4       1082.46       1046.16        70.83 o                         
   3   4   4        740.95        729.84        59.45 o                         
   4   4   4       1336.16       1267.32       115.24 o                         
   5   4   4        547.05        628.71        86.95 o                         
   6   4   4        127.80        118.82        44.53 o                         
   7   4   4         96.94         90.85        26.82 o                         
   8   4   4          3.37         -5.93         5.93 o                         
   9   4   4          2.89          1.63         6.67 o                         
  10   4   4          0.23         14.02         6.04 o                         
  11   4   4         17.87         14.45         5.65 o                         
  12   4   4          3.99          9.40         6.01 o                         
  13   4   4          8.48         14.87         5.89 o                         
  14   4   4          7.61         32.80        10.47 o                         
  15   4   4         10.52          7.77         3.89 o                         
 -14   5   4          0.20          7.67         4.71 o                         
 -13   5   4          1.24         -6.23         6.23 o                         
 -12   5   4         31.87         31.14        10.01 o                         
 -11   5   4          0.04         -2.77         7.90 o                         
 -10   5   4         29.62         28.14        12.18 o                         
  -9   5   4         97.00         80.69        19.42 o                         
  -8   5   4          0.11         17.39        13.39 o                         
  -7   5   4          9.28          3.28        20.10 o                         
  -6   5   4         72.82         59.13         9.96 o                         
  -5   5   4         94.10         95.98        15.39 o                         
  -4   5   4         16.82         19.51        23.46 o                         
  -3   5   4        178.04        197.33        51.80 o                         
  -2   5   4        329.70        246.03        54.69 o                         
  -1   5   4        239.00        198.60        48.21 o                         
   0   5   4         16.28         -1.90        21.04 o                         
   1   5   4        131.03         75.52        31.53 o                         
   2   5   4         65.51         50.85        23.39 o                         
   3   5   4          1.63          2.16        35.40 o                         
   4   5   4         17.22         19.18         8.79 o                         
   5   5   4         99.01         87.67        15.33 o                         
   6   5   4         10.71         12.28        11.54 o                         
   7   5   4        150.58        166.21        30.45 o                         
   8   5   4          5.68          7.07         6.24 o                         
   9   5   4         37.10         30.19        11.42 o                         
  10   5   4          1.50          5.28         5.95 o                         
  11   5   4         57.67         43.85         8.42 o                         
  12   5   4          7.71          4.36         6.75 o                         
  13   5   4         35.37         55.84        10.84 o                         
  14   5   4          1.02          5.03         4.81 o                         
 -13   6   4          0.78          6.95         4.42 o                         
 -12   6   4         22.73         35.52         9.45 o                         
 -11   6   4         13.72         25.02        10.89 o                         
 -10   6   4          0.02          4.40        15.54 o                         
  -9   6   4          7.01         16.55        12.92 o                         
  -8   6   4        689.66        663.52        45.61 o                         
  -7   6   4         18.90         15.01        13.18 o                         
  -6   6   4        328.76        333.36        32.48 o                         
  -5   6   4         35.42         28.00        11.73 o                         
  -4   6   4         82.92         88.84        17.31 o                         
  -3   6   4          1.77         -3.60         9.03 o                         
  -2   6   4          2.12          0.58        10.99 o                         
  -1   6   4         27.92          8.76         8.26 o                         
   0   6   4        183.36        181.74        27.39 o                         
   1   6   4          1.95         -6.54         7.93 o                         
   2   6   4        129.50        148.80        21.17 o                         
   3   6   4         78.16         67.30        16.43 o                         
   4   6   4        128.00        131.10        20.40 o                         
   5   6   4         56.27         49.08         9.58 o                         
   6   6   4         46.70         43.24         7.59 o                         
   7   6   4        121.17        135.84        16.70 o                         
   8   6   4          1.96         -0.17         4.56 o                         
   9   6   4          0.00          5.37        10.33 o                         
  10   6   4          4.11         -0.77         4.81 o                         
  11   6   4          8.15         14.99         5.46 o                         
  12   6   4          3.96         -3.92         3.92 o                         
 -11   7   4          2.59          2.61         3.97 o                         
 -10   7   4          0.62          2.75         7.58 o                         
  -9   7   4         13.25         20.63        11.33 o                         
  -8   7   4          4.51          1.69         9.56 o                         
  -7   7   4         12.47         11.21        11.47 o                         
  -6   7   4         30.68         13.28         9.83 o                         
  -5   7   4         55.41         42.58        15.64 o                         
  -4   7   4          8.54         -3.03         9.03 o                         
  -3   7   4          0.82         -2.77         8.22 o                         
  -2   7   4         43.38         29.32        13.28 o                         
  -1   7   4          0.26         -1.14         8.58 o                         
   0   7   4         17.59          9.59         9.99 o                         
   1   7   4         71.99         75.20        17.04 o                         
   2   7   4         70.32         83.80        16.33 o                         
   3   7   4          0.48          0.38         9.13 o                         
   4   7   4          0.72         -5.61         5.61 o                         
   5   7   4          0.18         -0.19         5.60 o                         
   6   7   4          9.71         14.06         7.15 o                         
   7   7   4          1.68         10.45         6.19 o                         
   8   7   4         19.44         30.29        11.08 o                         
   9   7   4          0.95         -1.81         3.55 o                         
  10   7   4          3.73          1.31         3.85 o                         
  -8   8   4         53.10         49.47         6.92 o                         
  -7   8   4          4.60          9.97         4.07 o                         
  -6   8   4         90.45        132.13        11.33 o                         
  -5   8   4         24.44         46.45        13.69 o                         
  -4   8   4        387.56        408.97        31.83 o                         
  -3   8   4          5.53          1.10         6.39 o                         
  -2   8   4         14.31         15.15         9.82 o                         
  -1   8   4          0.94         10.50        10.25 o                         
   0   8   4        129.93        134.20        18.84 o                         
   1   8   4          2.39         -4.44         9.44 o                         
   2   8   4         46.11         35.70        16.28 o                         
   3   8   4          3.40         -2.44         7.05 o                         
   4   8   4         21.12         19.29         6.26 o                         
   5   8   4         10.11          7.67         9.68 o                         
   6   8   4          4.14         -6.37         6.37 o                         
   7   8   4          2.07          2.19         6.24 o                         
   8   8   4          1.13          0.71         3.21 o                         
  -5   9   4         11.66         12.79         5.77 o                         
  -4   9   4          0.04         10.04         6.19 o                         
  -3   9   4          3.02          1.87         5.98 o                         
  -2   9   4          6.00          5.14         6.60 o                         
  -1   9   4          4.42          3.79         6.92 o                         
   0   9   4          3.97         -6.04         6.04 o                         
   1   9   4         12.07          7.79         5.40 o                         
   2   9   4          6.62          1.85         5.29 o                         
   3   9   4          2.64          9.12         5.65 o                         
   4   9   4          1.54         -0.52         4.17 o                         
 -17   0   5          0.10         -6.60         6.60 o                         
 -15   0   5          9.86         27.96        11.56 o                         
 -13   0   5       1840.33       1863.44        74.53 o                         
 -11   0   5       3047.37       2908.07       329.93 o                         
  -9   0   5        887.51        794.79        90.63 o                         
  -7   0   5         42.35          4.99        17.47 o                         
  -5   0   5      11971.26      13383.73       285.04 o                         
  -3   0   5       8956.90       9007.97       202.77 o                         
  -1   0   5      23832.24      24460.64       307.08 o                         
   1   0   5      10787.61      10220.52       144.80 o                         
   3   0   5       1423.68       1581.55        97.79 o                         
   5   0   5        230.52        274.90        50.98 o                         
   7   0   5        164.05        117.28        34.31 o                         
   9   0   5        290.75        299.01        68.24 o                         
  11   0   5         48.56         29.90        46.13 o                         
  13   0   5          1.35         -1.62         9.67 o                         
  15   0   5          0.09         -8.07         8.07 o                         
 -17   1   5          3.27         10.15         3.76 o                         
 -16   1   5          7.15         10.13         5.68 o                         
 -15   1   5          4.72         -1.85         7.00 o                         
 -14   1   5         38.10         39.17         9.93 o                         
 -13   1   5          3.38         -3.36         6.30 o                         
 -12   1   5          4.63         10.52        15.29 o                         
 -11   1   5         41.22         52.06         9.62 o                         
 -10   1   5         84.90         83.74         9.24 o                         
  -9   1   5        205.39        223.80        34.08 o                         
  -8   1   5        177.84        194.82        31.03 o                         
  -7   1   5        101.96        106.14        25.08 o                         
  -6   1   5          2.45         13.01        10.50 o                         
  -5   1   5        242.06        261.42        28.76 o                         
  -4   1   5         96.86        108.76        20.88 o                         
  -3   1   5       1034.25       1008.10        49.71 o                         
  -2   1   5          3.39         -0.07        10.23 o                         
  -1   1   5          5.58         18.04         7.74 o                         
   0   1   5       2756.09       2691.83        56.24 o                         
   1   1   5        167.45        145.60        17.60 o                         
   2   1   5       3621.74       3701.77        71.29 o                         
   3   1   5        505.82        510.00        40.39 o                         
   4   1   5        181.38        135.96        25.66 o                         
   5   1   5        304.56        280.11        36.09 o                         
   6   1   5        661.04        645.39        58.06 o                         
   7   1   5         36.53         27.51        15.57 o                         
   8   1   5        293.00        261.14        42.08 o                         
   9   1   5         13.62         42.71        22.98 o                         
  10   1   5        751.41        733.48        25.71 o                         
  11   1   5        119.27        119.73        13.17 o                         
  12   1   5          9.80         15.30         5.02 o                         
  13   1   5          0.40          3.48        15.15 o                         
  14   1   5         34.86         23.65         8.10 o                         
  15   1   5         14.67         27.68         7.96 o                         
  16   1   5          7.81         11.56         6.29 o                         
  17   1   5          0.14          6.30         4.95 o                         
 -17   2   5          8.33         24.55         6.74 o                         
 -16   2   5          0.06         16.70         8.12 o                         
 -15   2   5        251.40        288.63        26.69 o                         
 -14   2   5        273.16        295.82        19.29 o                         
 -13   2   5        538.02        587.02        23.20 o                         
 -12   2   5        650.79        655.51        26.91 o                         
 -11   2   5         80.47         82.19         9.72 o                         
 -10   2   5       2255.03       2331.39        47.91 o                         
  -9   2   5        313.16        344.56        63.85 o                         
  -8   2   5        457.53        439.02        71.23 o                         
  -7   2   5        199.64        283.39        33.97 o                         
  -6   2   5        195.78        180.42        26.14 o                         
  -5   2   5       1332.10       1575.36        69.17 o                         
  -4   2   5       6379.93       6931.75       137.28 o                         
  -3   2   5        118.48        196.71        22.62 o                         
  -2   2   5         43.02         50.55        12.80 o                         
  -1   2   5          0.15        -10.88        10.88 o                         
   0   2   5       5259.34       5509.93       148.87 o                         
   1   2   5       7022.38       7234.27        92.83 o                         
   2   2   5        380.85        332.49        27.80 o                         
   3   2   5       1328.47       1324.77        65.96 o                         
   4   2   5         18.59         11.08         9.49 o                         
   5   2   5        124.91        156.72        26.55 o                         
   6   2   5       1024.19       1057.25        73.99 o                         
   7   2   5        113.22         81.39        37.11 o                         
   8   2   5        136.41        161.47        50.83 o                         
   9   2   5          4.53         -5.67         5.67 o                         
  10   2   5          8.96          2.21         4.29 o                         
  11   2   5         40.53         38.69         9.07 o                         
  12   2   5          1.44          2.26         5.98 o                         
  13   2   5         77.71         56.73        17.63 o                         
  14   2   5          7.52         10.51        11.78 o                         
  15   2   5         20.00         31.70        12.13 o                         
  16   2   5          4.10         -5.06         8.05 o                         
 -16   3   5          6.70         10.31         6.53 o                         
 -15   3   5          3.96         23.54        10.64 o                         
 -14   3   5         10.90         19.59        11.30 o                         
 -13   3   5          0.61          2.58         8.86 o                         
 -12   3   5          2.57          0.78         7.01 o                         
 -11   3   5          3.32         -6.43         6.43 o                         
 -10   3   5          0.19         10.64         5.80 o                         
  -9   3   5          0.53          1.89         6.10 o                         
  -8   3   5          1.31         -2.51        21.41 o                         
  -7   3   5          1.45         32.90        23.35 o                         
  -6   3   5        406.72        359.55        60.77 o                         
  -5   3   5        118.10         86.28        26.59 o                         
  -4   3   5          2.95         13.99        14.95 o                         
  -3   3   5        167.11        201.96        37.74 o                         
  -2   3   5        809.53        819.20        67.97 o                         
  -1   3   5        319.16        306.99        39.66 o                         
   0   3   5        330.79        379.05        31.71 o                         
   1   3   5        644.14        662.06        39.63 o                         
   2   3   5         43.64         31.37        26.01 o                         
   3   3   5          1.84         34.66        22.51 o                         
   4   3   5         51.25         80.32        33.71 o                         
   5   3   5         17.33          7.62        16.21 o                         
   6   3   5         40.85          7.73        23.30 o                         
   7   3   5         19.17         31.20        29.11 o                         
   8   3   5          0.21          0.64        12.33 o                         
   9   3   5         42.97         28.82         7.24 o                         
  10   3   5          0.74         -1.43         6.14 o                         
  11   3   5         19.28         17.36         5.88 o                         
  12   3   5         63.50         72.61         9.45 o                         
  13   3   5         84.03         76.36        18.29 o                         
  14   3   5         84.04         50.45        13.01 o                         
  15   3   5          5.06         -7.93         8.51 o                         
  16   3   5          1.37          4.63         4.77 o                         
 -15   4   5        173.97        163.22        14.43 o                         
 -14   4   5          1.37         12.12        11.28 o                         
 -13   4   5          3.07          3.97         5.10 o                         
 -12   4   5         17.04         18.48         9.22 o                         
 -11   4   5         33.92         24.81         6.85 o                         
 -10   4   5        712.10        774.13        42.50 o                         
  -9   4   5        228.32        232.23        25.51 o                         
  -8   4   5       1512.41       1357.00        57.22 o                         
  -7   4   5        833.17        840.02        43.48 o                         
  -6   4   5          2.29         18.58        21.40 o                         
  -5   4   5        426.15        402.81        65.68 o                         
  -4   4   5          7.39          9.30        14.02 o                         
  -3   4   5         27.79         40.10        23.07 o                         
  -2   4   5        561.16        642.15        57.46 o                         
  -1   4   5        415.69        361.67        57.67 o                         
   0   4   5        128.24         95.18        34.08 o                         
   1   4   5         87.88         76.29        27.09 o                         
   2   4   5        210.76        172.90        29.15 o                         
   3   4   5       1170.61       1211.09       116.76 o                         
   4   4   5         41.32         49.19        30.23 o                         
   5   4   5         58.12         53.56        35.07 o                         
   6   4   5        704.94        694.68        38.69 o                         
   7   4   5         69.95         59.51        13.30 o                         
   8   4   5         83.95         78.12        18.79 o                         
   9   4   5          0.48          9.34        10.43 o                         
  10   4   5         40.42         39.31         7.74 o                         
  11   4   5         40.99         38.34         7.23 o                         
  12   4   5          9.27         12.87         5.36 o                         
  13   4   5         74.28         71.49         9.63 o                         
  14   4   5         58.54         83.84        12.75 o                         
  15   4   5         12.77         14.91         5.43 o                         
 -14   5   5          1.16          3.02         4.93 o                         
 -13   5   5          0.20         -3.53         6.17 o                         
 -12   5   5         13.62          9.25         7.49 o                         
 -11   5   5          2.93         14.52         9.73 o                         
 -10   5   5          2.43         -0.28         6.56 o                         
  -9   5   5          2.13          3.00        10.16 o                         
  -8   5   5         36.85         46.65        12.81 o                         
  -7   5   5          5.16         -5.85        10.64 o                         
  -6   5   5          2.95          4.67         5.59 o                         
  -5   5   5         18.32         28.16        23.29 o                         
  -4   5   5          1.36          3.93        24.49 o                         
  -3   5   5         58.65         65.40        28.92 o                         
  -2   5   5        214.10        209.89        51.43 o                         
  -1   5   5         30.42         50.87        35.49 o                         
   0   5   5          8.44         13.25        18.47 o                         
   1   5   5        208.01        164.47        45.34 o                         
   2   5   5         99.06        104.25        23.86 o                         
   3   5   5          0.85         -0.52         6.02 o                         
   4   5   5          7.02          4.48         6.41 o                         
   5   5   5         17.05          7.34        10.31 o                         
   6   5   5        125.78        141.93        21.55 o                         
   7   5   5         50.08         62.05        15.15 o                         
   8   5   5         27.94         34.60        12.54 o                         
   9   5   5          0.16         14.35        10.61 o                         
  10   5   5         21.86         13.56         5.89 o                         
  11   5   5         15.54         10.53         8.70 o                         
  12   5   5         86.27         83.56         9.72 o                         
  13   5   5         13.90         12.65         7.47 o                         
  14   5   5         29.08         21.25         5.84 o                         
 -13   6   5          8.62          6.04         3.38 o                         
 -12   6   5          2.09          3.01         4.69 o                         
 -11   6   5         18.03         17.32         8.35 o                         
 -10   6   5         10.32         21.76         7.72 o                         
  -9   6   5          0.88         15.78        11.21 o                         
  -8   6   5        733.40        729.30        47.38 o                         
  -7   6   5         60.30         66.69        17.50 o                         
  -6   6   5        849.98        836.93        50.57 o                         
  -5   6   5         43.05         36.39        12.07 o                         
  -4   6   5        142.31        143.27        20.93 o                         
  -3   6   5          0.38         -1.31         8.84 o                         
  -2   6   5          0.11         -9.57        16.27 o                         
  -1   6   5          2.11          4.70        19.22 o                         
   0   6   5        976.60        999.96        48.40 o                         
   1   6   5         23.35         18.48         8.33 o                         
   2   6   5         70.73         55.92        15.73 o                         
   3   6   5          9.11         17.47         9.24 o                         
   4   6   5        290.28        279.07        28.58 o                         
   5   6   5         12.06         15.24         6.73 o                         
   6   6   5          4.54          8.59         5.93 o                         
   7   6   5         20.89         22.76         8.21 o                         
   8   6   5         19.27         15.13         6.89 o                         
   9   6   5          3.02         -0.32         6.23 o                         
  10   6   5         36.47         33.81         6.41 o                         
  11   6   5         37.81         42.91         5.50 o                         
  12   6   5          4.61          7.11         5.97 o                         
 -11   7   5          1.10          5.90         3.45 o                         
 -10   7   5          2.13          9.32         5.15 o                         
  -9   7   5          0.89          5.56         5.09 o                         
  -8   7   5         14.45         17.33        12.24 o                         
  -7   7   5          2.29          7.61        10.03 o                         
  -6   7   5          1.75         -2.96         9.31 o                         
  -5   7   5          3.29         -5.36        10.52 o                         
  -4   7   5         37.84         68.61        24.21 o                         
  -3   7   5         41.34         56.92        14.72 o                         
  -2   7   5          1.41          5.05        11.73 o                         
  -1   7   5          1.50          3.64         8.05 o                         
   0   7   5          0.18          7.57         8.49 o                         
   1   7   5         75.94         75.44        16.48 o                         
   2   7   5          4.87          6.19         8.36 o                         
   3   7   5         41.22         43.27        13.63 o                         
   4   7   5          0.10          5.43         5.69 o                         
   5   7   5          9.47          6.02         6.75 o                         
   6   7   5          0.07         -6.09         6.09 o                         
   7   7   5          9.04         14.32         6.28 o                         
   8   7   5          0.20         -2.39         6.35 o                         
   9   7   5         36.92         28.01         5.82 o                         
  10   7   5          1.22          3.66         4.00 o                         
  -8   8   5          6.10          4.18         2.96 o                         
  -7   8   5         11.80          9.39         4.22 o                         
  -6   8   5        219.27        230.09        13.75 o                         
  -5   8   5         33.08         54.71        13.80 o                         
  -4   8   5        119.98        125.96        17.86 o                         
  -3   8   5          7.79          7.03         6.76 o                         
  -2   8   5          1.49         -1.85         7.68 o                         
  -1   8   5          1.21         -1.97         8.64 o                         
   0   8   5         47.54         60.70        13.84 o                         
   1   8   5         13.92          9.22         8.62 o                         
   2   8   5         74.22         63.53         9.23 o                         
   3   8   5          5.51         16.65         6.20 o                         
   4   8   5         16.98          8.30         6.05 o                         
   5   8   5          3.60          9.26         4.80 o                         
   6   8   5          0.14          0.67         3.24 o                         
   7   8   5          7.18          9.08         3.51 o                         
   8   8   5         19.18         18.02         5.41 o                         
  -4   9   5          0.42          2.36         5.63 o                         
  -3   9   5          8.82          4.27         5.39 o                         
  -2   9   5          1.68         -2.48         6.25 o                         
  -1   9   5          2.21         -2.07         4.10 o                         
   0   9   5          0.06         -3.73         6.39 o                         
   1   9   5          5.50          5.01         2.66 o                         
   2   9   5          2.10          3.54         4.81 o                         
   3   9   5          2.35          2.42         3.96 o                         
 -16   0   6        111.46        112.97        15.63 o                         
 -14   0   6        902.15        907.99        50.00 o                         
 -12   0   6       4168.50       4177.15       110.88 o                         
 -10   0   6        320.97        408.11        30.34 o                         
  -8   0   6          6.63         18.24        18.04 o                         
  -6   0   6       4864.62       5530.69       202.63 o                         
  -4   0   6         41.47         46.88        20.16 o                         
  -2   0   6        963.87        902.51        69.81 o                         
   0   0   6       3175.83       3550.73       128.66 o                         
   2   0   6       7754.11       7806.44       212.27 o                         
   4   0   6       3398.63       3285.90       161.92 o                         
   6   0   6        824.82        633.15        84.13 o                         
   8   0   6          1.21        -20.29        20.29 o                         
  10   0   6       1832.31       1851.84        66.31 o                         
  12   0   6        106.14        109.97        18.28 o                         
  14   0   6        119.33        112.77        18.92 o                         
  16   0   6          6.18          7.32         6.24 o                         
 -17   1   6          0.38          5.67         4.96 o                         
 -16   1   6          6.30          6.17         6.12 o                         
 -15   1   6         33.49         54.26        10.83 o                         
 -14   1   6         10.63         23.90        14.44 o                         
 -13   1   6          2.05          7.57         6.48 o                         
 -12   1   6          5.40          2.87        11.24 o                         
 -11   1   6         22.65         13.50         5.49 o                         
 -10   1   6          0.40          2.66         7.17 o                         
  -9   1   6         66.33         65.85        22.14 o                         
  -8   1   6          0.52         20.59        12.96 o                         
  -7   1   6         18.13          6.34        11.77 o                         
  -6   1   6        715.12        738.74        53.73 o                         
  -5   1   6        320.30        369.77        50.07 o                         
  -4   1   6        442.73        473.99        40.40 o                         
  -3   1   6          3.33          1.41        10.64 o                         
  -2   1   6        228.51        217.64        25.12 o                         
  -1   1   6         92.87         72.98        11.02 o                         
   0   1   6        224.68        235.39        23.01 o                         
   1   1   6        410.22        346.20        21.39 o                         
   2   1   6       1052.68        985.84        37.67 o                         
   3   1   6       1766.08       1841.33        80.33 o                         
   4   1   6        344.40        285.36        36.00 o                         
   5   1   6       1886.76       1871.63        95.18 o                         
   6   1   6         79.06         39.11        18.44 o                         
   7   1   6         10.95         14.15        31.35 o                         
   8   1   6          7.20        -14.28        19.87 o                         
   9   1   6         99.66        116.84        12.40 o                         
  10   1   6          0.91          4.02         6.46 o                         
  11   1   6        405.65        444.20        26.31 o                         
  12   1   6         92.71         79.40         9.50 o                         
  13   1   6          2.01         -0.13         5.15 o                         
  14   1   6          1.28          3.68         6.58 o                         
  15   1   6         16.24         26.60         6.02 o                         
  16   1   6          9.44         30.13         8.93 o                         
 -17   2   6          0.11         13.01         5.03 o                         
 -16   2   6         82.79         92.28        13.70 o                         
 -15   2   6        214.08        245.54        23.99 o                         
 -14   2   6         83.47         87.57        11.34 o                         
 -13   2   6        350.11        385.59        23.16 o                         
 -12   2   6        804.54        868.62        28.54 o                         
 -11   2   6         88.48         96.81        10.50 o                         
 -10   2   6       1706.48       1795.31        38.88 o                         
  -9   2   6         23.74         18.46         6.86 o                         
  -8   2   6        692.60        734.29        91.09 o                         
  -7   2   6       1636.30       1824.88        89.94 o                         
  -6   2   6         22.34         12.71         9.88 o                         
  -5   2   6         14.67         20.10        19.39 o                         
  -4   2   6        665.71        875.59        52.97 o                         
  -3   2   6       4662.65       4956.79       120.13 o                         
  -2   2   6       1025.72       1056.15        54.03 o                         
  -1   2   6         36.51         50.16        19.92 o                         
   0   2   6        448.45        473.26        48.84 o                         
   1   2   6          8.39         18.67         6.91 o                         
   2   2   6         16.78         12.54         7.45 o                         
   3   2   6       1790.42       1735.30        79.65 o                         
   4   2   6        774.29        868.71        60.48 o                         
   5   2   6         51.72         32.37        16.71 o                         
   6   2   6        142.39        149.38        29.63 o                         
   7   2   6        254.84        264.88        41.74 o                         
   8   2   6         48.92         45.11         8.55 o                         
   9   2   6        480.32        495.71        25.47 o                         
  10   2   6          6.05         17.26        13.68 o                         
  11   2   6          5.84          1.42         5.41 o                         
  12   2   6        193.23        202.62        26.75 o                         
  13   2   6        333.94        362.75        24.53 o                         
  14   2   6          7.87         10.53        12.07 o                         
  15   2   6         10.10         12.00         8.72 o                         
  16   2   6         21.36         39.28         9.10 o                         
 -16   3   6          0.60         -6.07         6.07 o                         
 -15   3   6         24.82         33.45        10.28 o                         
 -14   3   6         74.37         88.58        15.44 o                         
 -13   3   6         18.77         26.43         7.34 o                         
 -12   3   6          0.83         -4.29        14.15 o                         
 -11   3   6          4.65          1.07         6.62 o                         
 -10   3   6        110.39         97.45        14.58 o                         
  -9   3   6          6.29          0.79         4.81 o                         
  -8   3   6        294.71        389.90        27.52 o                         
  -7   3   6         97.99         81.56        32.87 o                         
  -6   3   6        208.52        196.37        45.82 o                         
  -5   3   6        100.33         62.88        20.45 o                         
  -4   3   6         85.85        117.78        34.28 o                         
  -3   3   6        658.26        687.57        70.80 o                         
  -2   3   6       1540.26       1609.50       101.83 o                         
  -1   3   6        604.29        694.60        63.47 o                         
   0   3   6         56.01         52.36        13.73 o                         
   1   3   6        238.36        258.11        27.16 o                         
   2   3   6         71.10         75.81        28.07 o                         
   3   3   6         90.19         69.26        28.99 o                         
   4   3   6          0.97         23.56        18.23 o                         
   5   3   6         41.11         38.54        28.95 o                         
   6   3   6        700.91        597.79        91.28 o                         
   7   3   6        515.09        520.21        33.87 o                         
   8   3   6         76.49         87.67        29.45 o                         
   9   3   6          7.01         -8.34        51.49 o                         
  10   3   6        139.59        130.58        14.06 o                         
  11   3   6          0.01          8.12         6.56 o                         
  12   3   6         57.31         52.28         8.06 o                         
  13   3   6        166.72        179.48        23.24 o                         
  14   3   6          0.24         -9.81         9.81 o                         
  15   3   6         24.45         26.28         9.11 o                         
 -14   4   6          7.32         10.31         8.14 o                         
 -13   4   6         12.06         13.99         4.84 o                         
 -12   4   6         38.99         37.82         9.02 o                         
 -11   4   6          2.69          5.06         5.37 o                         
 -10   4   6        883.59        890.74        29.01 o                         
  -9   4   6        745.16        764.88        48.88 o                         
  -8   4   6        956.08        963.00       120.35 o                         
  -7   4   6         79.27         75.86        13.58 o                         
  -6   4   6         14.97         -6.89         6.89 o                         
  -5   4   6        383.52        375.09        61.65 o                         
  -4   4   6         97.65         80.35        28.12 o                         
  -3   4   6         38.91         32.53        22.30 o                         
  -2   4   6        763.69        899.63        61.63 o                         
  -1   4   6        561.12        567.05        76.38 o                         
   0   4   6          5.55         12.96        20.04 o                         
   1   4   6        137.65         93.39        33.70 o                         
   2   4   6        218.54        154.58        28.99 o                         
   3   4   6         26.56         68.79        35.57 o                         
   4   4   6        370.08        332.19        68.99 o                         
   5   4   6        209.17        199.92        55.63 o                         
   6   4   6        987.63        978.05        47.05 o                         
   7   4   6        113.51        120.30        18.85 o                         
   8   4   6         97.33        101.86        18.99 o                         
   9   4   6         57.91         38.25        12.71 o                         
  10   4   6         27.99         31.75         7.40 o                         
  11   4   6          1.88          3.64         5.28 o                         
  12   4   6         51.45         61.86        10.52 o                         
  13   4   6          2.84         -8.35         8.35 o                         
  14   4   6        122.69        135.41        14.65 o                         
  15   4   6         66.78         49.74         7.88 o                         
 -14   5   6          0.72          7.75         5.08 o                         
 -13   5   6         13.83         18.07         5.60 o                         
 -12   5   6         15.78         13.76         7.17 o                         
 -11   5   6         65.09         78.39        14.95 o                         
 -10   5   6          5.72         14.76         7.73 o                         
  -9   5   6          0.93         10.83        10.38 o                         
  -8   5   6          0.01         -4.61         9.99 o                         
  -7   5   6        234.83        272.59        29.24 o                         
  -6   5   6          8.32         11.12        10.31 o                         
  -5   5   6         40.35         52.77        16.11 o                         
  -4   5   6         38.36         21.19        28.45 o                         
  -3   5   6        277.65        310.62        26.49 o                         
  -2   5   6          1.11         -5.02         6.29 o                         
  -1   5   6        196.13        199.01        20.71 o                         
   0   5   6         63.32         77.16        22.00 o                         
   1   5   6         23.63         18.03         8.26 o                         
   2   5   6          3.40          8.20        16.59 o                         
   3   5   6          0.62         17.20        43.53 o                         
   4   5   6          1.84          5.07        31.59 o                         
   5   5   6          1.93         -9.75        49.21 o                         
   6   5   6         57.03         50.44        13.70 o                         
   7   5   6        105.87         98.96        18.72 o                         
   8   5   6         33.33         47.78        14.51 o                         
   9   5   6         48.77         53.85        15.24 o                         
  10   5   6         28.03         35.11        10.67 o                         
  11   5   6         11.51         14.65         6.35 o                         
  12   5   6          2.26          1.14         5.77 o                         
  13   5   6         38.37         37.29         8.57 o                         
 -13   6   6         10.75         12.06         4.30 o                         
 -12   6   6          2.37          8.17         4.45 o                         
 -11   6   6         23.30         13.05        22.96 o                         
 -10   6   6         33.20         45.35         9.96 o                         
  -9   6   6         58.83         53.55        16.21 o                         
  -8   6   6        155.13        145.08        21.62 o                         
  -7   6   6         37.16         38.44        12.16 o                         
  -6   6   6        512.73        560.42        41.75 o                         
  -5   6   6          3.17          9.69         6.72 o                         
  -4   6   6         11.43          3.02        11.96 o                         
  -3   6   6         84.72         74.79        16.41 o                         
  -2   6   6          4.08          4.82         6.66 o                         
  -1   6   6         23.85         25.46        11.85 o                         
   0   6   6        274.74        307.45        29.86 o                         
   1   6   6         11.54         11.58         9.88 o                         
   2   6   6        314.70        291.66        29.66 o                         
   3   6   6         47.41         48.00        12.39 o                         
   4   6   6         63.96         61.03        10.55 o                         
   5   6   6         33.24         31.62         8.81 o                         
   6   6   6          0.09         10.51         7.08 o                         
   7   6   6        112.17        110.55        12.70 o                         
   8   6   6        232.32        236.05        22.30 o                         
   9   6   6          0.01         -2.45         4.69 o                         
  10   6   6         18.89         10.26         5.28 o                         
  11   6   6         10.99         10.89         5.83 o                         
  12   6   6          5.65          1.12         5.00 o                         
 -11   7   6         10.46          8.12         4.84 o                         
 -10   7   6         39.52         43.50         6.70 o                         
  -9   7   6          2.53         -0.57         3.48 o                         
  -8   7   6          9.40         17.00         6.40 o                         
  -7   7   6          0.14          8.37         6.97 o                         
  -6   7   6         46.58         43.15        10.47 o                         
  -5   7   6          8.17         15.29         6.65 o                         
  -4   7   6         19.15         21.74         6.29 o                         
  -3   7   6          0.38         -8.11         8.11 o                         
  -2   7   6          2.72         11.71         8.76 o                         
  -1   7   6         11.42         11.09        10.99 o                         
   0   7   6          1.58         -2.65         8.05 o                         
   1   7   6         41.67         40.66        13.34 o                         
   2   7   6         16.81          8.91         7.12 o                         
   3   7   6          1.64          1.76         6.95 o                         
   4   7   6          0.98         13.29         7.07 o                         
   5   7   6          5.58         13.72         6.55 o                         
   6   7   6          8.81          6.94         5.94 o                         
   7   7   6         17.88          7.30        11.09 o                         
   8   7   6          0.06          6.26         4.60 o                         
   9   7   6          1.67          1.23         3.77 o                         
  10   7   6         30.97         27.09         6.67 o                         
  -7   8   6          8.91          3.42         4.11 o                         
  -6   8   6         55.32         60.94        11.19 o                         
  -5   8   6         81.13         95.11        14.55 o                         
  -4   8   6         56.85         51.36        12.30 o                         
  -3   8   6          0.90         -1.05         8.54 o                         
  -2   8   6          0.01         11.52         8.81 o                         
  -1   8   6          5.61          5.35         7.59 o                         
   0   8   6          8.26         19.63        10.37 o                         
   1   8   6         41.42         45.03         9.33 o                         
   2   8   6         90.26         89.62        10.78 o                         
   3   8   6         18.85         20.95         6.71 o                         
   4   8   6         36.21         28.29         5.98 o                         
   5   8   6          2.90          2.24         4.36 o                         
   6   8   6          0.12          2.12         6.36 o                         
   7   8   6         10.40         13.66         4.04 o                         
  -3   9   6         21.50         12.32         5.39 o                         
  -2   9   6          4.43          5.64         3.41 o                         
  -1   9   6          2.12         12.55         4.13 o                         
   0   9   6          0.01          6.17         3.64 o                         
   1   9   6         19.87         15.01         6.07 o                         
   2   9   6          2.18         -0.94         6.92 o                         
 -17   0   7          3.75          1.78         4.07 o                         
 -15   0   7         17.33         33.80        10.79 o                         
 -13   0   7         46.93         45.61        14.27 o                         
 -11   0   7        198.89        149.03        20.53 o                         
  -9   0   7        420.00        474.16        31.88 o                         
  -7   0   7         33.29         30.47        24.81 o                         
  -5   0   7        350.93        509.00        62.83 o                         
  -3   0   7        180.15        188.77        35.21 o                         
  -1   0   7        876.83        747.71        67.24 o                         
   1   0   7        628.15        740.61        68.71 o                         
   3   0   7        613.47        561.68        65.42 o                         
   5   0   7       1398.56       1368.95       119.37 o                         
   7   0   7        898.95        896.38       111.22 o                         
   9   0   7        246.77        292.28        27.25 o                         
  11   0   7       2175.49       2141.27        78.99 o                         
  13   0   7         32.59         27.13         8.72 o                         
  15   0   7         90.68         98.92        14.11 o                         
 -17   1   7         38.83         33.44         7.60 o                         
 -16   1   7         16.71         22.20         6.16 o                         
 -15   1   7         44.93         56.17        17.17 o                         
 -14   1   7         23.93         21.66         9.38 o                         
 -13   1   7          2.52         11.97         7.70 o                         
 -12   1   7          3.67          1.20         6.46 o                         
 -11   1   7         48.63         52.43        10.90 o                         
 -10   1   7        335.13        346.80        21.25 o                         
  -9   1   7         75.17         83.04         9.97 o                         
  -8   1   7         11.92         11.24        13.55 o                         
  -7   1   7        148.22        154.05        28.08 o                         
  -6   1   7        478.66        575.28        49.07 o                         
  -5   1   7          0.53         10.65        13.02 o                         
  -4   1   7         27.24         13.38        10.74 o                         
  -3   1   7         31.29         18.20        10.90 o                         
  -2   1   7        231.42        235.06        27.40 o                         
  -1   1   7          0.27          3.91         7.12 o                         
   0   1   7        293.72        249.33        25.97 o                         
   1   1   7       1717.69       1811.02        54.10 o                         
   2   1   7        132.22         94.66        23.08 o                         
   3   1   7         97.35        112.27        22.54 o                         
   4   1   7        833.14        692.51        57.51 o                         
   5   1   7       2863.63       2772.20       138.14 o                         
   6   1   7        656.82        504.35        55.82 o                         
   7   1   7        450.22        470.27        57.98 o                         
   8   1   7        164.06        153.31        13.23 o                         
   9   1   7        499.59        476.95        33.17 o                         
  10   1   7        443.33        454.17        24.25 o                         
  11   1   7        369.25        375.15        24.46 o                         
  12   1   7        116.35        135.99        12.09 o                         
  13   1   7        338.06        301.15        22.25 o                         
  14   1   7         11.87          9.83         7.70 o                         
  15   1   7        129.93        167.09        12.39 o                         
  16   1   7          3.78         17.49         7.61 o                         
 -16   2   7          4.21          7.46         7.43 o                         
 -15   2   7         49.67         79.71        15.52 o                         
 -14   2   7       1146.90       1277.98        37.28 o                         
 -13   2   7         84.93         91.59        12.06 o                         
 -12   2   7          3.78         13.46         6.77 o                         
 -11   2   7         70.55         59.24        11.14 o                         
 -10   2   7       1965.57       2054.93        94.83 o                         
  -9   2   7         12.81          7.59        12.68 o                         
  -8   2   7         29.41         22.16        27.10 o                         
  -7   2   7       1030.14       1219.46       109.85 o                         
  -6   2   7       1212.37       1313.57        74.36 o                         
  -5   2   7        148.44        136.57        22.90 o                         
  -4   2   7        390.31        547.83        44.81 o                         
  -3   2   7         31.30         39.14        14.04 o                         
  -2   2   7       1604.42       1736.25       107.39 o                         
  -1   2   7         87.03        113.96        30.50 o                         
   0   2   7       4395.01       4945.80       169.21 o                         
   1   2   7         16.18         51.61        12.94 o                         
   2   2   7        208.47        260.11        23.42 o                         
   3   2   7          1.70         -6.71        10.46 o                         
   4   2   7       3884.69       3865.09       134.19 o                         
   5   2   7        213.59        265.71        37.74 o                         
   6   2   7         14.54         -1.96        11.46 o                         
   7   2   7        712.18        622.83        66.97 o                         
   8   2   7       1433.11       1356.66        41.67 o                         
   9   2   7        415.10        375.87        23.14 o                         
  10   2   7        621.24        615.18        42.37 o                         
  11   2   7          7.55          9.46         5.49 o                         
  12   2   7        715.16        703.66        45.57 o                         
  13   2   7         35.98         39.64         9.15 o                         
  14   2   7         27.95         19.01        11.17 o                         
  15   2   7         14.75         14.99         9.03 o                         
  16   2   7          6.49          6.93         5.54 o                         
 -16   3   7          0.61         -0.07         4.45 o                         
 -15   3   7          1.20          2.25         7.34 o                         
 -14   3   7         30.49         35.61        10.39 o                         
 -13   3   7         53.45         68.69        10.12 o                         
 -12   3   7         14.29         23.77         6.60 o                         
 -11   3   7         50.00         73.18        11.62 o                         
 -10   3   7         16.29         14.39         9.20 o                         
  -9   3   7        104.14        115.97        10.92 o                         
  -8   3   7         65.31         62.55        10.23 o                         
  -7   3   7          1.18         12.30        16.03 o                         
  -6   3   7        149.12        133.11        39.34 o                         
  -5   3   7        144.50        141.75        39.23 o                         
  -4   3   7         58.43         23.92        15.00 o                         
  -3   3   7         84.31         48.28        22.13 o                         
  -2   3   7         26.60         10.06        11.34 o                         
  -1   3   7        221.43        257.20        42.87 o                         
   0   3   7        175.06        183.39        24.89 o                         
   1   3   7       2167.19       2158.19       110.80 o                         
   2   3   7        450.55        439.26        44.19 o                         
   3   3   7        101.25         66.07        36.87 o                         
   4   3   7         22.46         56.72        30.39 o                         
   5   3   7        833.45        696.57        95.65 o                         
   6   3   7        139.00        118.21        12.12 o                         
   7   3   7         59.34         43.25        11.93 o                         
   8   3   7       1150.60       1117.50        52.29 o                         
   9   3   7        458.75        421.53        37.24 o                         
  10   3   7         18.05         23.62        11.13 o                         
  11   3   7        479.77        542.17        40.34 o                         
  12   3   7        109.25        108.32        14.49 o                         
  13   3   7        308.30        315.18        18.81 o                         
  14   3   7         30.05         33.32         9.84 o                         
  15   3   7          0.26         17.62         7.25 o                         
 -14   4   7         15.27         10.90         3.63 o                         
 -13   4   7         72.58         85.00         9.97 o                         
 -12   4   7         54.31         82.11         8.98 o                         
 -11   4   7          0.39         13.44         6.60 o                         
 -10   4   7          0.45         -1.87         5.04 o                         
  -9   4   7         13.87         18.58         9.24 o                         
  -8   4   7        376.78        391.25        33.77 o                         
  -7   4   7         16.16         -3.76         9.10 o                         
  -6   4   7          2.92         -7.56         7.56 o                         
  -5   4   7        116.91        112.69        41.33 o                         
  -4   4   7        125.37         97.30        34.52 o                         
  -3   4   7        578.43        715.90        80.54 o                         
  -2   4   7       1603.56       1636.15       132.53 o                         
  -1   4   7       1413.55       1438.45       121.68 o                         
   0   4   7       1281.09       1243.62       112.85 o                         
   1   4   7        328.91        319.17        51.58 o                         
   2   4   7          1.69         23.34        13.79 o                         
   3   4   7        803.83        752.63       100.46 o                         
   4   4   7          0.06          3.48         8.26 o                         
   5   4   7          0.20         15.32        11.75 o                         
   6   4   7         18.77         21.97         8.59 o                         
   7   4   7        826.84        797.69        44.56 o                         
   8   4   7        166.79        138.56        22.38 o                         
   9   4   7         91.02        101.42        19.21 o                         
  10   4   7          0.41          6.12        19.86 o                         
  11   4   7        179.06        186.44        16.25 o                         
  12   4   7         40.80         52.35        10.37 o                         
  13   4   7         10.59         -3.40         4.10 o                         
  14   4   7        135.92        151.59        13.74 o                         
 -13   5   7         13.37         21.89         8.19 o                         
 -12   5   7         11.24         18.49         6.74 o                         
 -11   5   7         37.41         51.15        11.41 o                         
 -10   5   7        109.50        125.44        13.25 o                         
  -9   5   7          2.52         -5.84         6.65 o                         
  -8   5   7          0.09         36.87        14.99 o                         
  -7   5   7         74.75         70.95        16.11 o                         
  -6   5   7        344.47        337.53        32.33 o                         
  -5   5   7         25.19         20.67         6.73 o                         
  -4   5   7         13.69          7.06         9.63 o                         
  -3   5   7        172.47        189.18        21.10 o                         
  -2   5   7         52.44         67.57        11.55 o                         
  -1   5   7        226.51        245.99        18.23 o                         
   0   5   7        255.35        249.92        23.51 o                         
   1   5   7         19.87         22.82         8.85 o                         
   2   5   7         69.44         72.81        14.07 o                         
   3   5   7          0.21         20.81         9.97 o                         
   4   5   7         79.53         77.00        11.65 o                         
   5   5   7         35.12         28.67         9.13 o                         
   6   5   7        250.51        237.02        26.76 o                         
   7   5   7         23.48          8.76         8.02 o                         
   8   5   7         11.67         15.68        12.06 o                         
   9   5   7         98.79         97.13        17.36 o                         
  10   5   7         17.82         15.93         8.27 o                         
  11   5   7         18.64         18.61         6.49 o                         
  12   5   7          4.39         10.66         4.69 o                         
  13   5   7         39.25         45.64         8.81 o                         
 -12   6   7          0.05         -1.99         6.75 o                         
 -11   6   7        239.49        253.02        14.67 o                         
 -10   6   7         62.07         59.07         9.78 o                         
  -9   6   7         31.04         35.15         8.63 o                         
  -8   6   7          0.65         10.60        10.98 o                         
  -7   6   7        255.14        250.37        27.38 o                         
  -6   6   7        149.38        168.90        22.92 o                         
  -5   6   7         50.14         55.73        10.08 o                         
  -4   6   7         52.08         60.15        10.62 o                         
  -3   6   7         55.50         68.45        11.42 o                         
  -2   6   7          6.43          4.31         4.70 o                         
  -1   6   7        475.21        435.21        35.64 o                         
   0   6   7          6.15         10.23         6.28 o                         
   1   6   7          2.02          0.27         8.60 o                         
   2   6   7        152.22        152.07        21.44 o                         
   3   6   7         33.88         35.46        12.08 o                         
   4   6   7         87.24         64.49        11.43 o                         
   5   6   7        111.58        117.45        13.85 o                         
   6   6   7         96.00        102.86        12.40 o                         
   7   6   7         12.31          9.80         6.05 o                         
   8   6   7        105.99        106.14        12.35 o                         
   9   6   7         12.64         14.81         6.49 o                         
  10   6   7          0.09          1.34         4.45 o                         
  11   6   7         12.56         15.59         4.75 o                         
  12   6   7          1.69         11.15         5.12 o                         
 -10   7   7          0.52         11.50         6.90 o                         
  -9   7   7         33.95         48.23        10.68 o                         
  -8   7   7          0.71          4.40         4.27 o                         
  -7   7   7         22.56         43.93         9.47 o                         
  -6   7   7         13.80         11.07         6.50 o                         
  -5   7   7         56.96         64.61        10.41 o                         
  -4   7   7         82.28         86.37         9.58 o                         
  -3   7   7         27.03         24.94         7.83 o                         
  -2   7   7         35.02         34.09        11.64 o                         
  -1   7   7         29.43         34.18        12.23 o                         
   0   7   7         18.83         30.22        10.30 o                         
   1   7   7         20.47         26.45        11.14 o                         
   2   7   7         36.03         39.73        13.72 o                         
   3   7   7          0.93          3.29         6.08 o                         
   4   7   7        253.03        274.27        23.89 o                         
   5   7   7         14.89          5.93         8.06 o                         
   6   7   7         25.55         30.33         8.26 o                         
   7   7   7         18.79         34.31         7.04 o                         
   8   7   7         56.30         64.60         8.71 o                         
   9   7   7         15.88         11.76         4.38 o                         
  10   7   7          0.03         -1.70         3.87 o                         
  -7   8   7          4.61          1.72         5.88 o                         
  -6   8   7          0.37          4.20         7.90 o                         
  -5   8   7        259.18        281.65        21.97 o                         
  -4   8   7         21.62         30.82         9.60 o                         
  -3   8   7         44.31         73.51        12.44 o                         
  -2   8   7          0.03         -3.98         5.72 o                         
  -1   8   7         52.54         44.16        11.19 o                         
   0   8   7          6.47          8.57         5.62 o                         
   1   8   7         41.46         39.87         7.56 o                         
   2   8   7          2.09         -5.41         8.03 o                         
   3   8   7        150.24        165.36        12.63 o                         
   4   8   7          0.06          2.17         5.53 o                         
   5   8   7          3.55         -0.84         4.39 o                         
   6   8   7          0.28          8.32         5.46 o                         
   7   8   7         15.93         12.58         5.44 o                         
 -16   0   8        309.23        310.73        21.94 o                         
 -14   0   8         22.01         24.13        12.26 o                         
 -12   0   8       3265.01       3125.38        95.08 o                         
 -10   0   8          9.82         18.31        18.39 o                         
  -8   0   8       1202.00       1232.66       117.70 o                         
  -6   0   8       3964.77       4473.37       204.02 o                         
  -4   0   8       9738.24      10749.17       289.55 o                         
  -2   0   8        157.33        166.47        36.67 o                         
   0   0   8         12.38          6.05        12.25 o                         
   2   0   8       2582.34       2934.95       152.47 o                         
   4   0   8       1684.89       1944.14       140.84 o                         
   6   0   8        195.77        185.36        49.16 o                         
   8   0   8        935.43        951.64        47.54 o                         
  10   0   8       1088.54       1098.26        57.43 o                         
  12   0   8         37.14         48.55        13.45 o                         
  14   0   8          8.19         26.27        12.64 o                         
 -16   1   8          5.02          7.67         4.00 o                         
 -15   1   8          0.05          4.83         5.44 o                         
 -14   1   8         39.74         56.26         9.80 o                         
 -13   1   8         48.03         67.13        10.75 o                         
 -12   1   8         12.64         26.63         9.23 o                         
 -11   1   8          3.33          6.41         7.26 o                         
 -10   1   8        205.37        194.20        16.40 o                         
  -9   1   8         60.38         51.70         9.37 o                         
  -8   1   8         13.39          5.41         6.25 o                         
  -7   1   8          1.06          0.46        29.27 o                         
  -6   1   8        497.26        463.89        47.03 o                         
  -5   1   8        423.94        526.46        47.86 o                         
  -4   1   8        434.91        427.41        41.31 o                         
  -3   1   8       1403.47       1402.32        72.73 o                         
  -2   1   8        178.04        154.16        29.94 o                         
  -1   1   8         19.75         14.31         5.76 o                         
   0   1   8          0.56         21.38        18.82 o                         
   1   1   8       3118.52       3170.58        85.38 o                         
   2   1   8        841.19        768.54        56.46 o                         
   3   1   8       2126.07       2331.99       137.46 o                         
   4   1   8        131.89        129.30        37.62 o                         
   5   1   8        633.53        556.04        57.82 o                         
   6   1   8         44.66         54.45        24.38 o                         
   7   1   8          4.28          6.36        18.49 o                         
   8   1   8        186.95        185.67        15.22 o                         
   9   1   8       3534.47       3524.32        85.05 o                         
  10   1   8        285.57        273.34        20.94 o                         
  11   1   8       1627.24       1680.16        50.05 o                         
  12   1   8         42.64         59.74         8.72 o                         
  13   1   8          4.14         19.35         8.19 o                         
  14   1   8         10.71          9.54         4.41 o                         
  15   1   8         17.51         30.30         5.87 o                         
 -16   2   8         30.67         37.35         8.87 o                         
 -15   2   8         76.27        104.86        14.99 o                         
 -14   2   8        148.64        170.31        13.40 o                         
 -13   2   8         77.21         95.73        12.38 o                         
 -12   2   8         26.41         37.66         8.41 o                         
 -11   2   8        376.11        373.93        27.02 o                         
 -10   2   8        167.41        161.35        13.08 o                         
  -9   2   8        259.17        242.75        18.99 o                         
  -8   2   8        107.40        110.38        11.53 o                         
  -7   2   8         16.51         25.82        38.06 o                         
  -6   2   8        446.18        452.46        46.07 o                         
  -5   2   8       1607.44       1734.59        87.19 o                         
  -4   2   8       1653.54       1863.12        87.91 o                         
  -3   2   8        247.91        277.78        33.46 o                         
  -2   2   8       1386.76       1689.63       113.32 o                         
  -1   2   8        252.90        195.86        38.68 o                         
   0   2   8        632.47        779.79        73.45 o                         
   1   2   8          0.61         10.66        14.57 o                         
   2   2   8        603.17        644.74        82.04 o                         
   3   2   8         64.66         93.49        39.25 o                         
   4   2   8         51.44         40.48        15.54 o                         
   5   2   8          0.16          0.70        15.01 o                         
   6   2   8        834.06        911.10        78.76 o                         
   7   2   8         47.88         49.61         7.11 o                         
   8   2   8        158.35        159.93        15.49 o                         
   9   2   8        415.85        383.42        23.54 o                         
  10   2   8         74.10         65.92        11.02 o                         
  11   2   8         85.55         94.63        12.40 o                         
  12   2   8         64.93         63.45        14.94 o                         
  13   2   8         15.11         23.20         7.58 o                         
  14   2   8         64.79         76.25         8.96 o                         
  15   2   8          0.26         -2.56         7.28 o                         
 -15   3   8          0.06         -5.27         5.66 o                         
 -14   3   8         12.80         26.10         9.24 o                         
 -13   3   8         40.92         44.50        14.10 o                         
 -12   3   8         10.91         13.65         6.50 o                         
 -11   3   8         32.28         26.78         7.86 o                         
 -10   3   8        128.83        148.43        22.24 o                         
  -9   3   8         38.47         33.38        12.94 o                         
  -8   3   8         70.63         68.09        10.30 o                         
  -7   3   8        394.17        389.36        31.70 o                         
  -6   3   8         60.12         12.65        19.20 o                         
  -5   3   8        224.08        253.36        51.78 o                         
  -4   3   8          0.66         -0.28        15.63 o                         
  -3   3   8         45.07         81.13        32.26 o                         
  -2   3   8        907.45        878.47        87.31 o                         
  -1   3   8        471.95        547.14        65.27 o                         
   0   3   8        504.16        544.29        46.27 o                         
   1   3   8        119.17        176.55        25.46 o                         
   2   3   8        171.35        137.41        25.67 o                         
   3   3   8         76.31         84.16        38.78 o                         
   4   3   8         57.85         97.58        32.88 o                         
   5   3   8        496.84        522.70        25.09 o                         
   6   3   8         40.93         41.31         7.84 o                         
   7   3   8        776.94        807.56        44.57 o                         
   8   3   8        950.18        907.96        35.99 o                         
   9   3   8          5.31          9.13         7.47 o                         
  10   3   8         14.68         14.98        10.05 o                         
  11   3   8         51.31         52.57        16.03 o                         
  12   3   8         16.72         20.95         8.01 o                         
  13   3   8        595.37        662.36        39.05 o                         
  14   3   8         73.24        104.08        14.28 o                         
  15   3   8         26.10         41.94         7.47 o                         
 -14   4   8         51.12         29.36         6.35 o                         
 -13   4   8         10.94         25.43         8.50 o                         
 -12   4   8        226.11        221.72        16.21 o                         
 -11   4   8         14.10         14.79         8.68 o                         
 -10   4   8         40.44         25.19        10.08 o                         
  -9   4   8        369.19        358.80        32.61 o                         
  -8   4   8       1178.76       1254.70        59.59 o                         
  -7   4   8         31.44         57.80        29.97 o                         
  -6   4   8          4.91          2.48        22.81 o                         
  -5   4   8          2.13          8.21         6.10 o                         
  -4   4   8         98.00         94.06        33.46 o                         
  -3   4   8        161.97        161.12        19.15 o                         
  -2   4   8         48.92         57.53        34.00 o                         
  -1   4   8         16.91        -28.51        28.51 o                         
   0   4   8         21.37         15.84        26.55 o                         
   1   4   8         96.69         88.29        24.67 o                         
   2   4   8         10.68         27.06        24.99 o                         
   3   4   8        172.81        225.41        61.60 o                         
   4   4   8        278.64        273.60        26.38 o                         
   5   4   8        317.87        349.75        29.18 o                         
   6   4   8        219.24        190.34        22.49 o                         
   7   4   8        617.56        616.75        43.19 o                         
   8   4   8          1.00          3.22         9.78 o                         
   9   4   8          0.29          5.83         7.92 o                         
  10   4   8         38.76         39.70        14.83 o                         
  11   4   8          1.54          0.24         6.48 o                         
  12   4   8         48.24         50.43         8.43 o                         
  13   4   8        106.44         96.62        13.82 o                         
  14   4   8         18.33         15.83         5.95 o                         
 -13   5   8          0.99          0.02         4.92 o                         
 -12   5   8          1.33         -2.78         6.79 o                         
 -11   5   8          0.17          8.19         8.86 o                         
 -10   5   8          3.70          2.76         7.77 o                         
  -9   5   8          0.10          6.39        14.38 o                         
  -8   5   8         63.43         68.71        15.64 o                         
  -7   5   8         18.25         26.48        11.94 o                         
  -6   5   8         77.27         59.58        15.03 o                         
  -5   5   8         34.20         28.54        10.45 o                         
  -4   5   8         19.35         20.58        11.82 o                         
  -3   5   8        235.55        232.94        17.69 o                         
  -2   5   8        271.77        273.47        18.97 o                         
  -1   5   8        324.20        322.95        17.09 o                         
   0   5   8         15.97          4.55        19.07 o                         
   1   5   8        110.35        118.23        21.62 o                         
   2   5   8         27.92         19.51        28.34 o                         
   3   5   8          2.64         18.42        20.75 o                         
   4   5   8        124.52        105.09        13.36 o                         
   5   5   8        548.53        543.29        28.04 o                         
   6   5   8        804.89        779.59        33.72 o                         
   7   5   8        104.21        111.65        19.95 o                         
   8   5   8          6.13         -2.27         8.56 o                         
   9   5   8        106.90        130.75        21.95 o                         
  10   5   8         61.56         56.09         9.36 o                         
  11   5   8         17.92         32.61         7.53 o                         
  12   5   8         69.01         85.46         8.50 o                         
  13   5   8        125.62        114.24        12.36 o                         
 -12   6   8          7.38         18.14         6.80 o                         
 -11   6   8          0.07          9.54         7.57 o                         
 -10   6   8          3.83          7.74         8.07 o                         
  -9   6   8         55.53         67.20        10.09 o                         
  -8   6   8          0.96          2.76         6.76 o                         
  -7   6   8        109.04        103.01        13.27 o                         
  -6   6   8         36.45         17.92        10.25 o                         
  -5   6   8        108.12        130.94        14.46 o                         
  -4   6   8         53.68         59.54         8.13 o                         
  -3   6   8        220.82        207.32        17.84 o                         
  -2   6   8         40.43         28.05         7.24 o                         
  -1   6   8         39.12         55.54        13.84 o                         
   0   6   8         61.08         39.30        12.06 o                         
   1   6   8         80.33         85.93        16.25 o                         
   2   6   8         15.94         14.20         8.70 o                         
   3   6   8        196.26        205.70        18.33 o                         
   4   6   8         97.24         79.59        11.25 o                         
   5   6   8        172.83        175.56        16.51 o                         
   6   6   8         11.56         23.70         8.71 o                         
   7   6   8         11.11          9.54         6.44 o                         
   8   6   8         14.44         22.38         7.25 o                         
   9   6   8          0.15          5.04         7.62 o                         
  10   6   8         16.77         22.62         5.47 o                         
  11   6   8          2.60          3.56         4.91 o                         
 -10   7   8          3.41         -4.30         4.82 o                         
  -9   7   8          9.68          6.25         6.01 o                         
  -8   7   8          0.47          6.15         5.06 o                         
  -7   7   8          3.45         11.26         6.11 o                         
  -6   7   8         11.52          8.68        11.71 o                         
  -5   7   8         36.50         32.90         6.99 o                         
  -4   7   8         55.78         70.43         9.49 o                         
  -3   7   8          5.08         -4.76         5.19 o                         
  -2   7   8        127.82        139.14        20.05 o                         
  -1   7   8          0.02         -2.28         9.40 o                         
   0   7   8         12.82         32.21        10.78 o                         
   1   7   8         24.70         14.98         9.84 o                         
   2   7   8          0.17          3.73         8.95 o                         
   3   7   8         26.52         39.05         6.78 o                         
   4   7   8        432.55        474.47        23.82 o                         
   5   7   8          0.24         11.29         6.62 o                         
   6   7   8         29.56         29.64         6.70 o                         
   7   7   8          1.15          3.03         5.58 o                         
   8   7   8         39.99         50.35         7.32 o                         
   9   7   8         13.26         22.30         4.28 o                         
  -6   8   8          2.18          4.52         4.48 o                         
  -5   8   8         14.26         17.42         6.88 o                         
  -4   8   8         13.29         20.22         8.35 o                         
  -3   8   8         37.69         53.05        10.90 o                         
  -2   8   8          0.31          7.31         6.29 o                         
  -1   8   8          0.88         -3.94         5.58 o                         
   0   8   8         17.10         21.23         6.93 o                         
   1   8   8          6.26          8.33         5.36 o                         
   2   8   8          0.18         -1.80         4.61 o                         
   3   8   8         82.64         89.88         9.25 o                         
   4   8   8          9.40         11.78         5.04 o                         
   5   8   8          4.76          7.48         3.48 o                         
   6   8   8          0.40         -2.70         2.70 o                         
 -15   0   9          1.46         -0.18         7.41 o                         
 -13   0   9         48.46         49.00        13.29 o                         
 -11   0   9         32.87         27.73        13.15 o                         
  -9   0   9         39.53         41.72        15.79 o                         
  -7   0   9        599.37        660.10        86.81 o                         
  -5   0   9        150.16        139.27        38.67 o                         
  -3   0   9        355.42        443.06        62.14 o                         
  -1   0   9       2664.43       2899.02       105.57 o                         
   1   0   9        716.64        685.03        75.58 o                         
   3   0   9        654.28        670.29        83.88 o                         
   5   0   9        445.55        504.31        78.10 o                         
   7   0   9         54.17         49.33        22.11 o                         
   9   0   9       1408.72       1402.88        60.38 o                         
  11   0   9         72.94         69.44        15.39 o                         
  13   0   9         82.96        103.08        12.40 o                         
  15   0   9          0.48         -1.10         5.16 o                         
 -16   1   9          0.39         -3.70         3.70 o                         
 -15   1   9          3.45         -0.64         4.76 o                         
 -14   1   9         23.41         25.57         8.23 o                         
 -13   1   9          2.13          6.83         6.93 o                         
 -12   1   9        117.04        113.68        13.46 o                         
 -11   1   9          2.72          6.36        15.92 o                         
 -10   1   9          0.43          8.04        10.38 o                         
  -9   1   9         73.74         79.26        10.95 o                         
  -8   1   9         10.43          9.34         4.90 o                         
  -7   1   9        400.57        452.34        53.89 o                         
  -6   1   9        202.59        182.80        30.64 o                         
  -5   1   9         36.80         30.78        16.73 o                         
  -4   1   9          2.65          3.60        13.64 o                         
  -3   1   9        104.85        138.46        26.22 o                         
  -2   1   9         77.31         24.58        29.88 o                         
  -1   1   9          2.81         15.03        12.60 o                         
   0   1   9        652.28        727.31        77.31 o                         
   1   1   9          2.63         19.13        14.91 o                         
   2   1   9        454.45        439.90        45.63 o                         
   3   1   9          0.43         11.69        22.75 o                         
   4   1   9        518.69        477.19        53.58 o                         
   5   1   9          4.43          3.53        12.18 o                         
   6   1   9        290.89        279.65        46.19 o                         
   7   1   9        184.63        219.05        16.37 o                         
   8   1   9         21.22         20.91         9.73 o                         
   9   1   9        330.97        345.55        23.00 o                         
  10   1   9          0.83          0.16         5.37 o                         
  11   1   9        157.92        179.58        17.14 o                         
  12   1   9         68.91         69.95         8.70 o                         
  13   1   9          5.08          5.69         4.89 o                         
  14   1   9          4.69         -3.65         4.80 o                         
  15   1   9         37.13         35.05         8.98 o                         
 -16   2   9          2.50          4.49         5.07 o                         
 -15   2   9          4.31          4.58         6.54 o                         
 -14   2   9        286.80        285.35        16.68 o                         
 -13   2   9         15.21         11.22         5.52 o                         
 -12   2   9          3.81         -6.52         6.52 o                         
 -11   2   9          8.83         10.93         7.07 o                         
 -10   2   9        102.00         87.05        10.14 o                         
  -9   2   9         33.51         26.86         6.25 o                         
  -8   2   9        771.09        755.51        25.60 o                         
  -7   2   9          1.22          2.86         5.40 o                         
  -6   2   9        187.64        226.90        35.56 o                         
  -5   2   9          1.48         10.56        17.79 o                         
  -4   2   9        525.03        563.74        75.44 o                         
  -3   2   9         21.49         20.08        15.54 o                         
  -2   2   9        664.16        581.21        69.84 o                         
  -1   2   9        281.11        298.23        50.58 o                         
   0   2   9         16.90         32.64        20.88 o                         
   1   2   9        268.48        264.81        35.52 o                         
   2   2   9       1983.12       1864.24       145.72 o                         
   3   2   9          0.07        -26.36        29.17 o                         
   4   2   9         13.54         25.19        23.77 o                         
   5   2   9          8.82         23.18        25.71 o                         
   6   2   9        205.12        224.66        13.89 o                         
   7   2   9         31.66         21.80        10.36 o                         
   8   2   9        417.05        418.75        24.66 o                         
   9   2   9          2.48         -0.59         5.56 o                         
  10   2   9        196.58        202.29        18.65 o                         
  11   2   9        109.79        124.08        20.87 o                         
  12   2   9         61.89         74.06        14.78 o                         
  13   2   9          9.04          4.99         5.34 o                         
  14   2   9         15.85         19.02         5.52 o                         
  15   2   9          8.86          6.20         5.56 o                         
 -15   3   9          0.10          2.50         5.08 o                         
 -14   3   9         11.13          5.00         6.29 o                         
 -13   3   9          4.17         17.97         9.81 o                         
 -12   3   9          0.71          4.56         8.50 o                         
 -11   3   9         21.77         34.17        15.13 o                         
 -10   3   9         59.37         48.25        12.64 o                         
  -9   3   9         23.60         29.86        15.92 o                         
  -8   3   9          2.70          6.83         5.75 o                         
  -7   3   9        241.50        237.96        18.10 o                         
  -6   3   9        266.69        259.84        25.03 o                         
  -5   3   9        185.92        168.18        19.90 o                         
  -4   3   9         10.91         41.29        24.29 o                         
  -3   3   9        138.08        153.69        40.85 o                         
  -2   3   9        299.35        270.06        53.69 o                         
  -1   3   9         93.51         98.38        23.25 o                         
   0   3   9          6.77         -6.06        25.35 o                         
   1   3   9          1.59         20.43        22.67 o                         
   2   3   9          3.72         -1.29        16.98 o                         
   3   3   9         38.69         76.79        36.74 o                         
   4   3   9         21.63         15.94         6.37 o                         
   5   3   9        160.82        136.27        18.14 o                         
   6   3   9          1.91          6.17         6.98 o                         
   7   3   9       1256.14       1183.87        54.84 o                         
   8   3   9         40.87         45.74        15.01 o                         
   9   3   9         65.14         42.94        14.12 o                         
  10   3   9          4.43         11.30         9.79 o                         
  11   3   9         73.43         55.18        14.16 o                         
  12   3   9         26.28         25.52         5.55 o                         
  13   3   9          4.81          6.73         7.95 o                         
  14   3   9          7.84          3.94         6.06 o                         
 -13   4   9          0.05          8.22        10.26 o                         
 -12   4   9          0.45         -5.32         5.32 o                         
 -11   4   9          8.12         -3.68         6.89 o                         
 -10   4   9         92.28         93.71        12.48 o                         
  -9   4   9         23.67         43.37        14.45 o                         
  -8   4   9        132.41        133.41        15.08 o                         
  -7   4   9        128.87        114.10        19.98 o                         
  -6   4   9         15.87          5.99         9.80 o                         
  -5   4   9         29.14          7.14        22.29 o                         
  -4   4   9         30.26         41.98         8.29 o                         
  -3   4   9         22.73         18.30         7.27 o                         
  -2   4   9        150.25        191.53        15.94 o                         
  -1   4   9        179.95        184.16        19.59 o                         
   0   4   9         65.49         83.80        10.46 o                         
   1   4   9         17.55         16.57         8.61 o                         
   2   4   9         53.92         56.50        12.55 o                         
   3   4   9        500.72        485.95        24.10 o                         
   4   4   9        120.67        113.14        17.82 o                         
   5   4   9         62.32         30.86        63.40 o                         
   6   4   9        250.39        266.35        28.30 o                         
   7   4   9          5.66         11.83        10.60 o                         
   8   4   9          3.36         -1.03         6.41 o                         
   9   4   9         53.79         50.74        15.17 o                         
  10   4   9          0.01         10.34        10.97 o                         
  11   4   9          0.44          5.28         6.28 o                         
  12   4   9         20.19         35.50        11.61 o                         
  13   4   9         59.46         67.06         5.63 o                         
 -13   5   9          7.37          5.93         4.32 o                         
 -12   5   9          3.32          8.64         7.44 o                         
 -11   5   9          1.24          1.22         7.97 o                         
 -10   5   9         11.05         17.27        10.64 o                         
  -9   5   9         56.79         57.15        10.61 o                         
  -8   5   9          7.61         22.21        12.79 o                         
  -7   5   9         22.41         28.80        10.55 o                         
  -6   5   9        114.67        110.63        14.05 o                         
  -5   5   9          3.26         -6.73         6.73 o                         
  -4   5   9          9.15         13.26         5.49 o                         
  -3   5   9          0.32          8.56         9.44 o                         
  -2   5   9        299.96        295.55        20.56 o                         
  -1   5   9         46.02         42.31         8.58 o                         
   0   5   9          1.20         -0.05         5.49 o                         
   1   5   9          1.18         -2.80        18.02 o                         
   2   5   9        121.12        119.54        19.68 o                         
   3   5   9          8.96         21.95         7.49 o                         
   4   5   9        177.28        172.64        16.35 o                         
   5   5   9        374.45        361.59        23.17 o                         
   6   5   9        477.08        471.20        25.75 o                         
   7   5   9        121.85        122.66        13.98 o                         
   8   5   9         29.48         41.13         9.19 o                         
   9   5   9          1.66          6.93         6.46 o                         
  10   5   9         21.17         20.34         6.14 o                         
  11   5   9          1.99          4.42         4.69 o                         
  12   5   9         67.40         70.20         7.20 o                         
 -11   6   9          2.57          8.47         7.74 o                         
 -10   6   9         72.20         50.93        11.26 o                         
  -9   6   9         44.92         62.78        14.75 o                         
  -8   6   9          0.48         -0.91         5.85 o                         
  -7   6   9          4.41         12.93         7.34 o                         
  -6   6   9          3.45          6.40         6.01 o                         
  -5   6   9         19.94         16.16         5.73 o                         
  -4   6   9          9.69         12.40         4.61 o                         
  -3   6   9          0.20         -0.13         7.55 o                         
  -2   6   9        133.94        161.73        14.99 o                         
  -1   6   9          0.62          5.93         7.47 o                         
   0   6   9          4.03          3.78         8.62 o                         
   1   6   9         10.90         14.92         6.97 o                         
   2   6   9         20.69         14.06         7.08 o                         
   3   6   9         18.57         18.84         6.93 o                         
   4   6   9         30.59         42.08         9.03 o                         
   5   6   9        170.87        206.60        17.07 o                         
   6   6   9         79.75         76.55        12.79 o                         
   7   6   9          1.44          7.33         5.37 o                         
   8   6   9          0.16         -3.34         4.83 o                         
   9   6   9          7.14         -0.47         4.69 o                         
  10   6   9          4.90          8.74         3.97 o                         
  11   6   9          5.38          8.82         4.76 o                         
  -9   7   9          5.14          2.96         4.82 o                         
  -8   7   9          3.11          0.32         6.42 o                         
  -7   7   9          3.46          2.13         4.14 o                         
  -6   7   9          0.05          1.85         5.04 o                         
  -5   7   9          7.83          6.56         5.13 o                         
  -4   7   9          1.34          0.95         7.70 o                         
  -3   7   9          4.63          2.65         3.68 o                         
  -2   7   9          0.37         -6.19         6.19 o                         
  -1   7   9          6.08         -0.77         7.54 o                         
   0   7   9          3.24         16.80         9.04 o                         
   1   7   9          6.66         10.61         6.59 o                         
   2   7   9         30.93         32.76         7.78 o                         
   3   7   9        103.46        105.82        11.96 o                         
   4   7   9        144.12        156.56        11.00 o                         
   5   7   9         22.03         24.09         5.23 o                         
   6   7   9          6.84         12.49         4.33 o                         
   7   7   9          0.65          1.41         5.25 o                         
   8   7   9         10.98         11.67         3.22 o                         
  -5   8   9          0.05         -4.19         4.19 o                         
  -4   8   9         18.51         19.02         4.67 o                         
  -3   8   9          2.75          6.74         8.09 o                         
  -2   8   9          6.66          7.50         5.73 o                         
  -1   8   9          3.04         10.21         4.55 o                         
   0   8   9          3.56          4.95         5.94 o                         
   1   8   9          4.67          1.57         4.64 o                         
   2   8   9          7.93          1.66         3.20 o                         
   3   8   9         19.68         19.86         4.75 o                         
   4   8   9          0.32         -2.91         3.16 o                         
   5   8   9          0.40         -3.72         3.76 o                         
 -16   0  10          6.37         10.11         5.23 o                         
 -14   0  10         27.50         25.84        10.32 o                         
 -12   0  10         51.13         53.84        13.60 o                         
 -10   0  10          9.88         18.58        10.03 o                         
  -8   0  10         67.19         66.80        26.11 o                         
  -6   0  10          0.31         26.18        21.12 o                         
  -4   0  10       2040.00       1951.72       138.75 o                         
  -2   0  10         37.07          9.78        22.26 o                         
   0   0  10       1220.32       1043.48        97.40 o                         
   2   0  10        299.91        336.20        61.21 o                         
   4   0  10        170.51        162.48        44.04 o                         
   6   0  10        603.95        597.55        24.66 o                         
   8   0  10         94.90         73.89        15.89 o                         
  10   0  10        470.41        476.39        38.48 o                         
  12   0  10         18.35         14.49         8.78 o                         
  14   0  10         14.97         11.62         8.07 o                         
 -16   1  10          3.79         10.19         5.63 o                         
 -15   1  10          6.87         11.09         4.68 o                         
 -14   1  10          0.63         -5.72         5.72 o                         
 -13   1  10          1.37         -7.81         7.81 o                         
 -12   1  10          1.45         -5.90         6.45 o                         
 -11   1  10         89.33         73.36        12.75 o                         
 -10   1  10         20.52         18.51         6.80 o                         
  -9   1  10        106.46         78.86        12.12 o                         
  -8   1  10          6.37          3.24         4.80 o                         
  -7   1  10         17.81         16.46         5.46 o                         
  -6   1  10         50.40         41.82        15.87 o                         
  -5   1  10         64.14         64.35        20.39 o                         
  -4   1  10         70.33         55.32        17.67 o                         
  -3   1  10        795.07        731.02        60.26 o                         
  -2   1  10        178.77        194.91        30.30 o                         
  -1   1  10        130.16        115.30        34.58 o                         
   0   1  10          5.74         -2.67        12.53 o                         
   1   1  10        875.78        722.95        91.48 o                         
   2   1  10        643.64        619.99        84.26 o                         
   3   1  10         41.47         50.69        23.15 o                         
   4   1  10        308.09        276.04        41.58 o                         
   5   1  10        101.21        100.77        11.07 o                         
   6   1  10          2.08          3.33         3.64 o                         
   7   1  10          6.02          9.15         4.50 o                         
   8   1  10         95.33        111.35        18.21 o                         
   9   1  10        405.45        418.07        25.95 o                         
  10   1  10          6.82          3.51         5.51 o                         
  11   1  10        230.31        273.66        20.13 o                         
  12   1  10         45.16         58.66         8.40 o                         
  13   1  10          0.18          0.67         4.00 o                         
  14   1  10          0.27          2.94         2.83 o                         
 -15   2  10         17.11         16.69         6.71 o                         
 -14   2  10          0.41         -2.11         4.84 o                         
 -13   2  10         24.25         48.42         9.49 o                         
 -12   2  10          3.91          9.59         6.79 o                         
 -11   2  10         15.70         10.30         5.91 o                         
 -10   2  10         15.25         18.16         5.49 o                         
  -9   2  10          2.80          2.22         4.86 o                         
  -8   2  10        130.27        133.07        11.59 o                         
  -7   2  10         22.76         23.93         6.14 o                         
  -6   2  10         20.74         25.49         5.79 o                         
  -5   2  10        455.66        445.72        29.02 o                         
  -4   2  10         40.62         57.31        17.40 o                         
  -3   2  10        248.95        259.46        53.64 o                         
  -2   2  10         43.26         20.95        18.98 o                         
  -1   2  10        558.79        488.35        72.24 o                         
   0   2  10         17.23         28.77        21.69 o                         
   1   2  10         42.99         44.64        19.92 o                         
   2   2  10          1.15         26.92        26.11 o                         
   3   2  10        691.66        648.77        97.45 o                         
   4   2  10         93.17         36.89        25.46 o                         
   5   2  10         10.48         13.22         3.85 o                         
   6   2  10         14.49         13.37         4.20 o                         
   7   2  10        837.26        806.86        33.73 o                         
   8   2  10        133.15        123.03        14.67 o                         
   9   2  10          3.87          5.36         6.49 o                         
  10   2  10          5.40         -2.40         6.56 o                         
  11   2  10        219.91        227.27        18.78 o                         
  12   2  10          3.28         -6.25         7.99 o                         
  13   2  10          1.51          2.74         5.07 o                         
  14   2  10          0.07          2.78         3.55 o                         
 -14   3  10          0.37          6.07         6.88 o                         
 -13   3  10          0.10         -8.52         8.52 o                         
 -12   3  10          4.14         -1.26         5.47 o                         
 -11   3  10          0.50         -1.86         6.47 o                         
 -10   3  10         28.54         40.50         9.06 o                         
  -9   3  10          0.33          1.24         6.07 o                         
  -8   3  10         22.97         15.58         7.02 o                         
  -7   3  10         85.24         85.70        11.38 o                         
  -6   3  10          0.68          3.29         6.59 o                         
  -5   3  10         56.76         57.47         9.45 o                         
  -4   3  10         16.24          3.43         6.02 o                         
  -3   3  10         84.70         86.13        10.87 o                         
  -2   3  10        303.74        290.99        18.18 o                         
  -1   3  10         17.03         43.99        19.28 o                         
   0   3  10         40.23         49.57        11.61 o                         
   1   3  10        122.41        128.05        14.86 o                         
   2   3  10         76.26         74.14        10.26 o                         
   3   3  10        148.66        134.68        13.27 o                         
   4   3  10          1.21          3.54         5.38 o                         
   5   3  10          1.37          5.45        23.57 o                         
   6   3  10        102.14        124.46        18.99 o                         
   7   3  10        944.80        884.21        36.69 o                         
   8   3  10         67.50         73.93        18.40 o                         
   9   3  10        195.33        173.25        24.11 o                         
  10   3  10         16.89         23.63        11.88 o                         
  11   3  10          0.11         -2.84         8.04 o                         
  12   3  10         43.71         45.86         8.33 o                         
  13   3  10         45.09         41.70         6.56 o                         
  14   3  10         36.15         19.59         6.05 o                         
 -13   4  10         39.79         29.34         7.12 o                         
 -12   4  10          1.48         -0.32         5.97 o                         
 -11   4  10         10.66         17.74         5.70 o                         
 -10   4  10         30.99         33.69        11.02 o                         
  -9   4  10         34.76         31.09        14.79 o                         
  -8   4  10          5.57          8.27         9.98 o                         
  -7   4  10         50.64         41.02        13.94 o                         
  -6   4  10        126.01        110.93        13.26 o                         
  -5   4  10        157.10        152.96        15.80 o                         
  -4   4  10        192.06        169.41        16.36 o                         
  -3   4  10          2.43          5.37         7.72 o                         
  -2   4  10        330.41        364.78        21.88 o                         
  -1   4  10          9.80         19.21         7.84 o                         
   0   4  10        594.68        657.29        39.46 o                         
   1   4  10         75.61         89.27         9.88 o                         
   2   4  10        347.61        386.66        26.71 o                         
   3   4  10         11.76         14.44         6.45 o                         
   4   4  10        101.66         84.54        17.86 o                         
   5   4  10         69.68         60.47        14.55 o                         
   6   4  10        440.55        432.65        36.99 o                         
   7   4  10          4.36          4.15         7.83 o                         
   8   4  10         73.04         68.79        16.39 o                         
   9   4  10          2.71          2.55         9.68 o                         
  10   4  10         11.47         19.98         9.12 o                         
  11   4  10          3.00          8.67         5.91 o                         
  12   4  10          3.31         -1.02         3.11 o                         
  13   4  10          5.02          3.73         4.85 o                         
 -12   5  10          0.29         -6.45         6.45 o                         
 -11   5  10         24.53         28.27         9.53 o                         
 -10   5  10          0.52         -6.89         8.70 o                         
  -9   5  10          7.85          5.15        10.74 o                         
  -8   5  10         17.27         30.42        12.96 o                         
  -7   5  10         42.35         36.46        13.56 o                         
  -6   5  10         63.82         43.27        11.21 o                         
  -5   5  10          3.32        -10.42        10.46 o                         
  -4   5  10          0.71         13.65         9.04 o                         
  -3   5  10         29.54         32.91        11.07 o                         
  -2   5  10         24.61         25.20        10.81 o                         
  -1   5  10         63.23         74.12        10.52 o                         
   0   5  10        105.92        115.02        12.72 o                         
   1   5  10         18.39         19.63         9.54 o                         
   2   5  10         38.94         29.87         7.39 o                         
   3   5  10         10.98         12.43         5.62 o                         
   4   5  10          2.15         12.09         7.55 o                         
   5   5  10        244.87        222.84        18.86 o                         
   6   5  10         19.85         21.70         6.16 o                         
   7   5  10        300.96        320.84        23.96 o                         
   8   5  10         18.21         25.13         7.35 o                         
   9   5  10         12.42         11.00         6.39 o                         
  10   5  10          2.51          4.20         9.48 o                         
  11   5  10          8.22          5.25         4.13 o                         
 -11   6  10         37.22         45.46         8.18 o                         
 -10   6  10         12.44          6.07         6.66 o                         
  -9   6  10         13.45          9.07         8.13 o                         
  -8   6  10         19.56         21.86        10.05 o                         
  -7   6  10         58.71         66.31         9.42 o                         
  -6   6  10         29.01         34.91         8.14 o                         
  -5   6  10          4.71         -9.67         9.67 o                         
  -4   6  10          5.64          6.25         6.29 o                         
  -3   6  10         25.52         17.16         5.54 o                         
  -2   6  10         73.27         76.25        14.03 o                         
  -1   6  10        179.54        196.86        15.98 o                         
   0   6  10          0.05         -4.49         7.04 o                         
   1   6  10         17.23          6.86         7.61 o                         
   2   6  10         16.22         14.74         4.64 o                         
   3   6  10         14.44         19.26         6.81 o                         
   4   6  10         35.95         27.06         8.41 o                         
   5   6  10         53.66         69.09        10.21 o                         
   6   6  10         40.10         54.21         9.79 o                         
   7   6  10         36.32         36.15         7.80 o                         
   8   6  10          0.21          2.74         4.72 o                         
   9   6  10          1.48         -1.81         6.08 o                         
  10   6  10          0.17          0.61         2.78 o                         
  -8   7  10          2.99         12.99         6.26 o                         
  -7   7  10          0.57          3.44         5.72 o                         
  -6   7  10         20.24         26.31         8.70 o                         
  -5   7  10          4.32          3.33         6.96 o                         
  -4   7  10          8.29         14.97         5.35 o                         
  -3   7  10         24.61         24.59         5.87 o                         
  -2   7  10          1.44          4.71         4.00 o                         
  -1   7  10          2.60          3.62         5.23 o                         
   0   7  10          0.20          4.15         5.76 o                         
   1   7  10          1.01         16.25         5.30 o                         
   2   7  10        149.32        163.30        13.16 o                         
   3   7  10        108.52        111.70        10.81 o                         
   4   7  10        149.39        164.12        12.66 o                         
   5   7  10         67.16         66.82         7.78 o                         
   6   7  10          4.73          4.16         3.78 o                         
   7   7  10          0.51         -2.76         2.76 o                         
  -4   8  10          8.40          8.81         5.03 o                         
  -3   8  10         16.49          9.44         5.22 o                         
  -2   8  10         34.79         35.38         8.23 o                         
  -1   8  10         10.41         13.87         6.56 o                         
   0   8  10          4.94          7.14         5.38 o                         
   1   8  10          8.48         12.44         4.12 o                         
   2   8  10         36.82         54.06         9.23 o                         
   3   8  10         24.78         24.61         6.02 o                         
 -15   0  11          2.41          2.80         6.10 o                         
 -13   0  11         20.46         13.69         8.03 o                         
 -11   0  11        127.10         79.25        15.72 o                         
  -9   0  11        885.10        803.25        48.97 o                         
  -7   0  11        378.07        299.01        33.52 o                         
  -5   0  11         41.14         35.86        11.33 o                         
  -3   0  11         85.52        117.20        32.85 o                         
  -1   0  11       1350.41       1347.36        81.74 o                         
   1   0  11        101.66         68.22        28.74 o                         
   3   0  11        239.24        303.73        63.91 o                         
   5   0  11         18.40         17.57         7.98 o                         
   7   0  11        272.60        277.70        19.33 o                         
   9   0  11          1.74         14.59        10.95 o                         
  11   0  11          4.26          6.21        10.11 o                         
  13   0  11          8.18         17.28         5.92 o                         
 -15   1  11         12.75          9.60         4.26 o                         
 -14   1  11         13.10          9.16        11.89 o                         
 -13   1  11          9.57         10.33         6.28 o                         
 -12   1  11          9.86          3.50        10.13 o                         
 -11   1  11          4.47          0.19         6.33 o                         
 -10   1  11         23.75         10.15         6.05 o                         
  -9   1  11         25.07         16.00         6.34 o                         
  -8   1  11        111.53        107.36        11.09 o                         
  -7   1  11        245.57        234.98        14.47 o                         
  -6   1  11         67.37         67.85         7.81 o                         
  -5   1  11         17.08         17.29         7.37 o                         
  -4   1  11          0.73        -17.22        18.63 o                         
  -3   1  11        228.87        187.37        32.74 o                         
  -2   1  11        121.40        135.11        41.18 o                         
  -1   1  11         49.35         44.61        21.69 o                         
   0   1  11        421.08        373.33        67.93 o                         
   1   1  11        509.32        471.67        76.82 o                         
   2   1  11         92.74         52.89        23.52 o                         
   3   1  11         38.69         34.78         7.92 o                         
   4   1  11        200.36        180.14        10.94 o                         
   5   1  11        266.13        268.98        12.08 o                         
   6   1  11        114.58        119.53         8.58 o                         
   7   1  11         72.00         75.61        13.14 o                         
   8   1  11         27.17         31.09         6.67 o                         
   9   1  11         49.33         46.60         9.45 o                         
  10   1  11         47.35         53.17         9.97 o                         
  11   1  11         17.00         14.86         7.41 o                         
  12   1  11          0.83         -0.47         5.99 o                         
  13   1  11          0.67         -1.85         3.81 o                         
  14   1  11          0.32         -6.17         6.17 o                         
 -15   2  11         48.34         51.12         8.75 o                         
 -14   2  11          0.27          8.98         8.27 o                         
 -13   2  11          6.46          0.23         4.50 o                         
 -12   2  11          8.55          9.38         9.02 o                         
 -11   2  11        184.83        183.32        15.87 o                         
 -10   2  11         12.27         11.30         5.10 o                         
  -9   2  11        238.30        209.06        14.90 o                         
  -8   2  11        292.35        250.92        16.25 o                         
  -7   2  11        182.67        141.14        13.20 o                         
  -6   2  11          9.74          3.85         4.71 o                         
  -5   2  11         78.00         69.68         8.42 o                         
  -4   2  11        305.34        295.01        15.93 o                         
  -3   2  11         62.20         93.89        47.27 o                         
  -2   2  11        110.13        105.90        14.51 o                         
  -1   2  11         48.48         49.06        19.51 o                         
   0   2  11        351.03        437.30        49.68 o                         
   1   2  11        235.90        250.51        17.29 o                         
   2   2  11        408.35        409.69        18.58 o                         
   3   2  11         25.43         22.55         4.27 o                         
   4   2  11        137.06        138.57         8.72 o                         
   5   2  11         12.81         13.33         4.10 o                         
   6   2  11        193.58        199.41        13.86 o                         
   7   2  11         52.54         47.82         9.34 o                         
   8   2  11          4.68          4.40         4.72 o                         
   9   2  11         19.28         23.69         8.20 o                         
  10   2  11         63.27         56.06        14.72 o                         
  11   2  11          6.25         -0.27         6.96 o                         
  12   2  11          1.75          7.00         6.70 o                         
  13   2  11          7.85         15.38         5.78 o                         
  14   2  11         12.84         16.71         6.59 o                         
 -14   3  11          5.42          2.20         3.63 o                         
 -13   3  11         32.69         31.93         9.35 o                         
 -12   3  11         17.45         18.98         5.81 o                         
 -11   3  11         16.80         20.74         7.43 o                         
 -10   3  11         61.56         49.94         9.76 o                         
  -9   3  11          0.44         -5.97         5.97 o                         
  -8   3  11          3.14         -0.51         5.91 o                         
  -7   3  11        188.15        213.69        21.74 o                         
  -6   3  11         19.07         23.87         7.87 o                         
  -5   3  11        141.54        129.88        13.45 o                         
  -4   3  11         43.57         53.17        10.15 o                         
  -3   3  11        542.06        503.28        25.69 o                         
  -2   3  11        227.39        235.57        17.55 o                         
  -1   3  11          0.26         -0.56         5.28 o                         
   0   3  11        204.68        201.46        13.52 o                         
   1   3  11        521.50        606.47        19.80 o                         
   2   3  11         15.39         20.07         5.95 o                         
   3   3  11         26.17         18.42         5.27 o                         
   4   3  11         25.24         31.06        22.88 o                         
   5   3  11        200.45        202.00        23.88 o                         
   6   3  11          0.06          3.09         5.21 o                         
   7   3  11        170.23        185.53        25.65 o                         
   8   3  11          1.57         -0.21         8.28 o                         
   9   3  11         81.40         81.58        11.65 o                         
  10   3  11          4.88         15.20         9.97 o                         
  11   3  11         40.85         45.80        12.23 o                         
  12   3  11         11.52          9.52         5.01 o                         
  13   3  11         24.62         30.13         4.93 o                         
 -12   4  11          0.08          6.63         6.04 o                         
 -11   4  11         13.57          3.83         4.65 o                         
 -10   4  11          7.35          5.29         6.17 o                         
  -9   4  11          6.92          5.70         5.87 o                         
  -8   4  11         55.41         53.95        13.96 o                         
  -7   4  11         41.36         47.34        13.67 o                         
  -6   4  11         72.29         53.41        11.03 o                         
  -5   4  11        304.03        304.56        32.02 o                         
  -4   4  11          3.81          1.42         6.51 o                         
  -3   4  11         22.63         24.38         9.23 o                         
  -2   4  11          0.77         -6.01         6.01 o                         
  -1   4  11         49.86         55.77         9.77 o                         
   0   4  11        149.54        150.89        19.96 o                         
   1   4  11         72.59         75.62        10.84 o                         
   2   4  11          4.89          3.05         4.32 o                         
   3   4  11        721.84        745.36        31.82 o                         
   4   4  11         55.04         53.64         9.71 o                         
   5   4  11         10.43          6.41         6.54 o                         
   6   4  11         28.66         19.03         7.45 o                         
   7   4  11         16.83         23.72        11.98 o                         
   8   4  11         15.87         16.52        10.68 o                         
   9   4  11          6.52          0.73         7.83 o                         
  10   4  11         12.80         15.59         5.35 o                         
  11   4  11         26.77         21.61         5.33 o                         
  12   4  11          0.64         -0.41         2.66 o                         
 -12   5  11          5.22         10.25         5.32 o                         
 -11   5  11          5.48          7.93         5.90 o                         
 -10   5  11         12.46          5.88         7.85 o                         
  -9   5  11          0.01         -5.33         7.94 o                         
  -8   5  11          4.62         11.60         8.78 o                         
  -7   5  11          4.38         16.50        10.60 o                         
  -6   5  11          2.75          5.59        10.13 o                         
  -5   5  11          0.23         -1.67        10.05 o                         
  -4   5  11         13.36         27.76        14.74 o                         
  -3   5  11         47.26         42.60        14.15 o                         
  -2   5  11         71.30         57.36        15.17 o                         
  -1   5  11          1.67        -11.43        11.43 o                         
   0   5  11         38.80         29.02         9.63 o                         
   1   5  11          4.96          1.18        17.73 o                         
   2   5  11         95.94        111.09        13.12 o                         
   3   5  11         77.66        100.67        12.60 o                         
   4   5  11         69.17         69.26         9.79 o                         
   5   5  11        246.54        282.87        19.25 o                         
   6   5  11          5.33          1.57         5.52 o                         
   7   5  11          8.36          7.14         6.48 o                         
   8   5  11          5.16          9.69         5.80 o                         
   9   5  11          5.61          4.05         3.41 o                         
  10   5  11          0.77          3.95         4.13 o                         
  11   5  11         39.27         36.06         9.36 o                         
 -10   6  11          9.36         25.06         7.80 o                         
  -9   6  11          1.25          4.06         7.77 o                         
  -8   6  11          0.11          2.03         7.35 o                         
  -7   6  11         27.13         38.41        11.23 o                         
  -6   6  11         28.04         38.97        12.28 o                         
  -5   6  11         34.34         63.45        15.05 o                         
  -4   6  11        139.19        132.96        18.66 o                         
  -3   6  11         12.97         17.38         9.13 o                         
  -2   6  11          1.15          3.80         5.18 o                         
  -1   6  11          3.96         -4.76         4.76 o                         
   0   6  11         34.30         40.06        13.83 o                         
   1   6  11          7.57          8.07         5.92 o                         
   2   6  11        197.16        234.46        16.77 o                         
   3   6  11        172.21        183.24        12.09 o                         
   4   6  11        224.54        252.66        13.86 o                         
   5   6  11        140.14        147.55        12.93 o                         
   6   6  11         23.50         28.64         6.05 o                         
   7   6  11          6.87          7.96         4.70 o                         
   8   6  11          5.17          7.74         9.62 o                         
   9   6  11          1.13          0.76         2.96 o                         
  -7   7  11         17.26         27.88         6.88 o                         
  -6   7  11          5.12          4.92         5.53 o                         
  -5   7  11          4.21          0.80         3.35 o                         
  -4   7  11          0.04         -0.31         3.43 o                         
  -3   7  11        102.89        122.28        15.85 o                         
  -2   7  11          4.41          1.11         5.68 o                         
  -1   7  11          0.98          4.64         4.02 o                         
   0   7  11         32.95         40.33         7.06 o                         
   1   7  11         16.53         10.09         7.90 o                         
   2   7  11         48.72         49.11         7.32 o                         
   3   7  11        255.40        291.22        15.02 o                         
   4   7  11          0.61          4.55         3.64 o                         
   5   7  11        294.65        304.21        21.33 o                         
   6   7  11          0.26         -0.98         4.48 o                         
 -14   0  12          8.13          8.35         7.04 o                         
 -12   0  12         28.89         51.94        13.42 o                         
 -10   0  12         16.08         -4.92         8.63 o                         
  -8   0  12         26.31         33.56        13.28 o                         
  -6   0  12         38.39         31.65         8.89 o                         
  -4   0  12        878.09        970.01        35.12 o                         
  -2   0  12         13.55         24.45         5.86 o                         
   0   0  12        748.76        737.12        31.33 o                         
   2   0  12         55.03         43.28        11.75 o                         
   4   0  12        266.79        266.79        15.47 o                         
   6   0  12        637.39        618.20        24.76 o                         
   8   0  12         98.70         75.55        16.85 o                         
  10   0  12        309.67        356.25        31.89 o                         
  12   0  12         24.02         24.86         8.67 o                         
 -15   1  12          2.83          0.04         4.35 o                         
 -14   1  12          0.47          3.18         4.48 o                         
 -13   1  12         16.35         15.58         9.63 o                         
 -12   1  12         13.66         23.96        17.92 o                         
 -11   1  12         10.28          8.50        13.84 o                         
 -10   1  12         35.40         32.88         8.15 o                         
  -9   1  12         56.18         41.38        17.30 o                         
  -8   1  12         42.59         31.93         6.43 o                         
  -7   1  12         44.06         53.15         8.41 o                         
  -6   1  12         20.23         22.40        10.84 o                         
  -5   1  12         55.39         69.66         8.72 o                         
  -4   1  12        311.87        326.19        12.91 o                         
  -3   1  12        302.67        312.70        11.67 o                         
  -2   1  12          1.67          3.12         3.14 o                         
  -1   1  12         82.65         92.27         7.01 o                         
   0   1  12        745.76        698.35        18.97 o                         
   1   1  12        677.82        648.84        19.87 o                         
   2   1  12        179.51        171.38        11.24 o                         
   3   1  12         57.49         64.67         6.43 o                         
   4   1  12        390.12        373.46        13.22 o                         
   5   1  12        195.80        183.85         9.62 o                         
   6   1  12         17.96         26.29         5.03 o                         
   7   1  12         14.72         18.27         4.22 o                         
   8   1  12         97.24         86.92         8.57 o                         
   9   1  12         35.76         35.23         7.98 o                         
  10   1  12          0.32         -0.91         5.40 o                         
  11   1  12         60.82         74.96        10.40 o                         
  12   1  12         24.33         26.05         8.16 o                         
  13   1  12          7.95         13.91         5.06 o                         
 -14   2  12         10.69          8.73         5.99 o                         
 -13   2  12        134.67        173.21        12.40 o                         
 -12   2  12          7.62          6.97         9.16 o                         
 -11   2  12         14.80         26.33         7.76 o                         
 -10   2  12          6.05          8.58         4.69 o                         
  -9   2  12        114.37        126.82        11.43 o                         
  -8   2  12          0.04          0.29         4.96 o                         
  -7   2  12         45.76         25.27         5.96 o                         
  -6   2  12         12.05          7.91         5.23 o                         
  -5   2  12        479.54        508.81        21.91 o                         
  -4   2  12          5.05         -5.40         6.23 o                         
  -3   2  12        129.61        138.96         9.23 o                         
  -2   2  12        177.84        169.92        10.71 o                         
  -1   2  12       1508.12       1495.69        30.44 o                         
   0   2  12        120.60        115.51         9.37 o                         
   1   2  12        468.29        477.39        17.81 o                         
   2   2  12         20.80         23.28         5.08 o                         
   3   2  12        413.34        404.79        16.55 o                         
   4   2  12         96.46         99.85         7.68 o                         
   5   2  12          0.46          3.32         4.63 o                         
   6   2  12          0.01         -4.08         4.08 o                         
   7   2  12        279.93        270.11        16.68 o                         
   8   2  12          0.15         -0.30         4.72 o                         
   9   2  12         13.09         24.65         7.33 o                         
  10   2  12          0.75          2.72         8.05 o                         
  11   2  12         60.02         61.80        14.01 o                         
  12   2  12         28.52         38.57         7.55 o                         
  13   2  12          0.11          3.35         5.55 o                         
 -13   3  12          7.96          7.06         7.13 o                         
 -12   3  12         29.03         32.62         9.80 o                         
 -11   3  12         27.09         35.66         7.47 o                         
 -10   3  12         42.09         43.83         8.56 o                         
  -9   3  12          3.15          2.44         6.03 o                         
  -8   3  12         38.14         39.11        11.27 o                         
  -7   3  12         45.91         36.60         8.26 o                         
  -6   3  12          0.59         -5.43         6.13 o                         
  -5   3  12          5.13          2.10         5.66 o                         
  -4   3  12        299.56        302.52        20.67 o                         
  -3   3  12         53.27         50.09        11.59 o                         
  -2   3  12         15.01         17.38         6.40 o                         
  -1   3  12         16.71          9.51         9.48 o                         
   0   3  12       1324.65       1201.26        40.21 o                         
   1   3  12        377.42        380.34        18.55 o                         
   2   3  12        181.30        172.35        12.74 o                         
   3   3  12         10.18          2.93         6.01 o                         
   4   3  12         55.68         45.71         7.33 o                         
   5   3  12        149.74        149.70        15.28 o                         
   6   3  12         11.07         12.70         9.58 o                         
   7   3  12         49.98         63.59        15.34 o                         
   8   3  12        135.92        145.09        18.86 o                         
   9   3  12         79.10         90.83        14.97 o                         
  10   3  12          9.09          6.40         7.56 o                         
  11   3  12          7.63          9.97         5.97 o                         
  12   3  12         12.67         20.95         4.19 o                         
 -12   4  12         48.37         51.86         8.64 o                         
 -11   4  12         28.82         33.14         6.25 o                         
 -10   4  12          0.17         -5.57         5.57 o                         
  -9   4  12         29.70         34.07         7.80 o                         
  -8   4  12         32.45         32.26         7.71 o                         
  -7   4  12          8.03          6.85         7.33 o                         
  -6   4  12          0.54          1.20         9.14 o                         
  -5   4  12         31.07         21.48         7.46 o                         
  -4   4  12         22.50         20.72         7.24 o                         
  -3   4  12         30.91         30.89         9.60 o                         
  -2   4  12         72.73         79.53        12.43 o                         
  -1   4  12         11.48         18.77         5.91 o                         
   0   4  12        770.81        814.17        34.14 o                         
   1   4  12         99.49        108.01        12.85 o                         
   2   4  12          0.59          4.79         5.81 o                         
   3   4  12        191.99        197.18        23.34 o                         
   4   4  12        207.05        198.02        16.09 o                         
   5   4  12          0.54          4.41         6.14 o                         
   6   4  12         35.67         33.14         6.81 o                         
   7   4  12         26.01         30.67         7.58 o                         
   8   4  12         71.00         60.38        28.07 o                         
   9   4  12         13.65         14.49         4.43 o                         
  10   4  12         13.31         12.45         4.39 o                         
  11   4  12          0.75          5.17         2.80 o                         
 -11   5  12         36.77         42.62         8.35 o                         
 -10   5  12          3.05         22.45         9.09 o                         
  -9   5  12         49.39         46.60        12.28 o                         
  -8   5  12         11.45          3.46         7.54 o                         
  -7   5  12         12.72         -4.51        10.73 o                         
  -6   5  12         37.01         28.35        10.52 o                         
  -5   5  12         72.80         59.15        14.81 o                         
  -4   5  12          1.73          4.59         9.73 o                         
  -3   5  12         23.32         29.41        10.21 o                         
  -2   5  12         46.34         46.87         9.85 o                         
  -1   5  12          3.44         11.43         5.41 o                         
   0   5  12         20.11         11.25         6.47 o                         
   1   5  12        286.58        310.26        37.75 o                         
   2   5  12         86.29         87.58        10.94 o                         
   3   5  12        108.20        109.68        12.54 o                         
   4   5  12         55.57         60.66        19.20 o                         
   5   5  12         69.91         70.63         8.32 o                         
   6   5  12          0.06         -0.75         6.78 o                         
   7   5  12          0.91          7.30         5.22 o                         
   8   5  12         12.13         12.22         3.81 o                         
   9   5  12         87.45         69.31         7.28 o                         
  10   5  12         25.21         35.20         7.34 o                         
  -9   6  12         38.84         45.39         8.97 o                         
  -8   6  12          4.95         13.40         8.88 o                         
  -7   6  12          3.23          7.56         7.58 o                         
  -6   6  12          4.13         14.79         9.41 o                         
  -5   6  12         23.53         35.17        11.77 o                         
  -4   6  12         35.00         39.98        14.26 o                         
  -3   6  12          3.11          8.11         4.95 o                         
  -2   6  12         18.64         20.12         5.90 o                         
  -1   6  12         13.15         26.09         7.00 o                         
   0   6  12          4.88          8.61         8.31 o                         
   1   6  12          1.11         -6.49         6.49 o                         
   2   6  12        105.68        144.00        19.00 o                         
   3   6  12         71.52         92.76        16.13 o                         
   4   6  12         32.21         35.88         9.95 o                         
   5   6  12         22.91         15.21         6.09 o                         
   6   6  12          3.76          7.31         6.13 o                         
   7   6  12         11.50          6.50         3.74 o                         
   8   6  12          1.16          4.96         4.67 o                         
  -5   7  12         17.08         19.16         5.71 o                         
  -4   7  12          9.77         14.99         3.92 o                         
  -3   7  12         18.91         33.76         8.67 o                         
  -2   7  12          1.44         10.77         6.12 o                         
  -1   7  12          0.71          4.77         6.11 o                         
   0   7  12          1.89         -7.76         7.76 o                         
   1   7  12          0.05          0.48         5.13 o                         
   2   7  12          9.17         16.69         8.40 o                         
   3   7  12         18.92          7.31        12.91 o                         
   4   7  12         24.39         16.77         6.21 o                         
   5   7  12         34.18         14.01         5.51 o                         
 -13   0  13        107.90         93.81        14.75 o                         
 -11   0  13        101.27         89.02        16.79 o                         
  -9   0  13          5.41         -9.16         9.16 o                         
  -7   0  13          7.56          8.68         8.89 o                         
  -5   0  13        230.70        236.06        18.36 o                         
  -3   0  13       1303.64       1373.44        34.59 o                         
  -1   0  13       1087.64       1140.14        32.56 o                         
   1   0  13         34.45         30.79         6.44 o                         
   3   0  13          2.52          5.09         5.45 o                         
   5   0  13         78.27         60.64         8.36 o                         
   7   0  13         52.58         62.53        10.20 o                         
   9   0  13          1.18         -2.13         9.05 o                         
  11   0  13         12.27         17.10         9.48 o                         
 -14   1  13         14.87          5.40         6.14 o                         
 -13   1  13         10.12         13.66         7.10 o                         
 -12   1  13          8.93         12.99         6.85 o                         
 -11   1  13          5.59         19.14         9.31 o                         
 -10   1  13        150.57        151.23        15.19 o                         
  -9   1  13         23.52         18.70         7.91 o                         
  -8   1  13          1.16          9.14         8.48 o                         
  -7   1  13         15.10         18.06         5.53 o                         
  -6   1  13          0.97          5.61         5.91 o                         
  -5   1  13          2.84         10.25         8.34 o                         
  -4   1  13       2062.11       2049.58        33.51 o                         
  -3   1  13         38.42         42.63         5.35 o                         
  -2   1  13       3187.23       3180.74        37.76 o                         
  -1   1  13        427.23        427.51        14.10 o                         
   0   1  13          3.19          7.36         3.17 o                         
   1   1  13         29.39         27.35         4.67 o                         
   2   1  13        266.23        257.54        15.91 o                         
   3   1  13         12.85         12.21         3.73 o                         
   4   1  13        407.20        346.47        14.29 o                         
   5   1  13        216.52        207.78        11.27 o                         
   6   1  13        453.83        407.20        15.54 o                         
   7   1  13          6.92          8.16         3.87 o                         
   8   1  13         34.50         41.17         6.67 o                         
   9   1  13         86.74         93.40        12.30 o                         
  10   1  13        136.32        169.41        15.39 o                         
  11   1  13          0.50         16.95         8.49 o                         
  12   1  13         78.06         64.14         7.42 o                         
 -13   2  13          1.77         15.64         9.14 o                         
 -12   2  13          0.75          2.53         8.37 o                         
 -11   2  13        101.57        112.62        11.93 o                         
 -10   2  13         20.10         27.15         6.29 o                         
  -9   2  13          2.20         -4.84         4.84 o                         
  -8   2  13         28.05         21.82         6.44 o                         
  -7   2  13         10.54         -4.99         5.90 o                         
  -6   2  13         27.18         26.36         7.40 o                         
  -5   2  13        466.69        421.56        25.97 o                         
  -4   2  13          2.07          5.88         8.50 o                         
  -3   2  13        369.09        378.45        16.75 o                         
  -2   2  13        196.13        199.38        11.48 o                         
  -1   2  13        130.03        135.73        11.20 o                         
   0   2  13        166.35        164.40        11.22 o                         
   1   2  13        277.41        286.73        16.73 o                         
   2   2  13          1.43         -6.14         6.14 o                         
   3   2  13         71.82         69.20         9.14 o                         
   4   2  13         61.82         59.28         7.20 o                         
   5   2  13         91.01         95.47         7.87 o                         
   6   2  13          3.99          3.65         3.39 o                         
   7   2  13          7.84         10.40         5.37 o                         
   8   2  13         47.50         39.78         8.76 o                         
   9   2  13          9.05         11.09         8.84 o                         
  10   2  13          0.76          2.22         7.37 o                         
  11   2  13          1.11          3.56         5.55 o                         
  12   2  13          3.36          2.50         3.97 o                         
 -12   3  13          4.98          5.26         7.39 o                         
 -11   3  13          0.09         -5.86         5.86 o                         
 -10   3  13         11.16         25.38         5.68 o                         
  -9   3  13         27.04         29.81         6.78 o                         
  -8   3  13         62.08         55.69         8.31 o                         
  -7   3  13         13.16          4.86         4.97 o                         
  -6   3  13        509.28        522.47        34.00 o                         
  -5   3  13          2.71         -0.16         5.86 o                         
  -4   3  13        240.64        215.05        18.53 o                         
  -3   3  13        134.16        132.94        12.22 o                         
  -2   3  13         20.81         23.21         7.91 o                         
  -1   3  13        218.10        225.53        19.25 o                         
   0   3  13        168.39        183.42        17.08 o                         
   1   3  13        110.60        117.49        19.31 o                         
   2   3  13        253.55        280.34        19.84 o                         
   3   3  13         37.53         31.37         6.76 o                         
   4   3  13         23.07         27.69         6.23 o                         
   5   3  13        112.41        128.50        19.65 o                         
   6   3  13         11.23          5.06         6.98 o                         
   7   3  13          2.47          1.13         5.65 o                         
   8   3  13         81.49         83.03         8.37 o                         
   9   3  13         25.61         30.81         6.01 o                         
  10   3  13          0.67         -0.24         3.28 o                         
  11   3  13          1.02          6.61         4.69 o                         
 -11   4  13          4.81          1.08         4.70 o                         
 -10   4  13          0.03         12.58         5.39 o                         
  -9   4  13         51.23         62.90         9.20 o                         
  -8   4  13          1.23         -5.19         5.45 o                         
  -7   4  13         75.26         79.36        16.42 o                         
  -6   4  13        101.10         88.17        12.03 o                         
  -5   4  13         30.94         17.53         7.30 o                         
  -4   4  13         86.89         84.57        13.98 o                         
  -3   4  13         24.61         23.87         6.45 o                         
  -2   4  13         12.42          6.00         6.45 o                         
  -1   4  13         23.28         22.13        12.34 o                         
   0   4  13         96.06         98.15        12.14 o                         
   1   4  13         40.02         36.63         8.22 o                         
   2   4  13        475.25        512.56        29.93 o                         
   3   4  13          6.10         11.64         4.55 o                         
   4   4  13          0.31          9.04         6.64 o                         
   5   4  13          2.16          7.28         8.62 o                         
   6   4  13         33.08         28.37         6.69 o                         
   7   4  13          0.28         -0.57         4.05 o                         
   8   4  13          9.94          9.66         4.45 o                         
   9   4  13          6.94          5.01         3.28 o                         
  10   4  13          0.54          0.97         3.67 o                         
 -10   5  13          7.89         16.93         7.08 o                         
  -9   5  13          1.50         15.33         9.29 o                         
  -8   5  13         81.52         84.54        15.25 o                         
  -7   5  13         95.53         84.32        15.37 o                         
  -6   5  13        345.65        334.90        29.16 o                         
  -5   5  13         56.73         52.01        12.84 o                         
  -4   5  13          9.51         -5.39        10.03 o                         
  -3   5  13         18.15         27.60        14.31 o                         
  -2   5  13         74.68         87.98        11.12 o                         
  -1   5  13          4.03          5.85         6.08 o                         
   0   5  13        189.55        207.68        16.51 o                         
   1   5  13        300.56        347.99        20.51 o                         
   2   5  13         51.30         49.97        11.92 o                         
   3   5  13        237.81        231.55        23.90 o                         
   4   5  13         57.82         61.42         9.97 o                         
   5   5  13          5.24          7.99         4.76 o                         
   6   5  13          5.24          8.70         4.35 o                         
   7   5  13          2.64         -0.15         3.04 o                         
   8   5  13         17.74          8.53         3.34 o                         
   9   5  13         33.78         21.66         4.61 o                         
  -8   6  13         12.57         13.10         5.65 o                         
  -7   6  13         40.48         31.24         8.74 o                         
  -6   6  13          1.15          5.90         6.18 o                         
  -5   6  13         27.23         55.50        12.11 o                         
  -4   6  13         12.11         15.54         8.89 o                         
  -3   6  13          2.22          6.82         4.49 o                         
  -2   6  13         20.39         18.88         4.08 o                         
  -1   6  13         74.24         68.55         8.18 o                         
   0   6  13          9.45         13.48         7.57 o                         
   1   6  13         40.78         40.28        10.36 o                         
   2   6  13         36.63         36.87         9.95 o                         
   3   6  13         15.46         10.76         4.59 o                         
   4   6  13         54.32         40.49        11.21 o                         
   5   6  13         52.31         37.95         8.74 o                         
   6   6  13          1.48          5.17         7.67 o                         
  -1   7  13          0.00          1.58         4.03 o                         
   0   7  13          0.60          0.37         3.73 o                         
   1   7  13         35.15         30.53         4.84 o                         
   2   7  13          0.48          3.69         3.01 o                         
   3   7  13         55.89         23.90         6.26 o                         
 -12   0  14         54.95         70.57        13.35 o                         
 -10   0  14        396.58        401.67        32.05 o                         
  -8   0  14        258.66        231.02        26.31 o                         
  -6   0  14        376.61        383.50        23.77 o                         
  -4   0  14        183.13        177.35        13.81 o                         
  -2   0  14       2920.67       2814.97        52.46 o                         
   0   0  14         48.32         51.42         7.98 o                         
   2   0  14        351.20        329.74        22.58 o                         
   4   0  14        224.42        218.16        14.97 o                         
   6   0  14        155.20        190.79        22.85 o                         
   8   0  14         50.74         52.04         8.47 o                         
  10   0  14         91.04         90.19        15.25 o                         
 -13   1  14          1.29         -3.68         4.46 o                         
 -12   1  14          9.29          6.22         5.28 o                         
 -11   1  14          8.20         10.74         6.14 o                         
 -10   1  14         23.60         18.19         7.37 o                         
  -9   1  14         67.93         56.37        10.33 o                         
  -8   1  14          6.76          2.45         4.55 o                         
  -7   1  14         68.90         63.69         8.83 o                         
  -6   1  14        132.52        130.88        12.15 o                         
  -5   1  14          2.63          7.01         6.95 o                         
  -4   1  14         50.67         60.71         6.08 o                         
  -3   1  14        381.72        396.26        13.97 o                         
  -2   1  14          0.68          0.26         3.57 o                         
  -1   1  14       1258.48       1229.96        31.54 o                         
   0   1  14          1.48          1.70         4.12 o                         
   1   1  14        402.81        374.38        16.92 o                         
   2   1  14         46.55         37.68         6.39 o                         
   3   1  14         39.38         32.75         5.07 o                         
   4   1  14          6.66          2.88         3.52 o                         
   5   1  14         29.33         14.88         3.96 o                         
   6   1  14         19.20         21.06         4.53 o                         
   7   1  14         30.28         39.31         6.57 o                         
   8   1  14         35.87         35.94         6.61 o                         
   9   1  14          3.57         -1.65         5.26 o                         
  10   1  14          0.91         -7.35         8.19 o                         
  11   1  14         72.95         78.01        18.39 o                         
  12   1  14         37.22         40.90         8.31 o                         
 -13   2  14          0.92          2.76         5.46 o                         
 -12   2  14          2.04          3.64         6.33 o                         
 -11   2  14          4.61          7.70         8.17 o                         
 -10   2  14          0.87         10.34         6.30 o                         
  -9   2  14        165.91        181.50        16.14 o                         
  -8   2  14         63.63         39.70         8.13 o                         
  -7   2  14         13.00         17.10         6.28 o                         
  -6   2  14        145.91        136.41        12.18 o                         
  -5   2  14         88.48         72.94         9.59 o                         
  -4   2  14         29.54         32.68         9.18 o                         
  -3   2  14        756.60        783.99        28.98 o                         
  -2   2  14         13.43         16.72         4.19 o                         
  -1   2  14        311.12        299.25        13.53 o                         
   0   2  14        335.92        317.77        14.07 o                         
   1   2  14        631.82        614.65        21.93 o                         
   2   2  14          4.43          5.29         3.99 o                         
   3   2  14         55.09         60.37         8.68 o                         
   4   2  14          3.53         -6.87         6.87 o                         
   5   2  14        221.27        232.24        12.85 o                         
   6   2  14         32.80         37.65         5.85 o                         
   7   2  14          6.47          9.00         4.77 o                         
   8   2  14          1.11         -3.77         5.57 o                         
   9   2  14         67.50         59.00        12.69 o                         
  10   2  14         28.19         40.03         9.60 o                         
  11   2  14         16.58         14.35         6.35 o                         
 -12   3  14          5.22          3.12         5.05 o                         
 -11   3  14         18.18         18.66         4.55 o                         
 -10   3  14          6.44          3.76         4.09 o                         
  -9   3  14         14.05          8.94         5.00 o                         
  -8   3  14          4.74          4.20         5.01 o                         
  -7   3  14          0.50          2.38         9.75 o                         
  -6   3  14        579.13        562.97        28.68 o                         
  -5   3  14         64.15         67.08        13.24 o                         
  -4   3  14        224.89        231.65        19.39 o                         
  -3   3  14         34.69         36.99         6.74 o                         
  -2   3  14         77.02         60.80         8.16 o                         
  -1   3  14        106.54        105.39        11.00 o                         
   0   3  14         20.67          5.11         9.73 o                         
   1   3  14        413.09        436.07        35.98 o                         
   2   3  14        231.86        215.95        24.91 o                         
   3   3  14         94.68         96.73        17.14 o                         
   4   3  14          0.68         -4.04         6.39 o                         
   5   3  14          7.80         16.47         6.43 o                         
   6   3  14        104.80        115.63        12.62 o                         
   7   3  14         54.98         63.23         9.03 o                         
   8   3  14         31.76         25.57         5.42 o                         
   9   3  14          3.72         10.75         7.72 o                         
  10   3  14         91.24        113.75        13.38 o                         
  11   3  14          3.34          1.47         3.97 o                         
 -10   4  14         42.22         24.03        11.23 o                         
  -9   4  14          0.02         -4.88         8.92 o                         
  -8   4  14          3.87          6.42         6.23 o                         
  -7   4  14        190.51        212.38        16.20 o                         
  -6   4  14        421.60        442.06        23.92 o                         
  -5   4  14         83.23        104.91        13.35 o                         
  -4   4  14         10.21         12.55         7.23 o                         
  -3   4  14         45.09         43.83         7.06 o                         
  -2   4  14        317.39        342.90        22.25 o                         
  -1   4  14         59.79         47.58        14.54 o                         
   0   4  14         26.10         32.36        12.97 o                         
   1   4  14        113.58        137.84        13.83 o                         
   2   4  14        490.95        574.14        26.33 o                         
   3   4  14         99.01        129.56        10.27 o                         
   4   4  14          0.21          0.57         5.90 o                         
   5   4  14          2.11          1.87         5.36 o                         
   6   4  14         34.51         31.63         7.24 o                         
   7   4  14         37.49         56.80         8.60 o                         
   8   4  14         14.50          2.60         3.75 o                         
   9   4  14          4.74          3.73         4.19 o                         
  -9   5  14          0.15         -3.26         4.84 o                         
  -8   5  14         68.67         57.57        10.95 o                         
  -7   5  14          0.60          9.87         8.26 o                         
  -6   5  14        124.61        127.11        17.90 o                         
  -5   5  14          0.67          5.35         7.73 o                         
  -4   5  14         48.91         53.21        12.59 o                         
  -3   5  14          7.96         -3.85         7.71 o                         
  -2   5  14          0.04         -2.95         4.69 o                         
  -1   5  14          0.21          6.00        12.48 o                         
   0   5  14          8.94         -0.05         6.15 o                         
   1   5  14         11.86          4.40         4.43 o                         
   2   5  14         56.26         38.04        10.82 o                         
   3   5  14        140.52        142.06        11.70 o                         
   4   5  14          0.68         -1.06         5.25 o                         
   5   5  14         84.87         77.30        17.71 o                         
   6   5  14         16.74          8.67         4.85 o                         
   7   5  14          1.96         -0.17         3.20 o                         
   8   5  14         74.75         82.13         9.88 o                         
  -7   6  14         47.89         43.70         7.43 o                         
  -6   6  14          5.38         -0.66         4.72 o                         
  -5   6  14         55.65         53.87        10.04 o                         
  -4   6  14         38.33         29.18         8.20 o                         
  -3   6  14         11.37         13.45         6.70 o                         
  -2   6  14          0.72         -2.36         4.52 o                         
  -1   6  14         39.70         33.99         7.58 o                         
   0   6  14         74.49         68.05         7.72 o                         
   1   6  14         65.51         73.81         8.08 o                         
   2   6  14          7.21         14.26         5.48 o                         
   3   6  14         81.88         86.44        13.32 o                         
   4   6  14        128.20        135.41        15.00 o                         
   5   6  14         33.08         35.33         7.58 o                         
 -11   0  15         39.74         54.75         8.67 o                         
  -9   0  15        186.07        169.66        21.58 o                         
  -7   0  15        288.66        272.35        20.59 o                         
  -5   0  15        714.03        774.13        33.05 o                         
  -3   0  15         72.65         81.72         9.55 o                         
  -1   0  15       1487.95       1499.80        38.23 o                         
   1   0  15          7.75          6.34        11.85 o                         
   3   0  15        578.06        596.74        30.23 o                         
   5   0  15        171.03        186.95        20.57 o                         
   7   0  15        317.05        321.71        25.13 o                         
   9   0  15         11.30         13.39         6.44 o                         
  11   0  15          5.05          6.54         5.02 o                         
 -12   1  15          0.04          3.43         3.98 o                         
 -11   1  15         32.49         40.16         8.06 o                         
 -10   1  15          0.98          3.95         4.50 o                         
  -9   1  15          0.78         -0.19         5.86 o                         
  -8   1  15          2.26          6.09         4.85 o                         
  -7   1  15        142.29        156.09        10.77 o                         
  -6   1  15          9.00          3.91         5.26 o                         
  -5   1  15        175.44        170.14        13.38 o                         
  -4   1  15          9.98          8.79         3.62 o                         
  -3   1  15        497.05        526.21        15.79 o                         
  -2   1  15          1.17          2.52         3.55 o                         
  -1   1  15        201.87        198.71        10.04 o                         
   0   1  15        166.80        166.27        11.60 o                         
   1   1  15        305.75        298.68        15.32 o                         
   2   1  15         84.27         84.41         8.59 o                         
   3   1  15        223.68        210.86        12.81 o                         
   4   1  15         25.06         25.62         4.87 o                         
   5   1  15          5.47          7.18         4.29 o                         
   6   1  15         91.85         84.78         8.00 o                         
   7   1  15        109.06         99.76         7.90 o                         
   8   1  15         15.80         12.69         5.12 o                         
   9   1  15         32.19         30.77         9.37 o                         
  10   1  15         13.01          4.67         5.97 o                         
  11   1  15         12.92         19.53         7.04 o                         
 -12   2  15        113.52         46.28         9.25 o                         
 -11   2  15          7.59         10.39         9.15 o                         
 -10   2  15          5.10          0.22         7.69 o                         
  -9   2  15          5.10          5.90         4.35 o                         
  -8   2  15        408.26        399.99        22.76 o                         
  -7   2  15          0.33          6.89         6.45 o                         
  -6   2  15        110.45        117.47        14.21 o                         
  -5   2  15         86.71         89.86        12.28 o                         
  -4   2  15       1176.70       1140.92        41.32 o                         
  -3   2  15         11.90         13.94         4.67 o                         
  -2   2  15        347.74        363.84        24.30 o                         
  -1   2  15         46.32         48.06         6.09 o                         
   0   2  15        602.40        595.44        21.08 o                         
   1   2  15         10.73         10.57         5.44 o                         
   2   2  15        390.65        387.00        19.78 o                         
   3   2  15         14.31         18.00         4.69 o                         
   4   2  15         35.27         38.88         5.72 o                         
   5   2  15          0.59          5.71         4.30 o                         
   6   2  15        317.27        335.52        20.83 o                         
   7   2  15         10.87         10.74         6.94 o                         
   8   2  15         11.47         12.77         5.25 o                         
   9   2  15         25.99         21.93         7.45 o                         
  10   2  15         17.96          4.12         5.42 o                         
 -11   3  15         35.89         35.64         7.57 o                         
 -10   3  15          8.91         11.40         7.64 o                         
  -9   3  15          1.57          9.01         6.62 o                         
  -8   3  15          0.61          3.24         5.03 o                         
  -7   3  15         17.55         11.66         9.31 o                         
  -6   3  15          7.44          6.83        14.29 o                         
  -5   3  15        244.80        257.63        31.14 o                         
  -4   3  15        240.24        238.31        25.69 o                         
  -3   3  15        468.52        462.59        20.47 o                         
  -2   3  15         18.50         11.73         5.28 o                         
  -1   3  15        124.25        108.95        12.89 o                         
   0   3  15         74.09         85.25        12.72 o                         
   1   3  15        246.99        250.33        19.38 o                         
   2   3  15        100.56         82.75        12.05 o                         
   3   3  15         19.49         11.66         6.61 o                         
   4   3  15        245.64        276.74        26.14 o                         
   5   3  15         33.47         33.23         5.73 o                         
   6   3  15          9.26         10.53         4.79 o                         
   7   3  15        136.20        145.00        12.46 o                         
   8   3  15         55.20         64.62        15.40 o                         
   9   3  15        199.60        219.84        17.74 o                         
  10   3  15         45.55         75.73         8.67 o                         
  -9   4  15         29.03         41.01        13.05 o                         
  -8   4  15         26.05         34.54         6.85 o                         
  -7   4  15          2.58          1.33         6.27 o                         
  -6   4  15         19.47         27.16         7.47 o                         
  -5   4  15        419.24        464.35        23.74 o                         
  -4   4  15          8.90         22.38        13.16 o                         
  -3   4  15         44.40         39.93        10.40 o                         
  -2   4  15         27.65         21.38         7.26 o                         
  -1   4  15        401.89        458.68        24.10 o                         
   0   4  15          2.43          1.21         5.74 o                         
   1   4  15          4.42          6.09         5.51 o                         
   2   4  15         67.08         99.72        11.68 o                         
   3   4  15        254.25        268.36        17.14 o                         
   4   4  15          5.62          8.85         8.28 o                         
   5   4  15          4.47          2.42         4.66 o                         
   6   4  15          0.37          9.54         6.22 o                         
   7   4  15         41.30         41.40         6.26 o                         
   8   4  15         21.95         24.41         6.54 o                         
  -8   5  15         45.20         37.06         7.12 o                         
  -7   5  15         65.29         67.12        11.54 o                         
  -6   5  15         99.38         86.44        12.82 o                         
  -5   5  15          9.50          9.22         6.21 o                         
  -4   5  15         11.78         19.93         9.59 o                         
  -3   5  15          7.86          7.98         7.32 o                         
  -2   5  15          7.65         11.73         5.14 o                         
  -1   5  15         33.32         37.99         7.10 o                         
   0   5  15         19.28         17.30         5.29 o                         
   1   5  15          0.91          3.84         7.56 o                         
   2   5  15          3.43         17.47         9.62 o                         
   3   5  15         67.22         69.54        12.98 o                         
   4   5  15          3.26         17.58         8.30 o                         
   5   5  15          2.53          8.91         7.42 o                         
   6   5  15          5.50          3.86         3.36 o                         
  -4   6  15         45.06         41.16         7.28 o                         
  -3   6  15          0.30          3.13         4.05 o                         
   0   6  15         45.03         28.31         6.52 o                         
   1   6  15          8.46          4.97         4.50 o                         
   2   6  15         39.39         31.96         7.35 o                         
   3   6  15          8.03         13.31         4.85 o                         
 -10   0  16         34.07         22.73         9.04 o                         
  -8   0  16          4.51         12.26         9.26 o                         
  -6   0  16        136.39        127.46        13.15 o                         
  -4   0  16        138.42        137.61        11.57 o                         
  -2   0  16        117.51        118.33        10.87 o                         
   0   0  16         15.56         11.18         7.98 o                         
   2   0  16         79.29         69.37        11.60 o                         
   4   0  16        115.14        107.81        10.19 o                         
   6   0  16        115.94        139.85        12.92 o                         
   8   0  16          5.74          7.24         6.32 o                         
 -11   1  16         10.77          7.84         7.00 o                         
 -10   1  16          3.89          9.65         8.30 o                         
  -9   1  16          9.55          1.75         4.77 o                         
  -8   1  16         10.87         23.46         5.58 o                         
  -7   1  16        117.27        119.12        10.00 o                         
  -6   1  16         25.03         29.83         6.24 o                         
  -5   1  16          1.64          6.08         4.95 o                         
  -4   1  16         19.30         22.87         4.50 o                         
  -3   1  16        819.39        854.47        19.52 o                         
  -2   1  16         93.74        103.89         8.25 o                         
  -1   1  16        191.62        203.35        12.25 o                         
   0   1  16         42.07         38.17         6.01 o                         
   1   1  16        119.25        129.01        10.36 o                         
   2   1  16         15.64         13.85         4.52 o                         
   3   1  16        137.29        111.90        11.27 o                         
   4   1  16        173.84        163.73        10.44 o                         
   5   1  16        582.68        560.02        23.40 o                         
   6   1  16          3.86          8.50         4.75 o                         
   7   1  16         59.42         54.68         8.11 o                         
   8   1  16         11.92          8.01         6.92 o                         
   9   1  16          0.64          1.50         4.71 o                         
 -11   2  16          7.48          7.33         5.77 o                         
 -10   2  16          0.30         -1.47         7.08 o                         
  -9   2  16          0.95          0.62         6.27 o                         
  -8   2  16         19.10         19.48         5.88 o                         
  -7   2  16         34.29         17.27         6.60 o                         
  -6   2  16         20.70         31.61         7.12 o                         
  -5   2  16          0.77          4.19         6.81 o                         
  -4   2  16         12.55         10.77         6.94 o                         
  -3   2  16        112.42        129.64         9.29 o                         
  -2   2  16          0.83          5.08         4.37 o                         
  -1   2  16         13.79         19.88         6.95 o                         
   0   2  16         37.54         32.97         6.92 o                         
   1   2  16         22.17         20.13         7.80 o                         
   2   2  16         57.10         59.82         8.90 o                         
   3   2  16        106.83        107.28        10.42 o                         
   4   2  16          5.36         12.92         4.85 o                         
   5   2  16          2.06          1.08         4.94 o                         
   6   2  16          2.80         14.25         5.88 o                         
   7   2  16         29.92         30.89         6.32 o                         
   8   2  16          1.06          1.21         6.06 o                         
   9   2  16         38.16         56.28         8.32 o                         
 -10   3  16          3.47          3.62         5.50 o                         
  -9   3  16         20.25         17.37         5.30 o                         
  -8   3  16         30.44         22.09         5.94 o                         
  -7   3  16         53.16         51.78         8.88 o                         
  -6   3  16          1.66          3.25         5.82 o                         
  -5   3  16        213.49        223.55        17.01 o                         
  -4   3  16        112.53        116.54        13.79 o                         
  -3   3  16          0.48          7.23         5.46 o                         
  -2   3  16         18.16         18.46         8.82 o                         
  -1   3  16          5.26          3.61         5.59 o                         
   0   3  16         13.94         16.91         6.78 o                         
   1   3  16        262.56        260.22        18.55 o                         
   2   3  16         24.14         14.89         5.96 o                         
   3   3  16          5.49          0.81         6.86 o                         
   4   3  16        102.48         92.23         8.33 o                         
   5   3  16          0.75          3.29         4.30 o                         
   6   3  16         11.53          6.53        10.20 o                         
   7   3  16         79.77         67.70         9.01 o                         
   8   3  16          4.12          7.59         4.23 o                         
  -8   4  16         15.98          9.41         5.50 o                         
  -7   4  16          1.57          2.02         5.71 o                         
  -6   4  16         28.91         20.65         9.52 o                         
  -5   4  16         59.93         67.21        13.21 o                         
  -4   4  16         12.63         34.52        12.11 o                         
  -3   4  16          2.28          1.34         8.67 o                         
  -2   4  16          1.68          3.52         4.15 o                         
  -1   4  16          2.31          7.31         5.38 o                         
   0   4  16         90.34         94.95        12.58 o                         
   1   4  16         22.17         18.82         6.77 o                         
   2   4  16          6.73          9.53         5.41 o                         
   3   4  16          1.76         -4.14         6.43 o                         
   4   4  16         16.82         15.17         8.23 o                         
   5   4  16          0.06          0.17         4.37 o                         
   6   4  16          2.21          1.49         2.78 o                         
  -6   5  16         70.01         54.48         8.78 o                         
  -5   5  16         60.16         36.18         9.07 o                         
  -4   5  16          2.41         12.44         7.65 o                         
  -3   5  16         19.38          8.97         5.60 o                         
  -2   5  16          3.51         10.32         5.45 o                         
  -1   5  16         16.24         13.14         6.71 o                         
   0   5  16         75.15         61.42        11.62 o                         
   1   5  16         81.49         89.31        13.09 o                         
   2   5  16         65.26         60.33        10.58 o                         
   3   5  16          0.58         -1.27         5.41 o                         
   4   5  16          9.36         17.39         6.45 o                         
   5   5  16         24.20         24.58         6.11 o                         
  -9   0  17         32.70         28.73         9.54 o                         
  -7   0  17         12.26         10.83         7.25 o                         
  -5   0  17         33.98         34.18        11.92 o                         
  -3   0  17         50.40         45.62         7.03 o                         
  -1   0  17         11.56         13.60        12.77 o                         
   1   0  17         46.00         37.51         8.86 o                         
   3   0  17         14.98         38.52         9.07 o                         
   5   0  17         41.03         51.30        12.68 o                         
   7   0  17         65.17         59.79         9.98 o                         
 -10   1  17          8.38          9.99         6.16 o                         
  -9   1  17          0.04          0.61         3.34 o                         
  -8   1  17         30.23         27.24         6.45 o                         
  -7   1  17          0.21          1.03         3.34 o                         
  -6   1  17         16.45         26.15         5.30 o                         
  -5   1  17          0.04          2.17         4.00 o                         
  -4   1  17         56.19         61.21         8.51 o                         
  -3   1  17          0.53          4.65         3.77 o                         
  -2   1  17         21.66         38.95         5.90 o                         
  -1   1  17          0.04         -1.16         4.02 o                         
   0   1  17         43.76         47.46         6.49 o                         
   1   1  17         98.12        103.82         9.10 o                         
   2   1  17         16.75         17.05         6.22 o                         
   3   1  17          9.64          1.58         5.22 o                         
   4   1  17          7.48          7.91         8.80 o                         
   5   1  17          8.88         10.15         3.87 o                         
   6   1  17         17.84         29.55         6.21 o                         
   7   1  17         10.19         16.19         4.26 o                         
 -10   2  17         24.93         15.84         6.29 o                         
  -9   2  17          0.97         -4.21         6.25 o                         
  -8   2  17          0.29         -1.52         3.76 o                         
  -7   2  17          9.89         11.16         5.24 o                         
  -6   2  17         40.38         60.01        14.49 o                         
  -5   2  17          4.55          8.59         5.81 o                         
  -4   2  17          0.55         -6.85         6.85 o                         
  -3   2  17         11.15         21.36        10.02 o                         
  -2   2  17         74.28         86.35        11.01 o                         
  -1   2  17          1.17         -2.87         8.35 o                         
   0   2  17          4.49          8.82         6.20 o                         
   1   2  17          0.76         13.38         6.37 o                         
   2   2  17         44.60         51.37         8.60 o                         
   3   2  17          0.68          3.95        11.28 o                         
   4   2  17          0.57          0.02         6.42 o                         
   5   2  17          9.28         11.63         7.04 o                         
   6   2  17         53.71         58.74         7.19 o                         
   7   2  17          4.35         10.71         3.80 o                         
  -8   3  17          2.34         10.00         4.03 o                         
  -7   3  17          2.98          5.99         4.03 o                         
  -6   3  17          1.14          6.31         5.19 o                         
  -5   3  17         18.64          9.64         6.58 o                         
  -4   3  17          9.06          5.05         8.05 o                         
  -3   3  17         17.42         20.49         8.41 o                         
  -2   3  17          1.24          1.97         4.76 o                         
  -1   3  17          6.95          7.42         5.81 o                         
   0   3  17         30.67         33.79         6.94 o                         
   1   3  17        211.65        215.99        15.57 o                         
   2   3  17         18.77         12.42         7.57 o                         
   3   3  17         58.90         53.18         7.59 o                         
   4   3  17         11.39         13.44         8.02 o                         
   5   3  17          2.17          6.74         6.93 o                         
   6   3  17          3.77          2.72         5.17 o                         
  -7   4  17          8.43         10.16         5.06 o                         
  -6   4  17         14.19         14.16         7.08 o                         
  -5   4  17         14.54         16.42         6.86 o                         
  -4   4  17          1.76          4.59         6.22 o                         
  -3   4  17          6.38         12.23         8.12 o                         
  -2   4  17          0.21          4.23         6.59 o                         
  -1   4  17         39.09         46.38         9.37 o                         
   0   4  17          9.39          7.12         4.51 o                         
   1   4  17          0.34          0.98         3.68 o                         
   2   4  17          2.41         -1.04         3.50 o                         
   3   4  17         15.88          6.33         5.49 o                         
   4   4  17          0.19         -2.81         4.74 o                         
   5   4  17          4.42          3.22         4.44 o                         
  -8   0  18         17.51         11.79         4.95 o                         
  -6   0  18          8.07         18.24         7.98 o                         
  -4   0  18         10.53          9.81         6.48 o                         
  -2   0  18         52.97         52.00         8.40 o                         
   0   0  18          0.10         -2.71         5.80 o                         
   2   0  18        140.02        151.51        19.70 o                         
   4   0  18         11.87         14.96         7.88 o                         
  -9   1  18         22.96          9.44         5.40 o                         
  -8   1  18         12.74          5.20         5.05 o                         
  -7   1  18         62.35         43.62        10.79 o                         
  -6   1  18         41.29         39.38         6.85 o                         
  -5   1  18         16.76         12.59         9.40 o                         
  -4   1  18         20.50         17.26         8.15 o                         
  -3   1  18        201.10        220.64        11.94 o                         
  -2   1  18         23.45         30.77         5.83 o                         
  -1   1  18         59.97         72.99         9.66 o                         
   0   1  18         19.56         21.26         7.27 o                         
   1   1  18          3.18          2.19         4.72 o                         
   2   1  18          5.36         12.58         5.25 o                         
   3   1  18          3.22         18.89         8.86 o                         
   4   1  18         69.06         69.97        12.86 o                         
   5   1  18         28.64         66.36        12.15 o                         
   6   1  18          0.90          8.70         5.48 o                         
  -7   2  18          0.32         -4.55         4.55 o                         
  -6   2  18          1.60         -6.44         6.44 o                         
  -5   2  18         20.32          7.13         7.14 o                         
  -4   2  18          7.18          7.96         6.02 o                         
  -3   2  18          8.42          9.18         4.66 o                         
  -2   2  18          1.44         -1.24         4.79 o                         
  -1   2  18         27.36         25.71         6.16 o                         
   0   2  18          3.14         -1.06         4.72 o                         
   1   2  18         37.77         37.51         7.44 o                         
   2   2  18         12.91         24.07         6.04 o                         
   3   2  18         41.22         47.94         7.75 o                         
   4   2  18          1.37         -5.93         5.93 o                         
   5   2  18         10.79          0.18         6.01 o                         
   6   2  18          0.49          4.93         3.93 o                         
  -6   3  18         38.21         51.57         8.81 o                         
  -5   3  18          0.54         12.61         7.07 o                         
  -4   3  18          2.44          5.78         6.14 o                         
  -3   3  18          0.53         -0.21         6.18 o                         
  -2   3  18          7.86          3.45         4.88 o                         
  -1   3  18         39.03         29.91         6.05 o                         
   0   3  18          1.64         11.06         9.67 o                         
   1   3  18         12.26         18.89         5.06 o                         
   2   3  18         28.14         24.50         5.37 o                         
   3   3  18         20.34         16.42         6.81 o                         
   4   3  18        128.87        155.40        14.52 o                         
   5   3  18         11.13          6.10         3.91 o                         
  -4   4  18          0.33         -4.77         4.77 o                         
  -3   4  18         15.47          9.71         4.79 o                         
  -2   4  18         11.28          4.14         4.57 o                         
  -1   4  18          0.03          2.64         5.26 o                         
   0   4  18          0.18          3.21         3.08 o                         
   1   4  18         10.94         12.79         5.10 o                         
   2   4  18         18.74         20.81         5.74 o                         
  -3   0  19         98.42        113.70        13.82 o                         
  -1   0  19         50.65         50.16        10.74 o                         
   1   0  19         46.77         46.06        10.91 o                         
   3   0  19         29.97         29.03         8.83 o                         
  -5   1  19          0.04         10.18         5.82 o                         
  -4   1  19         10.16         28.67         8.28 o                         
  -3   1  19          1.38         -4.17         5.04 o                         
  -2   1  19         50.55         55.69         7.48 o                         
  -1   1  19          9.01          3.05         6.67 o                         
   0   1  19        358.66        410.75        31.11 o                         
   1   1  19         32.07         27.10        12.97 o                         
   2   1  19        129.22        182.27        18.20 o                         
   3   1  19          0.75         -4.03         5.15 o                         
   4   1  19          0.37         -2.36         5.02 o                         
  -5   2  19          4.87          5.60         4.15 o                         
  -4   2  19          0.11          4.47         4.77 o                         
  -3   2  19          0.02         -5.69         6.06 o                         
  -2   2  19        112.80         91.75         8.59 o                         
  -1   2  19          8.71          3.72         3.90 o                         
   0   2  19          4.17          3.86         5.18 o                         
   1   2  19          4.69          6.44         4.19 o                         
   2   2  19         45.52         54.75        10.01 o                         
   3   2  19          1.26          6.81         5.39 o                         
   4   2  19          4.59          4.83         3.74 o                         
  -4   3  19          1.34         -0.47         3.77 o                         
  -3   3  19          4.62         -3.66         3.98 o                         
  -2   3  19          6.44          1.96         4.01 o                         
  -1   3  19         18.03         12.08         5.65 o                         
   0   3  19          7.29          6.59         5.18 o                         
   1   3  19         37.94         40.36         6.62 o                         
   2   3  19         33.65         39.53         6.82 o                         
                                                                                
